# Supplementary material for: Rrp6 Regulates Heterochromatic Gene Silencing via ncRNA RUF6 Decay in Malaria Parasites
Source: mBio. 2020 Jun 2;11(3):e01110-20. doi: 10.1128/mBio.01110-20 (PMC7267889; doi:10.1128/mBio.01110-20)
Supplement: TABLE S1 [file mBio.01110-20-st001.xlsx]

## Sheet: A
Table S1A. Comparative transcriptomes of PfRrp6-Ribo versus WT
Ring						Trophozoite						Schizont
Gene ID	PfRrp6-Ribo （FPKM)	WT (FPKM)	FC	Gene Description		Gene ID	PfRrp6-Ribo （FPKM)	WT	FC	Gene Description		Gene ID	PfRrp6-Ribo （FPKM)	WT	FC	Gene Description
PF3D7_0800300	1045.84	0.28656	2705.76	erythrocyte membrane protein 1, PfEMP1		PF3D7_0712600	454.843	0.152314	1803.08	erythrocyte membrane protein 1, PfEMP1		PF3D7_0301400	60.7813	0.0432485	425.005	Plasmodium exported protein, unknown function
PF3D7_0213200	8230.66	10.0314	812.401	conserved Plasmodium protein, unknown function		PF3D7_0800300	272.92	0.131659	1178.54	erythrocyte membrane protein 1, PfEMP1		PF3D7_1477100	56.9451	0.162348	217.441	Plasmodium exported protein (hyp6), unknown function
PF3D7_1240800	75.2951	0	753.951	Plasmodium RNA of unknown function RUF6		PF3D7_1300300	124.138	0.0187618	1046.11	erythrocyte membrane protein 1, PfEMP1		PF3D7_0115400	74.4039	0.314482	179.752	stevor
PF3D7_1300300	427.766	0.501648	711.157	erythrocyte membrane protein 1, PfEMP1		PF3D7_0300900	79.9923	0	800.923	stevor-like		PF3D7_0712600	15.4777	0.0238101	125.819	erythrocyte membrane protein 1, PfEMP1
PF3D7_0712700	68.5603	0	686.603	Plasmodium RNA of unknown function RUF6		PF3D7_0301300	76.7516	0	768.516	alpha/beta hydrolase, putative		PF3D7_0713100	137.378	1.04617	119.946	Pfmc-2TM Maurer's cleft two transmembrane protein
PF3D7_0301200	73.8073	0.0120525	659.577	serine/threonine protein kinase, FIKK family		PF3D7_0808600	223.837	0.19745	752.856	erythrocyte membrane protein 1, PfEMP1		PF3D7_0301300	11.2014	0	113.014	alpha/beta hydrolase, putative
PF3D7_1100300	245.67	0.34553	551.635	rifin		PF3D7_0600400	139.17	0.100634	694.15	erythrocyte membrane protein 1, PfEMP1		PF3D7_1100300	15.1761	0.0618923	94.3596	rifin
PF3D7_0712600	995.857	1.75462	537.014	erythrocyte membrane protein 1, PfEMP1		PF3D7_1477100	1211.11	2.0932	552.257	Plasmodium exported protein (hyp6), unknown function		PF3D7_0300900	8.32791	0	84.2791	stevor-like
PF3D7_0808600	1008.06	2.27813	423.93	erythrocyte membrane protein 1, PfEMP1		PF3D7_1100300	464.244	0.782647	526.081	rifin		PF3D7_0300100	9.40375	0.0525244	62.3097	erythrocyte membrane protein 1, PfEMP1
PF3D7_0213800	1094.37	2.64888	398.151	conserved Plasmodium protein, unknown function		PF3D7_0301400	86.0946	0.06434	524.489	Plasmodium exported protein, unknown function		PF3D7_0223400	9.83536	0.096518	50.557	rifin
PF3D7_0732800	161.302	0.349088	359.399	erythrocyte membrane protein 1 (PfEMP1), exon 2		PF3D7_0101400	128.253	0.227521	391.892	exported protein family 1, pseudogene		PF3D7_0401700	51.2808	0.974455	47.8203	Plasmodium exported protein, unknown function, pseudogene
PF3D7_0600400	468.916	1.24957	347.53	erythrocyte membrane protein 1, PfEMP1		PF3D7_1477200	1052.26	2.82986	359.184	Plasmodium exported protein (hyp15), unknown function		PF3D7_0324100	142.818	2.91107	47.4642	Pfmc-2TM Maurer's cleft two transmembrane protein
PF3D7_1300400	443.922	1.22021	336.327	rifin		PF3D7_0114800	150.423	0.409215	295.598	Plasmodium exported protein (hyp7), unknown function		PF3D7_1477200	39.8699	0.769935	45.9458	Plasmodium exported protein (hyp15), unknown function
PF3D7_0223300	187.971	0.562536	283.865	erythrocyte membrane protein 1 (PfEMP1), exon 2		PF3D7_1100200	145.625	0.39313	295.51	erythrocyte membrane protein 1, PfEMP1		PF3D7_0713300	12.7754	0.18105	45.8118	erythrocyte membrane protein 1 (PfEMP1), pseudogene
PF3D7_1373400	28.1739	0	282.739	rifin		PF3D7_1039600	71.7765	0.170641	265.579	exported protein family 1, pseudogene		PF3D7_1479500	28.5511	0.527632	45.6495	stevor
PF3D7_1100200	248.941	0.813863	272.515	erythrocyte membrane protein 1, PfEMP1		PF3D7_0115400	882.338	3.24896	263.496	stevor		PF3D7_0713200	6.23958	0.0469006	43.1556	RESA-like protein
PF3D7_1240900	1617.78	6.50153	245.077	erythrocyte membrane protein 1, PfEMP1		PF3D7_1240900	723.92	2.8475	245.639	erythrocyte membrane protein 1, PfEMP1		PF3D7_0600400	3.97596	0	40.7596	erythrocyte membrane protein 1, PfEMP1
PF3D7_1150300	45.2295	0.215325	143.755	rifin		PF3D7_0701700	245.004	0.998521	223.122	exported protein family 1		PF3D7_0114800	3.78688	0	38.8688	Plasmodium exported protein (hyp7), unknown function
PF3D7_1230200	341.199	2.976	110.955	vacuolar transporter chaperone, putative, pseudogene		PF3D7_0323900	83.2503	0.287589	215.048	erythrocyte membrane protein 1 (PfEMP1), exon 2, pseudogene		PF3D7_1300300	4.21683	0.0189172	36.3011	erythrocyte membrane protein 1, PfEMP1
PF3D7_1240700	28.6074	0.170268	106.218	rifin, pseudogene		PF3D7_0222000	245.519	1.08173	207.847	exported protein family 1		PF3D7_0300200	5.75484	0.0645421	35.5826	rifin
PF3D7_0937600	158.691	1.51647	98.2332	erythrocyte membrane protein 1, PfEMP1		PF3D7_0300200	64.5394	0.216041	204.529	rifin		PF3D7_1424000	3.40295	0	35.0295	small nucleolar RNA snoR24
PF3D7_0115300	26.7634	0.196667	90.5507	rifin		PF3D7_0937600	44.4653	0.125258	197.841	erythrocyte membrane protein 1, PfEMP1		PF3D7_1100600	2.96585	0	30.6585	Plasmodium exported protein (PHISTa), unknown function, pseudogene
PF3D7_0808500	62.7684	0.654587	83.315	Plasmodium RNA of unknown function RUF6		PF3D7_0632400	126.387	0.560678	191.45	rifin		PF3D7_0831400	157.46	5.22408	29.5938	Plasmodium exported protein, unknown function
PF3D7_0300100	9.84348	0.0299896	76.4944	erythrocyte membrane protein 1, PfEMP1		PF3D7_0324000	298.261	1.49778	186.735	exported protein family 1		PF3D7_0222200	2.78014	0	28.8014	exported protein family 3
PF3D7_0217000	529.017	6.96462	74.8967	conserved Plasmodium membrane protein, unknown function		PF3D7_0223300	55.362	0.199871	184.953	erythrocyte membrane protein 1 (PfEMP1), exon 2		PF3D7_0832200	84.2253	2.8585	28.5027	Plasmodium exported protein (PHISTa-like), unknown function
PF3D7_0324700	78.9685	0.960535	74.5553	erythrocyte membrane protein 1 (PfEMP1), exon 2, pseudogene		PF3D7_1300400	114.016	0.52482	182.638	rifin		PF3D7_0701700	7.8634	0.186442	27.8011	exported protein family 1
PF3D7_0301300	43.1904	0.504391	71.6265	alpha/beta hydrolase, putative		PF3D7_0601300	224.443	1.1372	181.493	exported protein family 1		PF3D7_0101400	3.57145	0.0382342	26.5596	exported protein family 1, pseudogene
PF3D7_0425700	15.1067	0.135953	64.448	rifin		PF3D7_0713100	1817.33	10.0149	179.678	Pfmc-2TM Maurer's cleft two transmembrane protein		PF3D7_1253800	21.9573	0.777562	25.1347	Plasmodium exported protein (PHISTa), unknown function
PF3D7_0400400	14.4874	0.144394	59.688	erythrocyte membrane protein 1, PfEMP1		PF3D7_0732800	47.9472	0.230346	145.445	erythrocyte membrane protein 1 (PfEMP1), exon 2		PF3D7_0301200	2.81104	0.0172711	24.8232	serine/threonine protein kinase, FIKK family
PF3D7_0901300	46.0757	0.680062	59.1949	rifin		PF3D7_0713300	275.946	1.80846	144.643	erythrocyte membrane protein 1 (PfEMP1), pseudogene		PF3D7_0632400	5.09692	0.111668	24.5522	rifin
PF3D7_0713300	1793.69	30.2867	59.0321	erythrocyte membrane protein 1 (PfEMP1), pseudogene		PF3D7_0713200	136.35	1.01171	122.739	RESA-like protein		PF3D7_1479200	24.6561	0.92567	24.1365	Plasmodium exported protein (PHISTa), unknown function
PF3D7_0632600	48.1443	0.73641	57.6802	rifin, pseudogene		PF3D7_1479400	12.7031	0.0218041	105.112	rifin		PF3D7_1300400	2.25764	0	23.5764	rifin
PF3D7_0632500	79.9451	1.37414	54.2995	erythrocyte membrane protein 1, PfEMP1		PF3D7_1101800	202.267	1.83062	104.82	exported protein family 1		PF3D7_1100400	3.77989	0.0651397	23.4946	rifin
PF3D7_0713200	856.721	16.5283	51.5279	RESA-like protein		PF3D7_0631300	188.136	1.77515	100.385	exported protein family 1		PF3D7_1479400	2.24028	0	23.4028	rifin
PF3D7_1150400	26.6621	0.422492	51.2201	erythrocyte membrane protein 1, PfEMP1		PF3D7_1240400	66.6557	0.569499	99.7099	erythrocyte membrane protein 1, PfEMP1		PF3D7_0324200	2.06894	0	21.6894	exported protein family 3
PF3D7_0101400	169.959	3.25515	50.686	exported protein family 1, pseudogene		PF3D7_1479600	9.34192	0	94.4192	rifin		PF3D7_0800300	11.398	0.438956	21.3338	erythrocyte membrane protein 1, PfEMP1
PF3D7_0713100	127.131	2.7298	44.9611	Pfmc-2TM Maurer's cleft two transmembrane protein		PF3D7_1101900	8.91351	0	90.1351	erythrocyte membrane protein 1 (PfEMP1), pseudogene		PF3D7_0808500	1.99136	0	20.9136	Plasmodium RNA of unknown function RUF6
PF3D7_1479600	4.33445	0	44.3445	rifin		PF3D7_1100400	104.838	1.09021	88.1676	rifin		PF3D7_0115300	1.94999	0	20.4999	rifin
PF3D7_0701700	312.062	7.07787	43.4895	exported protein family 1		PF3D7_1150300	10.6973	0.0229517	87.8174	rifin		PF3D7_0700600	1.80252	0	19.0252	Plasmodium exported protein, unknown function, pseudogene
PF3D7_0601300	306.086	7.02582	42.9685	exported protein family 1		PF3D7_0324100	2095.77	24.2928	85.9217	Pfmc-2TM Maurer's cleft two transmembrane protein		PF3D7_0808600	8.26839	0.349271	18.6266	erythrocyte membrane protein 1, PfEMP1
PF3D7_1479200	354.853	8.29431	42.285	Plasmodium exported protein (PHISTa), unknown function		PF3D7_1373400	11.9437	0.0415317	85.0954	rifin		PF3D7_0601200	176.966	9.74435	17.9866	Pfmc-2TM Maurer's cleft two transmembrane protein
PF3D7_0324000	349.608	8.37894	41.2443	exported protein family 1		PF3D7_1479200	156.977	1.81778	81.9056	Plasmodium exported protein (PHISTa), unknown function		PF3D7_0601300	7.52036	0.335596	17.4941	exported protein family 1
PF3D7_1253800	328.694	8.37182	38.8103	Plasmodium exported protein (PHISTa), unknown function		PF3D7_1253800	147.93	1.70761	81.8927	Plasmodium exported protein (PHISTa), unknown function		PF3D7_0222000	7.4412	0.335596	17.3124	exported protein family 1
PF3D7_0222000	290.323	7.62432	37.5985	exported protein family 1		PF3D7_1101500	265.954	3.30237	78.1967	exported protein family 4		PF3D7_0220800	53.9107	3.11965	16.7753	cytoadherence linked asexual protein 2
PF3D7_1240500	19.935	0.49094	33.9036	Plasmodium RNA of unknown function RUF6		PF3D7_0832200	1531.82	20.6248	73.9172	Plasmodium exported protein (PHISTa-like), unknown function		PF3D7_1200500	9.6675	0.484851	16.7008	rifin
PF3D7_1373500	7.2169	0.119203	33.3796	erythrocyte membrane protein 1, PfEMP1		PF3D7_0631500	89.5498	1.12136	73.4016	exported protein family 3		PF3D7_0632700	16.7971	0.951696	16.0665	rifin
PF3D7_0114800	5.54425	0.0698019	33.2402	Plasmodium exported protein (hyp7), unknown function		PF3D7_1240800	7.13534	0	72.3534	Plasmodium RNA of unknown function RUF6		PF3D7_0323900	5.10178	0.227427	15.8868	erythrocyte membrane protein 1 (PfEMP1), exon 2, pseudogene
PF3D7_0400500	8.87834	0.173047	32.882	rifin		PF3D7_0223400	52.4471	0.646147	70.4246	rifin		PF3D7_1100700	2.61884	0.0732822	15.6902	stevor, pseudogene
PF3D7_0323900	80.3648	2.38064	32.4371	erythrocyte membrane protein 1 (PfEMP1), exon 2, pseudogene		PF3D7_0631600	500.656	7.16582	68.9194	exported protein family 4		PF3D7_0324000	9.44663	0.522038	15.3473	exported protein family 1
PF3D7_0425800	18.0902	0.470358	31.8926	erythrocyte membrane protein 1, PfEMP1		PF3D7_0632500	16.9039	0.150837	67.7886	erythrocyte membrane protein 1, PfEMP1		PF3D7_0301100	1.36567	0	14.6567	Plasmodium exported protein (hyp13), unknown function
PF3D7_0600500	42.6893	1.2438	31.842	rifin		PF3D7_0701400	256.129	3.93744	63.4632	exported protein family 4, pseudogene		PF3D7_0324300	32.0384	2.14457	14.3183	exported protein family 4
PF3D7_1039600	89.7999	2.80156	30.9833	exported protein family 1, pseudogene		PF3D7_0601000	395.133	6.20363	62.6993	exported protein family 4		PF3D7_0400300	9.64144	0.597319	13.9698	rifin
PF3D7_0600200	30.9801	0.907728	30.8418	erythrocyte membrane protein 1, PfEMP1		PF3D7_0324300	449.589	7.08986	62.5449	exported protein family 4		PF3D7_0402000	538.345	39.8245	13.4866	Plasmodium exported protein (PHISTa), unknown function
PF3D7_0420800	7.94707	0.163647	30.5221	Plasmodium RNA of unknown function RUF6		PF3D7_1101600	168.443	2.65048	61.2777	exported protein family 3		PF3D7_0223300	1.2446	0	13.446	erythrocyte membrane protein 1 (PfEMP1), exon 2
PF3D7_1101900	10.3424	0.257486	29.2107	erythrocyte membrane protein 1 (PfEMP1), pseudogene		PF3D7_0601100	205.847	3.2961	60.6422	exported protein family 3		PF3D7_0221100	1.23029	0	13.3029	Plasmodium exported protein, unknown function, pseudogene
PF3D7_0600900	6.60892	0.137647	28.2306	rifin, pseudogene		PF3D7_1039900	221.618	3.5818	60.22	exported protein family 4		PF3D7_1254300	1.67589	0.0348272	13.1716	stevor
PF3D7_0809000	2.69392	0	27.9392	Plasmodium RNA of unknown function RUF6		PF3D7_0100300	27.2777	0.360556	59.4449	erythrocyte membrane protein 1, PfEMP1		PF3D7_1039600	1.70456	0.0382342	13.0544	exported protein family 1, pseudogene
PF3D7_1101800	261.044	9.68002	26.7018	exported protein family 1		PF3D7_0101100	321.028	5.31739	59.2773	exported protein family 4		PF3D7_0312700	1.17909	0	12.7909	tRNA Isoleucine
PF3D7_1240400	180.057	6.80729	26.0822	erythrocyte membrane protein 1, PfEMP1		PF3D7_0301200	5.7966	0	58.966	serine/threonine protein kinase, FIKK family		PF3D7_0901200	1.15695	0	12.5695	Plasmodium exported protein, unknown function, fragment
PF3D7_0421000	10.641	0.327293	25.1373	Plasmodium RNA of unknown function RUF6		PF3D7_0701500	182.722	3.05824	57.8873	exported protein family 3		PF3D7_0222300	18.5519	1.39721	12.4578	exported protein family 4, pseudogene
PF3D7_1479400	9.02464	0.265926	24.9358	rifin		PF3D7_1039400	8.55981	0.0524465	56.8056	erythrocyte membrane protein 1 (PfEMP1), pseudogene		PF3D7_1478700	1.13811	0	12.3811	Plasmodium exported protein, unknown function, pseudogene
PF3D7_0301100	2.35849	0	24.5849	Plasmodium exported protein (hyp13), unknown function		PF3D7_0936800	2610.53	46.8925	55.5542	Plasmodium exported protein (PHISTc), unknown function		PF3D7_0631600	30.1835	2.38285	12.1971	exported protein family 4
PF3D7_0631300	233.308	9.86217	23.4294	exported protein family 1		PF3D7_0101200	172.655	3.02426	55.2947	exported protein family 3		PF3D7_1230200	151.138	12.7558	11.7642	vacuolar transporter chaperone, putative, pseudogene
PF3D7_1241000	2.15514	0	22.5514	Plasmodium RNA of unknown function RUF6		PF3D7_1373000	10.5384	0.093169	55.073	rifin		PF3D7_0936900	2.72854	0.144954	11.5472	Plasmodium exported protein (PHISTb), unknown function, pseudogene
PF3D7_0600100	1.93496	0	20.3496	erythrocyte membrane protein 1 (PfEMP1), pseudogene		PF3D7_0222300	289.29	5.19652	54.6378	exported protein family 4, pseudogene		PF3D7_1040200	16.0578	1.31046	11.4557	stevor
PF3D7_0632300	4.42814	0.122735	20.3297	rifin		PF3D7_1150400	7.4129	0.0377379	54.5449	erythrocyte membrane protein 1, PfEMP1		PF3D7_0601000	26.9315	2.34881	11.0386	exported protein family 4
PF3D7_0301400	3.60202	0.0905423	19.4289	Plasmodium exported protein, unknown function		PF3D7_0115300	50.9887	0.838521	54.4353	rifin		PF3D7_0200300	2.31986	0.119644	11.0172	erythrocyte membrane protein 1 (PfEMP1), exon 2
PF3D7_0632200	5.94908	0.214299	19.2463	rifin		PF3D7_0300100	6.05374	0.0142072	53.8822	erythrocyte membrane protein 1, PfEMP1		PF3D7_1039900	13.171	1.12698	10.816	exported protein family 4
PF3D7_1230000	324.263	16.8653	19.1192	conserved Plasmodium protein, unknown function		PF3D7_1479500	313.955	5.75629	53.627	stevor		PF3D7_0425200	0.969817	0	10.6982	Plasmodium exported protein (hyp15), unknown function
PF3D7_1100400	2.65651	0.0454574	18.9506	rifin		PF3D7_0712700	5.18934	0	52.8934	Plasmodium RNA of unknown function RUF6		PF3D7_0601100	8.24344	0.685236	10.6254	exported protein family 3
PF3D7_0100300	95.0049	4.96855	18.7637	erythrocyte membrane protein 1, PfEMP1		PF3D7_0420900	51.5576	0.944647	49.4498	erythrocyte membrane protein 1, PfEMP1		PF3D7_0221500	4.92332	0.373545	10.6079	Pfmc-2TM Maurer's cleft two transmembrane protein, pseudogene
PF3D7_0421400	1.75105	0	18.5105	Plasmodium RNA of unknown function RUF6		PF3D7_1039800	102.27	2.10679	46.3886	exported protein family 3		PF3D7_0533000	7.6853	0.64608	10.4349	rifin, pseudogene
PF3D7_0114900	4.23149	0.138945	18.1276	Plasmodium exported protein, unknown function, pseudogene		PF3D7_0712000	33.401	0.631132	45.8207	erythrocyte membrane protein 1, PfEMP1		PF3D7_0730700	0.933448	0	10.3345	tRNA Threonine
PF3D7_0832100	1.70143	0	18.0143	rifin, pseudogene		PF3D7_0420700	24.3951	0.4375	45.5723	erythrocyte membrane protein 1, PfEMP1		PF3D7_1355400	0.920661	0	10.2066	tRNA Threonine
mal_rna_11	1394.95	79.9823	17.4202	unspecified product		PF3D7_1240700	5.45555	0.0226864	45.2825	rifin, pseudogene		PF3D7_0631500	4.17021	0.319777	10.1726	exported protein family 3
PF3D7_1479100	2.21195	0.034901	17.1381	Plasmodium exported protein, unknown function		PF3D7_1100900	4.41325	0	45.1325	RESA-like protein, pseudogene		PF3D7_1101700	28.4541	2.72913	10.0929	Pfmc-2TM Maurer's cleft two transmembrane protein
PF3D7_1479500	3.15189	0.098188	16.4081	stevor		PF3D7_1100600	30.9842	0.612371	43.6348	Plasmodium exported protein (PHISTa), unknown function, pseudogene		PF3D7_1254600	2.29203	0.139309	9.99557	stevor
PF3D7_0300200	4.44868	0.180162	16.2359	rifin		PF3D7_0421100	32.2089	0.651126	43.014	erythrocyte membrane protein 1, PfEMP1		PF3D7_0101300	28.0984	2.72759	9.97259	Pfmc-2TM Maurer's cleft two transmembrane protein
PF3D7_0216400	78.5122	4.96033	15.535	vacuolar protein sorting-associated protein 45, putative		PF3D7_1101300	78.9277	1.75487	42.6055	rifin		PF3D7_1479100	4.88401	0.4001	9.96603	Plasmodium exported protein, unknown function
PF3D7_1039400	11.5827	0.672446	15.1243	erythrocyte membrane protein 1 (PfEMP1), pseudogene		PF3D7_0222200	60.8231	1.35922	41.7505	exported protein family 3		PF3D7_0937600	1.20866	0.0320749	9.90847	erythrocyte membrane protein 1, PfEMP1
PF3D7_0713000	1.72931	0.0212222	15.0906	rifin		PF3D7_0425800	6.72942	0.0684677	40.5385	erythrocyte membrane protein 1, PfEMP1		PF3D7_0101100	20.1625	1.97436	9.76807	exported protein family 4
PF3D7_0301000	1.36749	0	14.6749	acyl-CoA synthetase		PF3D7_1400600	27.9473	0.597243	40.226	rifin		PF3D7_1373400	0.869243	0	9.69243	rifin
PF3D7_0800200	13.1573	0.806214	14.6293	erythrocyte membrane protein 1, PfEMP1		PF3D7_0601200	3131.16	78.7621	39.7055	Pfmc-2TM Maurer's cleft two transmembrane protein		PF3D7_0900800	0.867943	0	9.67943	erythrocyte membrane protein 1 (PfEMP1), exon 2, pseudogene
PF3D7_1453300	1.33821	0	14.3821	Yos1-like protein, putative		PF3D7_0114900	15.0081	0.296207	38.1318	Plasmodium exported protein, unknown function, pseudogene		PF3D7_1100800	40.8142	4.18466	9.549	Pfmc-2TM Maurer's cleft two transmembrane protein
PF3D7_0420700	42.8037	2.92444	14.1857	erythrocyte membrane protein 1, PfEMP1		PF3D7_0425700	9.1013	0.144914	37.5695	rifin		PF3D7_0712700	0.829732	0	9.29732	Plasmodium RNA of unknown function RUF6
PF3D7_0936800	2706.45	198.006	13.6621	Plasmodium exported protein (PHISTc), unknown function		PF3D7_0632600	6.14381	0.0672813	37.3252	rifin, pseudogene		PF3D7_1240800	0.829732	0	9.29732	Plasmodium RNA of unknown function RUF6
PF3D7_0700200	2.18881	0.0681861	13.6088	rifin		PF3D7_0832000	56.3957	1.47178	35.9438	stevor		PF3D7_1101500	17.521	1.81	9.22565	exported protein family 4
PF3D7_0324100	3.84058	0.190451	13.5671	Pfmc-2TM Maurer's cleft two transmembrane protein		PF3D7_0800400	16.1677	0.355717	35.6969	rifin		PF3D7_1240700	0.82014	0	9.2014	rifin, pseudogene
PF3D7_0901200	1.19519	0	12.9519	Plasmodium exported protein, unknown function, fragment		PF3D7_0324200	52.0198	1.42718	34.1281	exported protein family 3		PF3D7_0100300	0.88284	0.00794626	9.1049	erythrocyte membrane protein 1, PfEMP1
PF3D7_0712500	2.17504	0.0777214	12.8012	rifin, pseudogene		PF3D7_0600600	3.28746	0	33.8746	erythrocyte membrane protein 1 (PfEMP1), exon 2		PF3D7_0425100	1.74002	0.102453	9.08863	Plasmodium exported protein (hyp6), unknown function
PF3D7_1100900	3.83162	0.210403	12.6662	RESA-like protein, pseudogene		PF3D7_0201400	13.1386	0.29998	33.0982	Plasmodium exported protein (hyp10), unknown function		PF3D7_0936800	60.713	6.65036	9.00885	Plasmodium exported protein (PHISTc), unknown function
PF3D7_0936700	11.5347	0.833351	12.4655	lysophospholipase, putative		PF3D7_0400400	3.55757	0.011317	32.8572	erythrocyte membrane protein 1, PfEMP1		PF3D7_0600500	4.08415	0.367786	8.94458	rifin
PF3D7_0324200	139.857	11.3171	12.2585	exported protein family 3		PF3D7_0424900	68.1101	1.99001	32.6363	Plasmodium exported protein (PHISTa), unknown function		PF3D7_0701600	26.2631	2.86173	8.90125	Pfmc-2TM Maurer's cleft two transmembrane protein
PF3D7_0532900	6.74536	0.461699	12.1869	rifin		PF3D7_1101100	20.85	0.560678	31.7098	rifin		PF3D7_1100200	5.812	0.56727	8.85998	erythrocyte membrane protein 1, PfEMP1
PF3D7_0222200	163.866	13.995	11.6329	exported protein family 3		PF3D7_0425200	12.51	0.305824	31.0726	Plasmodium exported protein (hyp15), unknown function		PF3D7_1373500	6.70874	0.673774	8.79939	erythrocyte membrane protein 1, PfEMP1
PF3D7_0420900	83.1519	7.10994	11.5468	erythrocyte membrane protein 1, PfEMP1		PF3D7_1254700	37.0455	1.15222	29.6637	rifin		PF3D7_1040400	0.770296	0	8.70296	rifin
PF3D7_0832200	15.2696	1.27168	11.2049	Plasmodium exported protein (PHISTa-like), unknown function		PF3D7_0700600	15.5009	0.433075	29.2659	Plasmodium exported protein, unknown function, pseudogene		PF3D7_1039800	3.94392	0.365459	8.68803	exported protein family 3
PF3D7_0401900	28.0679	2.43955	11.0917	acyl-CoA synthetase		PF3D7_1100500	91.6935	3.03928	29.2403	rifin		PF3D7_1254700	1.32453	0.0645421	8.65754	rifin
PF3D7_1200400	21.9869	1.93819	10.8365	erythrocyte membrane protein 1, PfEMP1		PF3D7_0115200	15.8212	0.446719	29.1214	rifin		PF3D7_0101200	6.65941	0.685236	8.60813	exported protein family 3
PF3D7_1341000	0.982918	0	10.8292	tRNA Arginine		PF3D7_0401700	315.502	10.8903	28.7164	Plasmodium exported protein, unknown function, pseudogene		PF3D7_1040300	4.31504	0.41765	8.52901	rifin
PF3D7_0531800	396.388	36.5426	10.8204	5.8S ribosomal RNA		PF3D7_0221500	80.2511	2.74385	28.2543	Pfmc-2TM Maurer's cleft two transmembrane protein, pseudogene		PF3D7_0732800	0.943984	0.0238208	8.43141	erythrocyte membrane protein 1 (PfEMP1), exon 2
PF3D7_1479000	58.2286	5.29211	10.8174	acyl-CoA synthetase		PF3D7_0711700	13.6949	0.389641	28.1735	erythrocyte membrane protein 1, PfEMP1		PF3D7_0215000	504.02	59.8618	8.40735	acyl-CoA synthetase
PF3D7_0711800	7.81238	0.654587	10.4857	Plasmodium RNA of unknown function RUF6		PF3D7_0400500	3.2264	0.0204947	27.6062	rifin		PF3D7_0100900	1.72329	0.120258	8.27797	rifin
PF3D7_1300200	8.19755	0.696319	10.4199	rifin		PF3D7_0300800	3.9887	0.0487546	27.4862	rifin		PF3D7_1200600	5.83581	0.624804	8.18954	erythrocyte membrane protein 1, PfEMP1
PF3D7_0712900	15.3648	1.39021	10.3776	erythrocyte membrane protein 1, PfEMP1		PF3D7_0221900	25.7067	0.843024	27.3659	erythrocyte membrane protein 1 (PfEMP1), pseudogene		PF3D7_1100500	5.71453	0.611281	8.17473	rifin
PF3D7_0601100	337.755	33.3457	10.1016	exported protein family 3		PF3D7_0114500	118.864	4.31368	26.9535	Plasmodium exported protein (hyp10), unknown function		PF3D7_0500500	0.987649	0.0340408	8.11431	rifin
PF3D7_0631500	201.546	20.2114	9.92773	exported protein family 3		PF3D7_0425100	21.0187	0.685877	26.8728	Plasmodium exported protein (hyp6), unknown function		PF3D7_1039200	1.78035	0.13977	7.84231	Plasmodium exported protein, unknown function, pseudogene
PF3D7_1478000	545.412	55.0356	9.89401	Plasmodium exported protein (PHISTa), unknown function		PF3D7_1040300	81.0492	2.98239	26.3267	rifin		PF3D7_1101100	1.38684	0.0904511	7.80694	rifin
PF3D7_0324400	1.71449	0.0841612	9.85273	rifin		PF3D7_1372800	2.48907	0	25.8907	stevor		PF3D7_0832900	2.81565	0.27679	7.73813	stevor
PF3D7_0922000	13.363	1.28266	9.73703	dynein intermediate chain, putative		PF3D7_0601400	9.1266	0.258607	25.729	erythrocyte membrane protein 1 (PfEMP1), pseudogene		PF3D7_1300800	2.08156	0.183844	7.68577	erythrocyte membrane protein 1-like
PF3D7_1039800	208.42	22.0286	9.4231	exported protein family 3		PF3D7_0300400	2.45707	0	25.5707	stevor		PF3D7_1102100	1.7309	0.13977	7.63607	Plasmodium exported protein, unknown function, pseudogene
PF3D7_0421100	49.0129	5.1434	9.36661	erythrocyte membrane protein 1, PfEMP1		PF3D7_0425600	88.91	3.39715	25.4522	rifin, pseudogene		PF3D7_0701400	15.8777	2.0149	7.55483	exported protein family 4, pseudogene
PF3D7_0115400	2.89017	0.21946	9.36008	stevor		PF3D7_1040400	5.82685	0.134948	25.2262	rifin		PF3D7_0324700	0.649355	0	7.49355	erythrocyte membrane protein 1 (PfEMP1), exon 2, pseudogene
PF3D7_0711600	6.81899	0.649774	9.2281	Plasmodium RNA of unknown function RUF6		PF3D7_0712900	4.93821	0.100221	25.1632	erythrocyte membrane protein 1, PfEMP1		PF3D7_0631300	7.30926	0.894923	7.44707	exported protein family 1
PF3D7_0413300	1.20528	0.0424444	9.16343	rifin		PF3D7_1041000	4.85189	0.105788	24.0631	rifin		PF3D7_0701500	6.75639	0.822283	7.43415	exported protein family 3
PF3D7_0600300	19.6015	2.07858	9.04328	rifin		PF3D7_0700300	69.2764	2.84761	23.5365	rifin		PF3D7_1101600	6.56243	0.822283	7.22385	exported protein family 3
PF3D7_0800400	6.20782	0.600697	9.00221	rifin		PF3D7_0631200	5.3622	0.137087	23.0388	erythrocyte membrane protein 1 (PfEMP1), pseudogene		PF3D7_0410200	0.613774	0	7.13774	tRNA Isoleucine
PF3D7_0712000	27.023	2.98317	8.79711	erythrocyte membrane protein 1, PfEMP1		PF3D7_1200500	26.1132	1.06074	22.5832	rifin		PF3D7_0832000	2.01428	0.208276	6.8584	stevor
PF3D7_0223400	7.00379	0.718449	8.67958	rifin		PF3D7_0101300	419.05	18.5594	22.4632	Pfmc-2TM Maurer's cleft two transmembrane protein		PF3D7_0425600	4.82333	0.622778	6.81168	rifin, pseudogene
PF3D7_1252000	0.757666	0	8.57666	tRNA Glutamic acid		PF3D7_1400500	6.78239	0.207781	22.3613	rifin		PF3D7_0517200	7.8333	1.0836	6.70269	conserved Plasmodium protein, unknown function
PF3D7_0711700	23.0035	2.5987	8.56097	erythrocyte membrane protein 1, PfEMP1		PF3D7_0632700	66.1486	2.91493	21.9735	rifin		PF3D7_1149900	4.18088	0.546415	6.62249	stevor
PF3D7_0712100	2.15514	0.163647	8.55363	Plasmodium RNA of unknown function RUF6		PF3D7_0632000	11.2249	0.423153	21.6474	rifin		PF3D7_0700700	0.803803	0.0366411	6.61443	stevor, pseudogene
PF3D7_0701500	279.346	33.0588	8.42751	exported protein family 3		PF3D7_0600500	25.851	1.11534	21.3529	rifin		PF3D7_1300200	3.35934	0.423315	6.61044	rifin
PF3D7_0712300	15.1293	1.71439	8.39362	erythrocyte membrane protein 1, PfEMP1		PF3D7_0401800	1038.39	50.343	20.5874	Plasmodium exported protein (PHISTb), unknown function		PF3D7_0632500	2.34884	0.272154	6.58018	erythrocyte membrane protein 1, PfEMP1
PF3D7_0601000	437.999	52.9028	8.26558	exported protein family 4		PF3D7_0936900	13.9	0.582242	20.5206	Plasmodium exported protein (PHISTb), unknown function, pseudogene		PF3D7_0700800	30.0957	4.59403	6.43279	Pfmc-2TM Maurer's cleft two transmembrane protein
PF3D7_1425100	2.14771	0.173955	8.20467	small nucleolar RNA snoR31		PF3D7_0213200	1257.24	61.7452	20.3304	conserved Plasmodium protein, unknown function		PF3D7_0631400	46.1574	7.18671	6.34819	Pfmc-2TM Maurer's cleft two transmembrane protein
PF3D7_0725800	411.713	50.4372	8.14871	5.8S ribosomal RNA		PF3D7_1478000	107.787	5.24224	20.1951	Plasmodium exported protein (PHISTa), unknown function		PF3D7_1101800	7.75785	1.15594	6.25655	exported protein family 1
PF3D7_1101600	249.8	30.6041	8.13898	exported protein family 3		PF3D7_1040800	1.84081	0	19.4081	rifin		PF3D7_0732200	2.84867	0.373799	6.22346	rifin
PF3D7_0101200	250.745	30.9547	8.07752	exported protein family 3		PF3D7_0401300	18.8131	0.876804	19.3622	rifin		PF3D7_0532900	1.94298	0.231562	6.16168	rifin
PF3D7_0632800	27.0851	3.28901	8.02155	erythrocyte membrane protein 1, PfEMP1		PF3D7_1101700	519.381	26.9657	19.1933	Pfmc-2TM Maurer's cleft two transmembrane protein		PF3D7_0222100	52.338	8.48799	6.10597	Pfmc-2TM Maurer's cleft two transmembrane protein
PF3D7_1101500	296.887	37.0827	7.98724	exported protein family 4		PF3D7_0400900	17.5435	0.832521	18.9202	rifin		PF3D7_0631900	4.51986	0.65954	6.08244	stevor
PF3D7_1101100	3.87925	0.399766	7.96223	rifin		PF3D7_0832250	1.75261	0	18.5261	Plasmodium exported protein, unknown function, pseudogene		PF3D7_0201800	219.25	36.009	6.07466	knob associated heat shock protein 40
PF3D7_0701400	305.381	39.0131	7.8102	exported protein family 4, pseudogene		PF3D7_0701600	483.45	26.8745	17.9262	Pfmc-2TM Maurer's cleft two transmembrane protein		PF3D7_1002000	6.64139	1.01036	6.07136	Plasmodium exported protein (hyp2), unknown function
PF3D7_0101100	361.451	46.8452	7.70155	exported protein family 4		PF3D7_0402000	2513.86	143.926	17.4549	Plasmodium exported protein (PHISTa), unknown function		PF3D7_0700300	4.09893	0.599203	6.00531	rifin
PF3D7_0115200	3.07173	0.319311	7.56415	rifin		PF3D7_0901200	3.5631	0.110556	17.3973	Plasmodium exported protein, unknown function, fragment		PF3D7_0711800	0.497839	0	5.97839	Plasmodium RNA of unknown function RUF6
PF3D7_0631600	473.918	63.1888	7.48976	exported protein family 4		PF3D7_0901500	19.1144	1.00799	17.3417	rifin		PF3D7_1220700	1.98911	0.250119	5.96686	conserved Plasmodium protein, unknown function
PF3D7_0632400	1.52335	0.116891	7.48464	rifin		PF3D7_1300200	25.036	1.34948	17.3414	rifin		PF3D7_0617600	2.36597	0.313445	5.96445	stevor
PF3D7_0900400	34.7645	4.60256	7.41394	rifin		PF3D7_0831400	892.977	51.4232	17.3335	Plasmodium exported protein, unknown function		PF3D7_1478400	1.39564	0.153679	5.8958	Plasmodium exported protein, unknown function, pseudogene
PF3D7_1254800	4.38398	0.509466	7.35723	rifin		PF3D7_1240600	17.1223	0.90136	17.1989	erythrocyte membrane protein 1, PfEMP1		PF3D7_1235000	3.78336	0.560317	5.88105	PIH1 domain-containing protein, putative
PF3D7_0222300	292.781	40.5924	7.19744	exported protein family 4, pseudogene		PF3D7_0223100	103.503	6.04719	16.8537	rifin		PF3D7_1128300	5.54721	0.873229	5.80255	ATP-dependent 6-phosphofructokinase
PF3D7_0528900	18.4222	2.47614	7.1899	conserved Plasmodium protein, unknown function		PF3D7_1040900	10.4473	0.528331	16.7862	rifin		PF3D7_0934900	5.8911	0.938012	5.77171	conserved Plasmodium protein, unknown function
PF3D7_1421150	35.6357	4.89293	7.15726	C/D small nucleolar RNA		PF3D7_0220800	7.41398	0.348624	16.7489	cytoadherence linked asexual protein 2		PF3D7_0400900	0.47521	0	5.7521	rifin
PF3D7_0601400	9.44439	1.24162	7.11408	erythrocyte membrane protein 1 (PfEMP1), pseudogene		PF3D7_0632300	2.59467	0.0654124	16.2906	rifin		PF3D7_0532800	5.70045	0.926376	5.65139	stevor, pseudogene
PF3D7_0220800	14.8694	2.02372	7.04867	cytoadherence linked asexual protein 2		PF3D7_0631400	764.435	47.5706	16.0379	Pfmc-2TM Maurer's cleft two transmembrane protein		PF3D7_1478000	10.9771	1.86442	5.63887	Plasmodium exported protein (PHISTa), unknown function
PF3D7_0425200	84.2288	12.0822	6.9223	Plasmodium exported protein (hyp15), unknown function		PF3D7_0102600	235.91	14.766	15.8758	serine/threonine protein kinase, FIKK family		PF3D7_1254100	0.832535	0.0713016	5.44382	stevor
PF3D7_0324300	441.949	64.8516	6.80582	exported protein family 4		PF3D7_0412400	16.9064	1.00161	15.4378	erythrocyte membrane protein 1, PfEMP1		PF3D7_0220900	8.90225	1.5595	5.42468	Plasmodium exported protein, unknown function, pseudogene
PF3D7_0601200	9.93026	1.37881	6.78266	Pfmc-2TM Maurer's cleft two transmembrane protein		PF3D7_0533000	53.4158	3.38695	15.3475	rifin, pseudogene		PF3D7_0712800	2.48031	0.37688	5.41082	erythrocyte membrane protein 1, PfEMP1
PF3D7_0936900	0.815948	0.0404621	6.52096	Plasmodium exported protein (PHISTb), unknown function, pseudogene		PF3D7_0808500	4.10823	0.174433	15.3343	Plasmodium RNA of unknown function RUF6		PF3D7_1400600	1.03491	0.114703	5.28595	rifin
PF3D7_0412500	10.1022	1.47282	6.48657	Plasmodium RNA of unknown function RUF6		PF3D7_1039700	293.578	19.0824	15.3098	Pfmc-2TM Maurer's cleft two transmembrane protein		PF3D7_0114100	53.1822	10.0938	5.22692	Pfmc-2TM Maurer's cleft two transmembrane protein
PF3D7_1301100	0.71951	0.0264896	6.47887	Plasmodium exported protein (PHISTa), unknown function, pseudogene		PF3D7_0400300	49.6467	3.1948	15.0985	rifin		PF3D7_0223100	6.45236	1.21148	4.99616	rifin
PF3D7_0220900	1.0152	0.0725527	6.46295	Plasmodium exported protein, unknown function, pseudogene		PF3D7_0100600	3.37848	0.130825	15.0698	rifin		PF3D7_1000800	2.37026	0.396174	4.97862	stevor, pseudogene
PF3D7_0425100	120.432	18.5533	6.4617	Plasmodium exported protein (hyp6), unknown function		PF3D7_0527800	1.40675	0	15.0675	tRNA Leucine		PF3D7_1103000	2.11041	0.344108	4.97719	conserved Plasmodium protein, unknown function
PF3D7_0631200	8.10399	1.17178	6.45079	erythrocyte membrane protein 1 (PfEMP1), pseudogene		PF3D7_0400700	1.96643	0.0412046	14.6343	rifin		PF3D7_0532700	1.31936	0.186442	4.95514	erythrocyte membrane protein 1 (PfEMP1), pseudogene
PF3D7_0808700	11.0771	1.66286	6.34032	erythrocyte membrane protein 1, PfEMP1		PF3D7_1225100	198.241	13.7933	14.276	isoleucine--tRNA ligase, putative		PF3D7_1477900	4.43474	0.815725	4.95208	acyl-CoA synthetase, pseudogene
PF3D7_1039900	213.618	33.913	6.28342	exported protein family 4		PF3D7_0901400	15.1356	1.00634	13.7712	rifin		PF3D7_1105900	8.87127	1.74555	4.86103	conserved Plasmodium membrane protein, unknown function
mal_rna_19	225.481	36.0105	6.24696	unspecified product		PF3D7_1041200	16.3736	1.09724	13.7596	rifin		PF3D7_0400400	0.637372	0.0517286	4.85981	erythrocyte membrane protein 1, PfEMP1
PF3D7_0300300	12.4924	1.9413	6.16881	erythrocyte membrane protein 1 (PfEMP1), exon 2, pseudogene		PF3D7_0600800	2.40517	0.0881965	13.3115	rifin, pseudogene		PF3D7_1253900	0.378791	0	4.78791	Plasmodium exported protein (PHISTa), unknown function, pseudogene
PF3D7_0221900	33.2722	5.32535	6.15116	erythrocyte membrane protein 1 (PfEMP1), pseudogene		PF3D7_0222100	842.196	63.8539	13.1704	Pfmc-2TM Maurer's cleft two transmembrane protein		PF3D7_1254200	0.80616	0.0899372	4.77084	rifin
PF3D7_0832000	4.92483	0.726721	6.07802	stevor		PF3D7_1101200	2.37118	0.0879494	13.1481	rifin		PF3D7_1373000	0.376703	0	4.76703	rifin
PF3D7_0529600	0.498191	0	5.98191	tRNA Arginine		PF3D7_1254800	14.6868	1.03672	13.0083	rifin		PF3D7_0832500	2.92309	0.548608	4.66089	rifin
PF3D7_0424900	304.987	52.0414	5.85115	Plasmodium exported protein (PHISTa), unknown function		PF3D7_0700800	477.525	36.879	12.9161	Pfmc-2TM Maurer's cleft two transmembrane protein		PF3D7_0832300	2.06795	0.365283	4.65942	Plasmodium exported protein (PHISTa-like), unknown function
PF3D7_1371000	54.5942	9.26419	5.84078	18S ribosomal RNA		PF3D7_1373500	3.00125	0.141178	12.8588	erythrocyte membrane protein 1, PfEMP1		PF3D7_0510300	3.74891	0.726295	4.65803	stripes inner membrane complex protein, putative
PF3D7_1148600	54.2052	9.36097	5.73992	18S ribosomal RNA		PF3D7_1477000	167.37	13.0102	12.774	Plasmodium exported protein (hyp17), unknown function, pseudogene		PF3D7_0606400	6.75639	1.42377	4.49962	conserved Plasmodium protein, unknown function
PF3D7_0114000	33.9749	5.94058	5.641	exported protein family 1		PF3D7_0421300	8.77209	0.597477	12.7203	erythrocyte membrane protein 1, PfEMP1		PF3D7_1039700	14.6133	3.18398	4.48033	Pfmc-2TM Maurer's cleft two transmembrane protein
PF3D7_0424800	55.3409	9.84218	5.57633	Plasmodium exported protein (PHISTb), unknown function		PF3D7_0402500	9.46465	0.666017	12.4862	rifin, pseudogene		PF3D7_1102500	95.2745	21.2403	4.46922	Plasmodium exported protein (PHISTb), unknown function
PF3D7_0714800	0.4546	0	5.546	tRNA Leucine		PF3D7_0302300	77.8653	6.1479	12.4786	erythrocyte membrane protein 1 (PfEMP1), pseudogene		PF3D7_1466500	2.96333	0.586257	4.46382	conserved Plasmodium protein, unknown function
PF3D7_0112300	51.4211	9.20085	5.5394	18S ribosomal RNA		PF3D7_0808900	23.6092	1.81505	12.3805	rifin		PF3D7_0302300	4.83	1.00703	4.45336	erythrocyte membrane protein 1 (PfEMP1), pseudogene
PF3D7_1254500	1.24386	0.143924	5.50934	rifin		PF3D7_0401900	4.49462	0.27457	12.2664	acyl-CoA synthetase		PF3D7_1041200	1.60593	0.283673	4.44631	rifin
PF3D7_1479300	0.741313	0.0529792	5.49953	Plasmodium exported protein (PHISTa), unknown function, pseudogene		PF3D7_1254400	2.12524	0.0826262	12.1847	rifin		PF3D7_1253700	0.33763	0	4.3763	rifin
PF3D7_0733000	9.20873	1.59423	5.49437	erythrocyte membrane protein 1, PfEMP1		PF3D7_0324700	25.9749	2.04769	12.1409	erythrocyte membrane protein 1 (PfEMP1), exon 2, pseudogene		PF3D7_1240400	7.48064	1.63732	4.36341	erythrocyte membrane protein 1, PfEMP1
PF3D7_1148620	0.432952	0	5.32952	5.8S ribosomal RNA		PF3D7_1253700	8.25498	0.605412	11.8441	rifin		PF3D7_0923300	1.0084	0.154053	4.36287	perforin-like protein 3
PF3D7_1109800	0.427858	0	5.27858	small nucleolar RNA snoR12		PF3D7_1040600	1.07119	0	11.7119	rifin		PF3D7_0420700	0.912204	0.132337	4.35662	erythrocyte membrane protein 1, PfEMP1
PF3D7_0421300	11.7607	2.17164	5.22121	erythrocyte membrane protein 1, PfEMP1		PF3D7_1254200	14.8714	1.18188	11.6793	rifin		PF3D7_1240500	0.331893	0	4.31893	Plasmodium RNA of unknown function RUF6
PF3D7_1424700	5.84485	1.05201	5.16042	small nucleolar RNA snoR29		PF3D7_0114000	32.2938	2.68084	11.6489	exported protein family 1		PF3D7_1478900	641.816	149.653	4.2865	unspecified product
PF3D7_1109100	6.23061	1.12869	5.15232	conserved Plasmodium protein, unknown function		PF3D7_1254600	24.3411	2.04657	11.3861	stevor		PF3D7_0808800	0.326347	0	4.26347	rifin
PF3D7_0712400	7.51428	1.40863	5.04715	erythrocyte membrane protein 1, PfEMP1		PF3D7_1240200	1.76078	0.0645669	11.3071	erythrocyte membrane protein 1 (PfEMP1), pseudogene		PF3D7_0832400	0.905904	0.138395	4.21948	stevor
PF3D7_0421200	1.67691	0.254666	5.01009	rifin		PF3D7_0900800	2.36849	0.120496	11.1952	erythrocyte membrane protein 1 (PfEMP1), exon 2, pseudogene		PF3D7_0800400	1.12803	0.191286	4.21589	rifin
PF3D7_0223500	8.26545	1.57561	4.99248	erythrocyte membrane protein 1, PfEMP1		PF3D7_1040200	176.189	15.7246	11.1402	stevor		PF3D7_0221900	2.10304	0.42815	4.17124	erythrocyte membrane protein 1 (PfEMP1), pseudogene
PF3D7_1101400	2.70325	0.48958	4.75466	rifin, pseudogene		PF3D7_0832700	17.7079	1.50373	11.1041	Plasmodium exported protein (PHISTa-like), unknown function, pseudogene		PF3D7_1465600	2.28945	0.477691	4.13621	conserved Plasmodium protein, unknown function
PF3D7_1213100	87.0392	18.4552	4.69621	U1 spliceosomal RNA		PF3D7_0712300	3.79247	0.256112	10.9305	erythrocyte membrane protein 1, PfEMP1		PF3D7_1370100	0.311149	0	4.11149	tRNA Cysteine
PF3D7_0900800	4.49283	0.888214	4.64761	erythrocyte membrane protein 1 (PfEMP1), exon 2, pseudogene		PF3D7_0936700	2.1797	0.108769	10.9197	lysophospholipase, putative		PF3D7_0936700	0.310431	0	4.10431	lysophospholipase, putative
PF3D7_0712800	12.5475	2.66291	4.5776	erythrocyte membrane protein 1, PfEMP1		PF3D7_1100800	474.422	44.1872	10.7147	Pfmc-2TM Maurer's cleft two transmembrane protein		PF3D7_0706800	0.306887	0	4.06887	tRNA Threonine
PF3D7_1253500	0.51708	0.034901	4.57432	Plasmodium exported protein, unknown function		PF3D7_1300900	42.2264	3.86124	10.6851	stevor		PF3D7_1101300	2.6396	0.573859	4.06554	rifin
PF3D7_0221600	0.99558	0.142302	4.52155	Plasmodium exported protein, unknown function, pseudogene		PF3D7_0500300	1.9403	0.0920761	10.6224	rifin, pseudogene		PF3D7_0312900	2.94343	0.654725	4.0325	hypothetical protein
PF3D7_0400700	0.524997	0.0386567	4.50751	rifin		PF3D7_0700500	20.52	1.84178	10.6191	rifin		PF3D7_1040800	0.30274	0	4.0274	rifin
PF3D7_0800500	0.515858	0.0391708	4.4252	rifin		PF3D7_1000800	39.9163	3.67024	10.6137	stevor, pseudogene		PF3D7_0221400	0.290945	0	3.90945	stevor
PF3D7_1371200	0.34095	0	4.4095	5.8S ribosomal RNA		PF3D7_1039100	2.1279	0.110751	10.5712	DnaJ protein, putative, pseudogene		PF3D7_1425600	3.76313	0.888269	3.90899	zinc finger protein, putative
PF3D7_1240200	6.38184	1.3759	4.39179	erythrocyte membrane protein 1 (PfEMP1), pseudogene		PF3D7_1474000	20.0794	1.82347	10.4911	probable protein, unknown function		PF3D7_1040900	0.550495	0.0676451	3.88019	rifin
PF3D7_1240600	35.2892	7.96946	4.38557	erythrocyte membrane protein 1, PfEMP1		PF3D7_0733000	2.87852	0.184445	10.4713	erythrocyte membrane protein 1, PfEMP1		PF3D7_0221000	2.4399	0.557235	3.86452	Plasmodium exported protein, unknown function
malmito_rna_SSUF	92.1123	21.0058	4.36905	unspecified product		PF3D7_0600900	1.45495	0.0489065	10.4425	rifin, pseudogene		PF3D7_0808900	0.897008	0.158448	3.85767	rifin
PF3D7_1253900	0.790608	0.106726	4.30816	Plasmodium exported protein (PHISTa), unknown function, pseudogene		PF3D7_1035800	295.503	28.2163	10.4393	probable protein, unknown function		PF3D7_1479900	0.685549	0.103796	3.85458	stevor
PF3D7_0832500	0.426332	0.0225202	4.29588	rifin		PF3D7_0832400	16.4932	1.5699	9.93664	stevor		PF3D7_0528900	2.77181	0.645139	3.85406	conserved Plasmodium protein, unknown function
PF3D7_0621600	3.76985	0.808255	4.26075	tRNA Serine		PF3D7_0901300	12.6054	1.18053	9.92199	rifin		PF3D7_0632600	0.512063	0.0603008	3.81822	rifin, pseudogene
PF3D7_0701300	2.51856	0.530379	4.15395	rifin, pseudogene		PF3D7_0732200	29.4552	2.88741	9.89325	rifin		PF3D7_1150300	0.393031	0.0308557	3.76775	rifin
PF3D7_0412400	29.9309	7.20749	4.10961	erythrocyte membrane protein 1, PfEMP1		PF3D7_0832800	0.887428	0	9.87428	rifin		PF3D7_0910700	4.28288	1.0669	3.756	actin-like protein, putative
PF3D7_0600800	0.476734	0.0413714	4.07957	rifin, pseudogene		PF3D7_1100700	12.5004	1.19923	9.69836	stevor, pseudogene		PF3D7_1211100	6.40539	1.63748	3.74415	HSP20-like chaperone
PF3D7_1373300	0.307335	0	4.07335	rifin		PF3D7_0421500	39.0644	4.00627	9.53771	rifin, pseudogene		PF3D7_0223500	3.62408	0.896344	3.73775	erythrocyte membrane protein 1, PfEMP1
PF3D7_1477200	1.32673	0.252845	4.0435	Plasmodium exported protein (hyp15), unknown function		PF3D7_1401500	112.572	11.8162	9.45536	lysophospholipase, putative		PF3D7_0700500	0.709212	0.117907	3.71357	rifin
PF3D7_API03800	0.303066	0	4.03066	probable protein, unknown function		PF3D7_0217100	284.303	30.1039	9.4161	ATP synthase F1, alpha subunit		PF3D7_0421900	4.04494	1.02595	3.68128	conserved Plasmodium protein, unknown function
PF3D7_0832900	0.476957	0.0482892	3.89076	stevor		PF3D7_0309100	18.5359	1.88563	9.38538	conserved Plasmodium protein, unknown function		PF3D7_1100900	0.2667	0	3.667	RESA-like protein, pseudogene
PF3D7_1400900	1.11197	0.211917	3.88555	Plasmodium exported protein (PHISTa), unknown function, pseudogene		PF3D7_0832100	2.56053	0.183614	9.38081	rifin, pseudogene		PF3D7_1102600	38.0518	10.5526	3.58145	Plasmodium exported protein, unknown function
PF3D7_1040000	0.437762	0.0409117	3.8163	rifin		PF3D7_0713000	1.65438	0.090484	9.21012	rifin		PF3D7_0708600	4.72259	1.2513	3.56885	inner membrane complex protein 1d, putative
PF3D7_0617700	0.529453	0.0665431	3.77952	rifin		PF3D7_0425500	83.0082	8.9304	9.20316	stevor		PF3D7_1476900	15.4705	4.27401	3.55978	Plasmodium exported protein, unknown function, pseudogene
PF3D7_0832800	0.276412	0	3.76412	rifin		PF3D7_1253900	1.58641	0.0853205	9.09996	Plasmodium exported protein (PHISTa), unknown function, pseudogene		PF3D7_0114500	2.62375	0.665481	3.55822	Plasmodium exported protein (hyp10), unknown function
PF3D7_0532800	14.3899	3.79448	3.72063	stevor, pseudogene		PF3D7_0632100	1.68173	0.0969072	9.04858	rifin		PF3D7_1466600	3.45476	0.901293	3.55017	conserved Plasmodium protein, unknown function
PF3D7_0730700	4.79855	1.22735	3.69047	tRNA Threonine		PF3D7_1473700	272.145	30.3213	8.94916	nucleoporin NUP116/NSP116, putative		PF3D7_0400700	0.2548	0	3.548	rifin
PF3D7_1139400	3.07292	0.770089	3.64666	unspecified product		PF3D7_0700200	25.6464	2.78608	8.92089	rifin		PF3D7_0115000	2.57062	0.668443	3.47537	surface-associated interspersed protein 1.3 (SURFIN 1.3)
PF3D7_1413300	0.263536	0	3.63536	conserved Plasmodium protein, unknown function		PF3D7_0831800	6418.69	721.563	8.89444	histidine-rich protein II		PF3D7_0114900	0.246571	0	3.46571	Plasmodium exported protein, unknown function, pseudogene
mal_rna_9	108.002	29.7911	3.61653	unspecified product		PF3D7_1478800	62.0471	6.94226	8.82488	Plasmodium exported protein, unknown function		PF3D7_1473700	52.416	15.0716	3.46147	nucleoporin NUP116/NSP116, putative
PF3D7_1327900	0.26164	0	3.6164	conserved Plasmodium protein, unknown function		PF3D7_0833000	4.13987	0.382902	8.77998	rifin		PF3D7_0222600	0.242848	0	3.42848	rifin
PF3D7_0700100	2.64504	0.663317	3.5962	erythrocyte membrane protein 1, PfEMP1		PF3D7_0114100	699.249	79.6211	8.77245	Pfmc-2TM Maurer's cleft two transmembrane protein		PF3D7_1135200	4.68695	1.29629	3.42834	regulator of chromosome condensation, putative, pseudogene
PF3D7_0600700	0.554178	0.0841612	3.5522	rifin		PF3D7_0401400	5.74955	0.570872	8.71932	rifin		PF3D7_0701200	0.242454	0	3.42454	rifin, pseudogene
PF3D7_0517200	103.282	29.0492	3.54665	conserved Plasmodium protein, unknown function		PF3D7_0732500	4.5911	0.441928	8.65632	rifin		PF3D7_0832700	1.34474	0.323452	3.41182	Plasmodium exported protein (PHISTa-like), unknown function, pseudogene
PF3D7_1418400	0.252555	0	3.52555	tRNA Proline		PF3D7_0832500	66.5925	7.60944	8.65076	rifin		PF3D7_1477300	152.727	44.8769	3.3979	Plasmodium exported protein (PHIST), unknown function
PF3D7_0714700	0.252555	0	3.52555	tRNA Asparagine		PF3D7_0617600	19.2995	2.15019	8.62127	stevor		PF3D7_1040500	0.851007	0.180387	3.39177	rifin
PF3D7_0411500	0.252555	0	3.52555	tRNA Alanine		PF3D7_0200500	0.760567	0	8.60567	rifin		PF3D7_1477400	84.4034	24.9237	3.37693	Plasmodium exported protein (PHIST), unknown function
PF3D7_0829900	67.5806	19.1244	3.52056	unspecified product		PF3D7_0726200	175.186	20.2732	8.60375	serine/threonine protein kinase, FIKK family		PF3D7_0724500	7.32068	2.11053	3.35697	conserved Plasmodium protein, unknown function
PF3D7_0829800	64.4174	18.3175	3.50305	unspecified product		PF3D7_0221600	0.752078	0	8.52078	Plasmodium exported protein, unknown function, pseudogene		PF3D7_0425400	0.386255	0.0454855	3.34229	Plasmodium exported protein (PHISTa), unknown function
PF3D7_1101700	2.24687	0.571353	3.49573	Pfmc-2TM Maurer's cleft two transmembrane protein		PF3D7_0114700	0.750772	0	8.50772	rifin		PF3D7_0901400	0.531879	0.0901934	3.3223	rifin
PF3D7_1223700	103.109	29.4564	3.49193	vacuolar iron transporter		PF3D7_0425400	6.45871	0.67668	8.44455	Plasmodium exported protein (PHISTa), unknown function		PF3D7_0301500	48.9979	14.8107	3.2928	Plasmodium exported protein, unknown function
PF3D7_1251900	0.249096	0	3.49096	tRNA Valine		PF3D7_0730900	1143.46	135.356	8.4423	EMP1-trafficking protein		PF3D7_1315100	3.99759	1.14703	3.28588	serine/threonine protein kinase
PF3D7_0514400	0.249096	0	3.49096	tRNA Phenylalanine		PF3D7_0115000	12.0792	1.34493	8.42892	surface-associated interspersed protein 1.3 (SURFIN 1.3)		PF3D7_1210200	1.33536	0.337347	3.28197	zinc finger protein, putative
PF3D7_1371300	24.543	6.96052	3.49025	28S ribosomal RNA		PF3D7_0600200	7.51035	0.804027	8.41828	erythrocyte membrane protein 1, PfEMP1		PF3D7_0832100	0.327526	0.0308557	3.26716	rifin, pseudogene
PF3D7_0531900	53.364	15.3203	3.46712	unspecified product		PF3D7_1222600	21.7755	2.56165	8.21877	transcription factor with AP2 domain(s)		PF3D7_1463600	44.614	13.6643	3.24855	conserved Plasmodium protein, unknown function
PF3D7_1148640	23.7235	6.84047	3.43255	28S ribosomal RNA		PF3D7_0712800	2.38472	0.203246	8.19374	erythrocyte membrane protein 1, PfEMP1		PF3D7_0902900	9.86012	2.97113	3.24315	conserved Plasmodium protein, unknown function
PF3D7_0732700	0.235718	0	3.35718	rifin		PF3D7_1102500	462.931	57.1819	8.08337	Plasmodium exported protein (PHISTb), unknown function		PF3D7_1149800	2.1573	0.603008	3.21092	rifin
PF3D7_0112700	54.6406	16.2355	3.35102	28S ribosomal RNA		PF3D7_0808700	2.97742	0.281344	8.06993	erythrocyte membrane protein 1, PfEMP1		PF3D7_1038700	12.9493	3.97551	3.20188	Plasmodium exported protein, unknown function
PF3D7_1477100	1.24335	0.302117	3.34069	Plasmodium exported protein (hyp6), unknown function		PF3D7_0808800	2.97653	0.282501	8.04319	rifin		PF3D7_1476600	26.574	8.23459	3.2004	Plasmodium exported protein, unknown function
PF3D7_1351300	3.1392	0.872332	3.33137	conserved Plasmodium membrane protein, unknown function		PF3D7_1149800	27.1205	3.31423	7.97266	rifin		PF3D7_1372900	0.218646	0	3.18646	erythrocyte membrane protein 1 (PfEMP1), exon 2, pseudogene
PF3D7_1040100	0.391053	0.0475103	3.32894	rifin		PF3D7_0729800	0.695001	0	7.95001	dynein light chain, putative		PF3D7_0220700	40.26	12.5964	3.17885	Plasmodium exported protein (hyp9), unknown function
PF3D7_0101000	0.979267	0.225641	3.31428	rifin		PF3D7_1200600	18.0627	2.19026	7.93041	erythrocyte membrane protein 1, PfEMP1		PF3D7_0631200	0.347779	0.0409546	3.17676	erythrocyte membrane protein 1 (PfEMP1), pseudogene
PF3D7_0732200	0.693667	0.14046	3.30062	rifin		PF3D7_1201100	152.646	19.175	7.92457	RESA-like protein with PHIST and DnaJ domains		PF3D7_1039400	0.51558	0.0940101	3.17293	erythrocyte membrane protein 1 (PfEMP1), pseudogene
PF3D7_0714900	1.10878	0.269418	3.27212	tRNA Serine		PF3D7_0518800	3.43412	0.346301	7.91869	secreted ookinete protein, putative		PF3D7_1214800	5.02365	1.53493	3.13387	conserved Plasmodium protein, unknown function
PF3D7_0527800	1.09542	0.266172	3.26464	tRNA Leucine		PF3D7_0413400	2.73728	0.259794	7.88585	erythrocyte membrane protein 1 (PfEMP1), exon 1, pseudogene		PF3D7_0506600	7.42581	2.30239	3.13263	histone deacetylase, putative, pseudogene
PF3D7_1103000	21.9394	6.72375	3.22981	conserved Plasmodium protein, unknown function		PF3D7_0201900	1149.31	146.029	7.86572	erythrocyte membrane protein 3		PF3D7_0631100	14.6154	4.60972	3.12447	Plasmodium exported protein (PHISTb), unknown function
PF3D7_1337600	0.221756	0	3.21756	tRNA Serine		PF3D7_1301000	0.68373	0	7.8373	rifin, pseudogene		PF3D7_0901600	0.319338	0.0347126	3.11283	stevor
PF3D7_0618700	156.893	48.8873	3.20477	trafficking protein particle complex subunit 6A, putative		PF3D7_0201500	337.421	44.2034	7.6184	Plasmodium exported protein (hyp9), unknown function		PF3D7_1474000	13.619	4.31129	3.10997	probable protein, unknown function
PF3D7_0400900	0.220412	0	3.20412	rifin		PF3D7_0924900	2.26157	0.212148	7.56555	alpha-tubulin N-acetyltransferase, putative		PF3D7_0314700	27.4317	8.79386	3.09559	zinc finger protein, putative
PF3D7_0701200	0.216476	0	3.16476	rifin, pseudogene		PF3D7_0937300	0.653899	0	7.53899	rifin		PF3D7_0711900	0.208592	0	3.08592	rifin, pseudogene
PF3D7_0713600	14.0507	4.38798	3.15302	mitochondrial ribosomal protein S5 precursor, putative		PF3D7_1478600	377.207	50.2702	7.49068	EMP1-trafficking protein		PF3D7_1402900	13.6371	4.37575	3.06923	conserved Plasmodium protein, unknown function
PF3D7_0401000	0.215079	0	3.15079	rifin		PF3D7_1461800	16.921	2.18296	7.45567	conserved Plasmodium protein, unknown function		PF3D7_0711700	0.542546	0.109526	3.06666	erythrocyte membrane protein 1, PfEMP1
PF3D7_0833100	1.28126	0.339268	3.14446	rifin		PF3D7_0424800	6.39401	0.772489	7.44309	Plasmodium exported protein (PHISTb), unknown function		PF3D7_0901300	0.630509	0.139217	3.05375	rifin
PF3D7_0425400	40.5743	12.8872	3.13188	Plasmodium exported protein (PHISTa), unknown function		PF3D7_1219400	2.4069	0.240993	7.35176	erythrocyte membrane protein 1 (PfEMP1), pseudogene		PF3D7_1477700	155.234	50.8839	3.04673	Plasmodium exported protein (PHISTa), unknown function
PF3D7_0833300	0.445009	0.0745732	3.12195	erythrocyte membrane protein 1 (PfEMP1), exon 2, pseudogene		PF3D7_0712400	2.28054	0.224271	7.34121	erythrocyte membrane protein 1, PfEMP1		PF3D7_0632000	0.201283	0	3.01283	rifin
PF3D7_1101200	0.33957	0.0412555	3.11188	rifin		PF3D7_1040500	21.8717	2.90722	7.30632	rifin		PF3D7_1236200	70.3998	23.3493	3.00648	conserved Plasmodium protein, unknown function
PF3D7_0223200	0.210219	0	3.10219	rifin		PF3D7_0632200	1.23556	0.0830633	7.29562	rifin		PF3D7_1300900	1.32918	0.37566	3.00463	stevor
PF3D7_0617400	5.63615	1.7557	3.0911	erythrocyte membrane protein 1, PfEMP1		PF3D7_0817300	156.181	21.3404	7.28909	asparagine-rich antigen		PF3D7_1254800	0.399211	0.0663688	3.00063	rifin
PF3D7_1423900	3.38307	1.02755	3.08906	small nucleolar RNA snoR23		PF3D7_1301400	1060.29	147.168	7.20041	Plasmodium exported protein (hyp12), unknown function
PF3D7_1477700	137.314	44.6134	3.07322	Plasmodium exported protein (PHISTa), unknown function		PF3D7_1401300	51.8113	7.20364	7.10759	proline aminopeptidase
PF3D7_1000300	1.38394	0.383104	3.07168	rifin		PF3D7_1229300	67.5013	9.44948	7.07906	conserved Plasmodium protein, unknown function
PF3D7_1400600	1.00473	0.260145	3.06746	rifin		PF3D7_0701100	36.0895	5.01891	7.06977	rifin
PF3D7_0600600	0.769692	0.183685	3.0657	erythrocyte membrane protein 1 (PfEMP1), exon 2		PF3D7_0601900	1226.81	173.662	7.06086	conserved Plasmodium protein, unknown function
PF3D7_0324500	0.419337	0.0694727	3.06443	rifin		PF3D7_0424300	4.18846	0.510134	7.02872	erythrocyte binding antigen-165, pseudogene
PF3D7_1323000	77.5115	25.2802	3.05795	beta-hydroxyacyl-ACP dehydratase		PF3D7_0411000	78.3727	11.0722	7.02393	conserved Plasmodium protein, unknown function
PF3D7_1208200	1.2463	0.340428	3.0568	cysteine repeat modular protein 3		PF3D7_0532800	35.0206	4.94338	6.9637	stevor, pseudogene
PF3D7_1101300	0.604301	0.133488	3.01643	rifin		PF3D7_0702400	2077.28	298.217	6.96367	small exported membrane protein 1
malmito_rna_RNA7	323.542	107.767	3.00038	unspecified product		PF3D7_0532900	15.5558	2.16538	6.91089	rifin
PF3D7_1477300	65.9412	22.0661	2.97938	Plasmodium exported protein (PHIST), unknown function		PF3D7_0102500	6.708	0.896083	6.83477	erythrocyte binding antigen-181
PF3D7_1418800	75.6166	25.5192	2.95546	signal recognition particle RNA		PF3D7_0831900	372.443	55.219	6.73445	Plasmodium exported protein (PHIST), unknown function, pseudogene
PF3D7_0402000	20.7413	6.95213	2.95532	Plasmodium exported protein (PHISTa), unknown function		PF3D7_1229100	314.082	46.7433	6.70709	multidrug resistance-associated protein 2
PF3D7_0934900	28.3423	9.61425	2.92789	conserved Plasmodium protein, unknown function		PF3D7_0919900	9.49985	1.33223	6.70273	regulator of chromosome condensation, putative
PF3D7_1408300	4.81695	1.60937	2.87647	conserved Plasmodium protein, unknown function		PF3D7_0220300	306.838	45.7334	6.69682	Plasmodium exported protein, unknown function
PF3D7_0631700	1.71262	0.530379	2.87544	rifin, pseudogene		PF3D7_0300500	0.567584	0	6.67584	rifin
PF3D7_0923300	10.3898	3.56559	2.86169	perforin-like protein 3		PF3D7_0800700	19.6368	2.8651	6.65637	surface-associated interspersed protein 8.3 (SURFIN 8.3)
PF3D7_0221100	0.185788	0	2.85788	Plasmodium exported protein, unknown function, pseudogene		PF3D7_0730800	914.313	137.384	6.65105	Plasmodium exported protein, unknown function, unspecified product
PF3D7_1445300	14.5171	5.01489	2.85775	mitochondrial ribosomal protein S29 precursor, putative		PF3D7_1040700	0.704317	0.0210442	6.64482	rifin
PF3D7_0222900	1.40805	0.439891	2.79325	erythrocyte membrane protein 1 (PfEMP1), exon 2, pseudogene		PF3D7_0220500	249.403	37.7468	6.59245	Plasmodium exported protein (hyp2), unknown function
PF3D7_1248600	45.2855	16.1577	2.79163	conserved Plasmodium protein, unknown function		PF3D7_0832900	24.3729	3.62878	6.56325	stevor
PF3D7_0831400	2.80061	0.947855	2.76814	Plasmodium exported protein, unknown function		PF3D7_1478400	6.02222	0.838295	6.52483	Plasmodium exported protein, unknown function, pseudogene
PF3D7_1253400	15.0383	5.40815	2.74835	acyl-CoA synthetase		PF3D7_1361800	7.26204	1.03616	6.47976	conserved Plasmodium protein, unknown function
PF3D7_1254300	0.240053	0.024304	2.73566	stevor		PF3D7_0732400	6.63063	0.942758	6.45464	rifin
PF3D7_1478900	147.501	53.9013	2.73329	unspecified product		PF3D7_0900300	1.10814	0.0872165	6.45317	rifin
PF3D7_1477900	1.1602	0.361428	2.73109	acyl-CoA synthetase, pseudogene		PF3D7_0702500	1140.52	176.768	6.44899	Plasmodium exported protein, unknown function
PF3D7_1102500	1020.93	374.391	2.72645	Plasmodium exported protein (PHISTb), unknown function		PF3D7_0413100	17.1645	2.59063	6.41653	erythrocyte membrane protein 1, PfEMP1
PF3D7_1217400	54.3747	19.8874	2.72545	conserved Plasmodium protein, unknown function		PF3D7_0832600	5.44636	0.765201	6.41049	stevor
PF3D7_0701600	1.10439	0.343242	2.71723	Pfmc-2TM Maurer's cleft two transmembrane protein		PF3D7_1100100	14.9226	2.25093	6.39007	erythrocyte membrane protein 1, PfEMP1
PF3D7_1438300	0.982918	0.298545	2.71718	tRNA Methionine		PF3D7_0424400	2.89734	0.369232	6.38776	surface-associated interspersed protein 4.2 (SURFIN 4.2)
PF3D7_1459100	8.28685	2.98994	2.71424	GTP-binding protein, putative		PF3D7_0221400	3.91728	0.535192	6.32451	stevor
PF3D7_0300600	0.170742	0	2.70742	Plasmodium exported protein, unknown function, fragment		PF3D7_0816100	27.4637	4.26236	6.31853	phosphopantothenoylcysteine decarboxylase, putative
PF3D7_0401100	0.170742	0	2.70742	Plasmodium exported protein, unknown function, fragment		PF3D7_1467600	117.426	18.6113	6.28102	conserved Plasmodium protein, unknown function
PF3D7_0732600	0.170742	0	2.70742	Plasmodium exported protein, unknown function, fragment		PF3D7_0113600	3.20053	0.426873	6.26437	surface-associated interspersed protein 1.2 (SURFIN 1.2), pseudogene
PF3D7_1254900	0.170742	0	2.70742	Plasmodium exported protein, unknown function, fragment		PF3D7_0424700	250.808	39.9919	6.25832	serine/threonine protein kinase, FIKK family
PF3D7_1003700	10.025	3.63986	2.70732	conserved Plasmodium protein, unknown function		PF3D7_0402700	0.820603	0.0472861	6.25044	rifin, pseudogene
PF3D7_0911800	32.473	12.1229	2.66492	conserved Plasmodium protein, unknown function		PF3D7_1476600	74.0946	11.7989	6.23542	Plasmodium exported protein, unknown function
malmito_rna_LSUC	56.205	21.0881	2.65739	unspecified product		PF3D7_0100900	15.9395	2.48232	6.21128	rifin
PF3D7_0900600	0.642369	0.1801	2.65037	rifin		PF3D7_0101800	5.20052	0.757881	6.17862	stevor
PF3D7_0402700	0.164313	0	2.64313	rifin, pseudogene		PF3D7_0223500	2.38113	0.302735	6.1607	erythrocyte membrane protein 1, PfEMP1
PF3D7_0222400	0.269392	0.0409117	2.62144	rifin, pseudogene		PF3D7_1254500	4.27867	0.613641	6.13568	rifin
PF3D7_1105900	21.1919	8.02853	2.6194	conserved Plasmodium membrane protein, unknown function		PF3D7_0830900	548.309	89.354	6.13063	Plasmodium exported protein, unknown function
PF3D7_0706900	1.76789	0.613675	2.61728	tRNA Histidine		PF3D7_0702200	132.557	21.6276	6.10546	lysophospholipase, putative
PF3D7_1225000	2.76949	1.00942	2.58648	conserved Plasmodium protein, unknown function		PF3D7_1301800	5.15488	0.765008	6.07495	surface-associated interspersed protein 13.1 (SURFIN 13.1), pseudogene
PF3D7_1027000	3.06411	1.15013	2.53102	conserved Plasmodium protein, unknown function		PF3D7_1107800	307.046	50.9294	6.019	transcription factor with AP2 domain(s)
PF3D7_1466500	3.22309	1.22735	2.50355	conserved Plasmodium protein, unknown function		PF3D7_0500700	2.01677	0.256892	5.93112	rifin, pseudogene
PF3D7_1236200	70.4782	28.1719	2.49641	conserved Plasmodium protein, unknown function		PF3D7_1143100	7.5112	1.20799	5.819	transcription factor with AP2 domain(s)
PF3D7_1039700	0.940551	0.317418	2.49283	Pfmc-2TM Maurer's cleft two transmembrane protein		PF3D7_0833200	0.981177	0.0879494	5.75249	rifin
PF3D7_0831750	32.3411	12.9445	2.48696	Plasmodium exported protein (PHISTa), unknown function, pseudogene		PF3D7_1026500	3.01493	0.442225	5.74472	conserved Plasmodium protein, unknown function
PF3D7_1372900	2.5392	0.961978	2.48517	erythrocyte membrane protein 1 (PfEMP1), exon 2, pseudogene		PF3D7_0402200	5.30768	0.841521	5.74356	surface-associated interspersed protein 4.1 (SURFIN 4.1), pseudogene
PF3D7_1447300	16.4139	6.58207	2.47137	mitochondrial ribosomal protein S14 precursor, putative		PF3D7_0936400	171.746	30.0471	5.70025	ring-exported protein 4
PF3D7_1041100	0.578992	0.175859	2.46137	rifin		PF3D7_0200600	0.465798	0	5.65798	rifin
PF3D7_1476100	10.5222	4.21988	2.45891	early transcribed membrane protein 14.2		PF3D7_0936200	432.759	76.502	5.65075	Plasmodium exported protein (hyp11), unknown function
PF3D7_1100100	9.49876	3.83554	2.43899	erythrocyte membrane protein 1, PfEMP1		PF3D7_1254300	10.6934	1.81341	5.64092	stevor
PF3D7_1341100	11.6175	4.70484	2.43869	U6 spliceosomal RNA		PF3D7_1461700	20.9923	3.70842	5.53833	conserved Plasmodium protein, unknown function
PF3D7_0809100	8.73865	3.525	2.43825	erythrocyte membrane protein 1, PfEMP1		PF3D7_1344300	18.3009	3.23991	5.5094	zinc finger protein, putative
PF3D7_1235000	0.858241	0.293261	2.43665	PIH1 domain-containing protein, putative		PF3D7_0832300	3.10612	0.483045	5.49892	Plasmodium exported protein (PHISTa-like), unknown function
PF3D7_0900300	0.740829	0.24547	2.43387	rifin		PF3D7_1035700	16.6999	2.96886	5.47431	duffy binding-like merozoite surface protein
PF3D7_0937300	0.814694	0.277144	2.42532	rifin		PF3D7_0100200	13.2762	2.3643	5.42799	rifin
PF3D7_1340200	1.95195	0.748892	2.41721	conserved Plasmodium protein, unknown function		PF3D7_0830800	45.0476	8.2209	5.42581	surface-associated interspersed protein 8.2 (SURFIN 8.2)
PF3D7_0800650	0.871835	0.302634	2.41369	H/ACA snoRNA		PF3D7_0732700	0.675695	0.0436083	5.40146	rifin
PF3D7_1305800	0.519542	0.157802	2.40317	conserved Plasmodium protein, unknown function		PF3D7_0800800	78.6741	14.5402	5.38067	Plasmodium exported protein (hyp7), unknown function
PF3D7_1446100	10.1444	4.17043	2.39892	conserved Plasmodium protein, unknown function		PF3D7_0711800	0.432445	0	5.32445	Plasmodium RNA of unknown function RUF6
PF3D7_0413400	8.72659	3.5863	2.39443	erythrocyte membrane protein 1 (PfEMP1), exon 1, pseudogene		PF3D7_0900900	3.20024	0.521561	5.3096	stevor
PF3D7_0725900	63.3684	26.4438	2.39108	unspecified product		PF3D7_1035300	4.8177	0.826931	5.30536	glutamate-rich protein
PF3D7_1477400	34.6532	14.486	2.38264	Plasmodium exported protein (PHIST), unknown function		PF3D7_0732900	3.11933	0.507908	5.29575	rifin
PF3D7_1369900	3.78833	1.53419	2.37936	tRNA Tryptophan		PF3D7_1102200	1.08111	0.124595	5.25884	DnaJ protein, putative
PF3D7_0300500	0.134696	0	2.34696	rifin		PF3D7_0412900	20.6253	3.85178	5.24455	erythrocyte membrane protein 1, PfEMP1
PF3D7_1000100	11.1818	4.73313	2.33426	erythrocyte membrane protein 1, PfEMP1		PF3D7_0413300	2.07499	0.316694	5.21963	rifin
PF3D7_1100500	0.498951	0.157161	2.32909	rifin		PF3D7_1145200	3.92868	0.677485	5.18168	serine/threonine protein kinase, putative
PF3D7_API02400	0.131768	0	2.31768	probable protein, unknown function		PF3D7_0631900	34.5351	6.58427	5.18158	stevor
PF3D7_1424000	2.07159	0.838949	2.31279	small nucleolar RNA snoR24		PF3D7_1133400	13.6501	2.5577	5.17368	apical membrane antigen 1
PF3D7_1139000	36.491	15.7562	2.30768	unspecified product		PF3D7_0532300	1845.61	357.028	5.1682	Plasmodium exported protein (PHISTb), unknown function
mal_mito_2	83.7154	36.3431	2.2999	cytochrome c oxidase subunit 1		PF3D7_0301100	0.41646	0	5.1646	Plasmodium exported protein (hyp13), unknown function
PF3D7_1229200	1.98766	0.811246	2.29099	unspecified product		PF3D7_1148700	513.855	99.8218	5.14357	Plasmodium exported protein (PHISTc), unknown function
PF3D7_1150200	0.1788	0.021723	2.29045	rifin		PF3D7_1014100	4.00294	0.700847	5.12325	conserved Plasmodium protein, unknown function
PF3D7_0621400	22.1124	9.60102	2.2897	Pf77 protein		PF3D7_1370200	0.411127	0	5.11127	tRNA Glycine
PF3D7_0317500	37.105	16.2192	2.27983	kinesin-5		PF3D7_1035600	1.25918	0.166224	5.1054	merozoite surface protein
PF3D7_0516600	12.5629	5.46708	2.2746	sporozoite surface antigen MB2		PF3D7_0200700	4.76212	0.853721	5.09805	rifin
PF3D7_0803900	14.4073	6.28781	2.27109	C/D small nucleolar RNA		PF3D7_0421000	1.29733	0.174433	5.0917	Plasmodium RNA of unknown function RUF6
PF3D7_0617500	1.32592	0.529295	2.2659	rifin, pseudogene		PF3D7_0701200	1.70591	0.254853	5.08918	rifin, pseudogene
PF3D7_0707000	4.23463	1.81581	2.26256	tRNA Lysine		PF3D7_0900400	22.8825	4.42674	5.07705	rifin
PF3D7_0312700	4.06747	1.74413	2.25986	tRNA Isoleucine		PF3D7_0324600	19.1056	3.71681	5.03185	stevor
PF3D7_0622100	11.2593	4.93686	2.25523	conserved Plasmodium protein, unknown function		PF3D7_0702700	0.399863	0	4.99863	tRNA Alanine
PF3D7_0822700	6.15962	2.69088	2.24288	conserved Plasmodium protein, unknown function		PF3D7_0831000	134.443	26.839	4.99436	Plasmodium exported protein (PHISTb), unknown function
PF3D7_1476600	38.6949	17.2086	2.24137	Plasmodium exported protein, unknown function		PF3D7_1478100	7.96448	1.51926	4.98035	Plasmodium exported protein (hyp13), unknown function
PF3D7_0115150	1.02022	0.401016	2.2359	Plasmodium exported protein, unknown function, pseudogene		PF3D7_0927200	4.20757	0.766627	4.9705	zinc finger protein, putative
PF3D7_1248800	6.50795	2.86812	2.22631	conserved Plasmodium protein, unknown function		PF3D7_0423400	5.9362	1.11621	4.96312	apical asparagine-rich protein AARP
PF3D7_1102600	35.6103	15.9465	2.22543	Plasmodium exported protein, unknown function		PF3D7_0102200	497.834	100.229	4.96301	ring-infected erythrocyte surface antigen
PF3D7_0709800	37.487	16.9941	2.19883	conserved protein, unknown function		PF3D7_0706800	5.19822	0.967745	4.96206	tRNA Threonine
PF3D7_1300500	2.93938	1.2865	2.19212	rifin		PF3D7_1149600	81.8001	16.4455	4.94999	DnaJ protein, putative
PF3D7_1457400	22.4087	10.1714	2.1914	conserved Plasmodium protein, unknown function		PF3D7_1477900	2.86528	0.500826	4.93534	acyl-CoA synthetase, pseudogene
PF3D7_1018800	10.1051	4.55972	2.19007	conserved protein, unknown function		PF3D7_0112800	8.15604	1.57759	4.92137	Plasmodium exported protein (hyp11), unknown function
PF3D7_1040300	2.70281	1.18525	2.18075	rifin		PF3D7_1036000	9.77794	1.91404	4.90454	merozoite surface protein
PF3D7_0410100	5.98741	2.69418	2.1786	tRNA Serine		PF3D7_0601700	128.201	26.1469	4.88823	Plasmodium exported protein (PHISTa), unknown function, pseudogene
PF3D7_1254000	0.209614	0.0424444	2.17358	rifin		PF3D7_1341700	1.83585	0.296207	4.88596	conserved Plasmodium protein, unknown function
PF3D7_0823500	10.8694	4.94844	2.17283	inner membrane complex protein 1i, putative		PF3D7_0900500	2.87021	0.509406	4.87394	rifin
PF3D7_0823600	12.8333	5.85743	2.17095	lipoate-protein ligase B		PF3D7_1238900	43.041	8.77295	4.86208	protein kinase 2
PF3D7_0901100	0.207225	0.0419607	2.16416	rifin		PF3D7_0620400	2.12728	0.358151	4.86145	merozoite surface protein 10
PF3D7_1226200	10.1714	4.653	2.16104	conserved Plasmodium protein, unknown function		PF3D7_1006000	1.36721	0.202212	4.8549	conserved Plasmodium protein, unknown function
PF3D7_0217200	3.20403	1.42988	2.15967	conserved Plasmodium protein, unknown function		PF3D7_1353100	617.447	127.321	4.84651	Plasmodium exported protein, unknown function
PF3D7_1436800	3.80998	1.71328	2.1563	ATP-dependent Clp protease proteolytic subunit		PF3D7_1430800	10.6811	2.12467	4.84616	conserved Plasmodium protein, unknown function
PF3D7_0701100	15.0982	7.05169	2.12512	rifin		PF3D7_1436300	472.189	97.4473	4.84164	translocon component PTEX150
PF3D7_0211000	44.6839	21.0229	2.12016	unspecified product		PF3D7_1035200	185.435	38.4169	4.81698	S-antigen
PF3D7_0530800	8.55717	3.98528	2.11911	CPW-WPC family protein		PF3D7_1000200	16.7136	3.39722	4.8077	rifin
PF3D7_0406900	4.47334	2.0596	2.11768	conserved Plasmodium protein, unknown function		PF3D7_0609500	1.71277	0.279289	4.77939	conserved Plasmodium protein, unknown function
PF3D7_0101700	2.07396	0.926609	2.11761	erythrocyte membrane protein 1 (PfEMP1), exon 2, pseudogene		PF3D7_0532600	777.38	162.853	4.77119	Plasmodium exported protein, unknown function
PF3D7_0300900	0.11173	0	2.1173	stevor-like		PF3D7_0935600	172.068	35.9883	4.77074	gametocytogenesis-implicated protein
PF3D7_1319200	6.45891	3.00835	2.11009	conserved Plasmodium protein, unknown function		PF3D7_1016700	175.246	36.6687	4.76889	Plasmodium exported protein (PHISTc), unknown function
PF3D7_1465500	2.66168	1.20888	2.10996	potassium channel		PF3D7_0214600	3.38706	0.63162	4.76622	serine/threonine protein kinase, putative
PF3D7_1018900	7.04196	3.2969	2.10249	conserved Plasmodium protein, unknown function		PF3D7_0902300	108.164	22.6333	4.76235	serine/threonine protein kinase, FIKK family
PF3D7_0422300	96.3899	46.2583	2.08139	alpha tubulin 2		PF3D7_0201200	0.899413	0.109937	4.76054	rifin
PF3D7_0628000	19.6122	9.39558	2.07593	6-pyruvoyltetrahydropterin synthase		PF3D7_1149500	0.996168	0.130825	4.74891	ring-infected erythrocyte surface antigen 2, pseudogene
PF3D7_0801200	0.673481	0.272745	2.07509	5.8S ribosomal RNA		PF3D7_1236200	98.1791	20.6629	4.7334	conserved Plasmodium protein, unknown function
PF3D7_1149800	3.98316	1.87025	2.07241	rifin		PF3D7_1035900	17.315	3.58557	4.72518	probable protein, unknown function
PF3D7_1231700	72.5576	35.0878	2.06485	conserved Plasmodium protein, unknown function		PF3D7_1335000	6.1036	1.21554	4.71563	MSP7-like protein
PF3D7_0705600	8.98232	4.33527	2.04775	RNA helicase, putative		PF3D7_0301500	64.3205	13.5782	4.70972	Plasmodium exported protein, unknown function
PF3D7_0732100	1.09047	0.481764	2.04631	erythrocyte membrane protein 1 (PfEMP1), pseudogene		PF3D7_0200300	4.39064	0.854366	4.70536	erythrocyte membrane protein 1 (PfEMP1), exon 2
PF3D7_1370500	49.1115	24.0321	2.03925	unspecified product		PF3D7_1449200	19.6863	4.10729	4.70286	conserved Plasmodium protein, unknown function
PF3D7_0520500	25.3562	12.384	2.03911	phosphomethylpyrimidine kinase, putative		PF3D7_0222500	0.368328	0	4.68328	rifin
PF3D7_0832700	4.06411	1.94683	2.03442	Plasmodium exported protein (PHISTa-like), unknown function, pseudogene		PF3D7_0911100	10.4477	2.16096	4.66514	conserved Plasmodium protein, unknown function
PF3D7_1370000	8.60053	4.17963	2.03301	tRNA Arginine		PF3D7_0532500	335.127	71.8035	4.66218	Plasmodium exported protein, unknown function
PF3D7_1421800	5.93098	2.87042	2.03035	conserved Plasmodium protein, unknown function		PF3D7_1442400	99.7809	21.3429	4.65799	conserved Plasmodium protein, unknown function
PF3D7_1040200	0.297124	0.0962628	2.02343	stevor		PF3D7_1476800	18.0476	3.79814	4.65545	lysophospholipase, putative
PF3D7_0113600	40.8804	20.191	2.01963	surface-associated interspersed protein 1.2 (SURFIN 1.2), pseudogene		PF3D7_0201300	1.08111	0.153911	4.65167	stevor
PF3D7_0221000	0.200044	0.0486079	2.01903	Plasmodium exported protein, unknown function		PF3D7_0714800	0.364875	0	4.64875	tRNA Leucine
PF3D7_0523700	3.61864	1.74453	2.01604	conserved Plasmodium membrane protein, unknown function		PF3D7_0220600	546.129	117.812	4.63251	Plasmodium exported protein (hyp9), unknown function
PF3D7_0522900	4.10593	1.98684	2.01545	zinc finger protein, putative		PF3D7_1327300	46.3855	9.97794	4.6126	conserved Plasmodium protein, unknown function
PF3D7_1301900	8.49579	4.16494	2.01545	Plasmodium exported protein, unknown function		PF3D7_0822900	9.80441	2.0474	4.61228	conserved Plasmodium protein, unknown function
PF3D7_1109200	6.20265	3.0334	2.01144	conserved Plasmodium protein, unknown function		PF3D7_1000600	85.6348	18.4962	4.61034	rifin
malmito_rna_10	146.017	72.6837	2.00755	unspecified product		PF3D7_0632800	4.4891	0.897485	4.60067	erythrocyte membrane protein 1, PfEMP1
PF3D7_0808800	0.327218	0.113585	2.00022	rifin		PF3D7_1150000	0.552244	0.0424297	4.57941	rifin
PF3D7_0425250	0.099912	0	1.99912	Plasmodium exported protein (PHIST), unknown function, pseudogene		PF3D7_0631800	0.567348	0.0457696	4.5781	rifin
PF3D7_1356900	35.6968	17.8114	1.99855	protein kinase 5		PF3D7_1410400	25.8721	5.58386	4.56945	rhoptry-associated protein 1
PF3D7_1357200	15.1375	7.5434	1.99355	glutamate--tRNA ligase		PF3D7_0101600	8.57293	1.80326	4.55688	rifin
PF3D7_1222600	23.5154	11.759	1.99135	transcription factor with AP2 domain(s)		PF3D7_0214300	27.4277	5.94125	4.55662	conserved Plasmodium protein, unknown function
PF3D7_1020800	22.373	11.2012	1.98855	dihydrolipoamide acyltransferase component E2		PF3D7_1372000	32.8213	7.1359	4.54972	Plasmodium exported protein (PHISTa), unknown function
PF3D7_0912400	118.379	59.4894	1.98826	alkaline phosphatase, putative		PF3D7_0402600	6.37928	1.32558	4.54501	stevor
PF3D7_0612500	25.5371	12.7966	1.9879	conserved Plasmodium protein, unknown function		PF3D7_0731800	16.8692	3.64606	4.52988	alpha/beta hydrolase, putative
PF3D7_1300700	0.573369	0.238836	1.9873	rifin		PF3D7_1016500	22.2346	4.86505	4.49836	Plasmodium exported protein (PHISTc), unknown function
PF3D7_0115700	1.78485	0.852017	1.97985	erythrocyte membrane protein 1, PfEMP1		PF3D7_0601500	86.3227	19.1373	4.49245	Plasmodium exported protein (PHISTb), unknown function
PF3D7_1437800	136.298	68.9837	1.97439	trafficking protein particle complex subunit 5, putative		PF3D7_0406200	3233.94	720.861	4.48574	sexual stage-specific protein precursor
PF3D7_1367500	25.7648	13.0038	1.97384	NADH-cytochrome b5 reductase, putative		PF3D7_1455300	16.4343	3.62284	4.44131	conserved Plasmodium protein, unknown function
PF3D7_1478200	0.161635	0.0327293	1.97119	Plasmodium exported protein, unknown function, pseudogene		PF3D7_1372200	4043.88	912.218	4.43264	histidine-rich protein III
PF3D7_1149500	3.25436	1.60432	1.96815	ring-infected erythrocyte surface antigen 2, pseudogene		PF3D7_0115100	3.17715	0.640774	4.42395	Plasmodium exported protein (PHISTa), unknown function
PF3D7_1328700	28.0951	14.2306	1.96748	Plasmodium RNA of unknown function RUF1		PF3D7_1149200	140.983	31.8368	4.41757	ring-infected erythrocyte surface antigen
PF3D7_1204000	5.39606	2.69418	1.96697	conserved Plasmodium protein, unknown function		PF3D7_0631100	74.944	16.9764	4.3946	Plasmodium exported protein (PHISTb), unknown function
PF3D7_1038700	26.1258	13.2391	1.96608	Plasmodium exported protein, unknown function		PF3D7_0403800	17.1301	3.82329	4.39175	alpha/beta hydrolase, putative
PF3D7_0406200	2775.4	1414.84	1.96157	sexual stage-specific protein precursor		PF3D7_0501600	12.949	2.87224	4.39029	rhoptry-associated protein 2
PF3D7_0312900	36.4786	18.5984	1.95624	hypothetical protein		PF3D7_0805100	4.56643	0.963475	4.38791	conserved Plasmodium protein, unknown function
PF3D7_0830300	18.7293	9.54115	1.95301	sporozoite invasion-associated protein 2		PF3D7_0404700	5.32045	1.13567	4.38665	dipeptidyl aminopeptidase 3
PF3D7_0518400	1.84475	0.8965	1.95158	cyclin, putative		PF3D7_0831100	18.4425	4.16162	4.35104	surface-associated interspersed protein 8.1 (SURFIN 8.1)
PF3D7_0711900	1.01586	0.473113	1.94702	rifin, pseudogene		PF3D7_1350900	17.2978	3.90971	4.33892	transcription factor with AP2 domain(s)
PF3D7_1127200	1.75691	0.853809	1.94684	conserved Plasmodium protein, unknown function		PF3D7_0625000	4.08576	0.866502	4.33083	sphingomyelin synthase 1, putative
PF3D7_1446900	117.785	60.6004	1.94208	glutaminyl-peptide cyclotransferase, putative		PF3D7_0601600	49.6671	11.405	4.32569	tetratricopeptide repeat protein, putative
PF3D7_1473200	457.544	235.829	1.93975	DnaJ protein, putative		PF3D7_0603600	15.8498	3.58843	4.32428	conserved Plasmodium protein, unknown function
PF3D7_0603600	7.61184	3.87633	1.93944	conserved Plasmodium protein, unknown function		PF3D7_0732300	0.832361	0.115774	4.32101	rifin
PF3D7_0200300	4.7556	2.40461	1.93867	erythrocyte membrane protein 1 (PfEMP1), exon 2		PF3D7_0508400	17.6042	3.9996	4.31852	transcription factor IIb, putative
PF3D7_1370900	45.3533	23.3505	1.93827	unspecified product		PF3D7_0420800	1.08111	0.174433	4.30382	Plasmodium RNA of unknown function RUF6
PF3D7_0732000	0.285719	0.0991798	1.93654	stevor		PF3D7_1427100	136.839	31.8555	4.2853	lipase, putative
PF3D7_1029500	2.96525	1.48342	1.93584	conserved Plasmodium protein, unknown function		PF3D7_1143200	16.6196	3.80286	4.28394	DnaJ protein, putative
PF3D7_0627200	7.61995	3.89245	1.93364	myosin light chain, putative		PF3D7_1233200	5.61751	1.23595	4.27973	conserved Plasmodium protein, unknown function
PF3D7_0820400	3.22463	1.6201	1.93281	conserved Plasmodium protein, unknown function		PF3D7_0324400	0.806201	0.112136	4.27179	rifin
PF3D7_0915300	7.6816	3.92684	1.93243	conserved Plasmodium protein, unknown function		PF3D7_0424500	85.8521	20.0962	4.25586	serine/threonine protein kinase, FIKK family
PF3D7_0703100	55.0877	28.48	1.93099	conserved Plasmodium protein, unknown function		PF3D7_0113700	114.128	26.8207	4.24313	heat shock protein 40, type II
PF3D7_0724500	16.9518	8.74035	1.92886	conserved Plasmodium protein, unknown function		PF3D7_1413000	0.535975	0.0498908	4.24292	conserved Plasmodium protein, unknown function
malmito_rna_LSUF	70.8385	36.6924	1.92807	unspecified product		PF3D7_0805200	32.9164	7.68248	4.2424	gamete release protein, putative
PF3D7_1311000	73.4247	38.0758	1.92595	protein ISD11, putative		PF3D7_1251200	14.9581	3.44961	4.24218	coronin
PF3D7_1144000	647.905	336.442	1.92548	40S ribosomal protein S21		PF3D7_1252300	1845.31	435.555	4.23594	conserved Plasmodium protein, unknown function
PF3D7_0507000	6.06133	3.12627	1.90974	conserved Plasmodium protein, unknown function		PF3D7_1479100	0.322797	0	4.22797	Plasmodium exported protein, unknown function
PF3D7_0601700	28.1956	14.7282	1.90823	Plasmodium exported protein (PHISTa), unknown function, pseudogene		PF3D7_1016900	508.192	120.479	4.21543	early transcribed membrane protein 10.3
PF3D7_0421500	0.0899307	0	1.89931	rifin, pseudogene		PF3D7_1220700	0.768737	0.106314	4.21075	conserved Plasmodium protein, unknown function
PF3D7_0801900	23.4264	12.2946	1.89812	conserved Plasmodium protein, unknown function		PF3D7_0202000	7785.66	1849.75	4.20886	knob-associated histidine-rich protein
PF3D7_1412200	35.1254	18.4828	1.89559	conserved Plasmodium protein, unknown function		PF3D7_1468400	3.9123	0.854985	4.20143	zinc finger protein, putative
PF3D7_1040500	0.328106	0.125882	1.89526	rifin		PF3D7_1332200	3.71916	0.814717	4.17524	conserved Plasmodium protein, unknown function
PF3D7_1462000	0.546513	0.241446	1.89346	thioredoxin-like protein		PF3D7_1138000	1.32465	0.24237	4.16114	conserved Plasmodium protein, unknown function
PF3D7_1026900	5.13672	2.67105	1.8898	biotin--acetyl-CoA-carboxylase, putative		PF3D7_1335100	41.3525	9.87876	4.15407	merozoite surface protein 7
PF3D7_1134900	2.24526	1.14289	1.88694	conserved Plasmodium protein, unknown function		PF3D7_1401400	2616.11	630.212	4.15066	early transcribed membrane protein 14.1
PF3D7_0610300	0.0878453	0	1.87845	unspecified product		PF3D7_0220400	4.57456	1.03098	4.13319	DnaJ protein, putative, pseudogene
PF3D7_0631400	2.40363	1.23793	1.87127	Pfmc-2TM Maurer's cleft two transmembrane protein		PF3D7_1370300	719.982	174.321	4.12841	membrane associated histidine-rich protein
PF3D7_1436700	1.52059	0.766207	1.8709	conserved Plasmodium protein, unknown function		PF3D7_0115600	1276.71	311.377	4.09921	rifin
PF3D7_1450900	2.40022	1.23658	1.87061	acetyl-CoA acetyltransferase, putative		PF3D7_0102700	17.4929	4.19395	4.09714	merozoite-associated tryptophan-rich antigen
PF3D7_0618400	0.799407	0.381114	1.86943	conserved Plasmodium membrane protein, unknown function		PF3D7_1001500	2989.64	730.002	4.09496	early transcribed membrane protein 10.1
PF3D7_0713500	31.3856	16.8025	1.86278	conserved Plasmodium protein, unknown function		PF3D7_0108900	2.87035	0.627959	4.08038	unspecified product
PF3D7_1400100	6.70588	3.56158	1.85873	erythrocyte membrane protein 1 (PfEMP1), pseudogene		PF3D7_1236500	0.900927	0.145361	4.07941	conserved Plasmodium protein, unknown function
PF3D7_1372100	22.7449	12.193	1.85837	Plasmodium exported protein (PHISTb), unknown function		PF3D7_0936600	928.171	227.714	4.07469	gametocyte exported protein 5
PF3D7_1431800	5.53486	2.93723	1.85526	apyrase, putative		PF3D7_1038600	23.472	5.68672	4.07346	Plasmodium exported protein, unknown function
PF3D7_1373200	0.0853708	0	1.85371	Plasmodium exported protein, unknown function, fragment		PF3D7_0113800	8.58964	2.04016	4.06028	DBL containing protein, unknown function
PF3D7_1219200	4.77846	2.54187	1.84659	rifin, pseudogene		PF3D7_0501400	186.9	46.016	4.05499	interspersed repeat antigen
PF3D7_1200500	18.9539	10.2301	1.8445	rifin		PF3D7_1252400	3.36342	0.755072	4.05044	reticulocyte binding protein homologue 3, pseudogene
PF3D7_0721900	106.572	57.7942	1.84253	V-type ATPase V0 subunit e, putative		PF3D7_1252500	20.7409	5.04752	4.04873	Plasmodium exported protein, unknown function
PF3D7_0302300	94.8275	51.4516	1.84141	erythrocyte membrane protein 1 (PfEMP1), pseudogene		PF3D7_1345600	17.834	4.33732	4.04163	inner membrane complex protein
PF3D7_1040600	0.166826	0.0450404	1.83967	rifin		PF3D7_0502400	101.124	24.953	4.04039	merozoite surface protein 8
PF3D7_0700600	0.0836045	0	1.83604	Plasmodium exported protein, unknown function, pseudogene		PF3D7_0913800	11.1839	2.70672	4.02032	conserved Plasmodium protein, unknown function
PF3D7_0930900	9.39035	5.07475	1.83397	NifU-like protein, putative		PF3D7_0830500	90.8518	22.5266	4.01968	sporozoite and liver stage tryptophan-rich protein, putative
PF3D7_0612000	9.12764	4.93828	1.83151	conserved Plasmodium protein, unknown function		PF3D7_0501300	933.879	233.069	4.00559	skeleton-binding protein 1
malmito_rna_LSUG	97.2078	53.0628	1.83037	unspecified product		PF3D7_0101000	0.650474	0.0874595	4.00339	rifin
PF3D7_0900100	4.49729	2.41255	1.82973	erythrocyte membrane protein 1, PfEMP1		PF3D7_0701900	20.9422	5.15707	4.00265	Plasmodium exported protein, unknown function
PF3D7_1369800	16.4639	8.95634	1.82898	tRNA Arginine		PF3D7_0205200	1.72868	0.358606	3.98748	conserved Plasmodium protein, unknown function
PF3D7_0932700	2.35691	1.24422	1.82776	conserved Plasmodium protein, unknown function		PF3D7_1435600	2.65413	0.592331	3.97805	conserved Plasmodium protein, unknown function
PF3D7_0632700	8.50515	4.60989	1.82704	rifin		PF3D7_0308400	18.3971	4.55138	3.97669	U4 spliceosomal RNA
PF3D7_1355800	117.255	64.3301	1.82143	splicing factor 3B subunit 5, putative		PF3D7_1216600	0.638033	0.0857867	3.97247	cell traversal protein for ookinetes and sporozoites
PF3D7_1355600	10.2278	5.57213	1.8208	conserved Plasmodium protein, unknown function		PF3D7_0115150	1.68589	0.34973	3.97103	Plasmodium exported protein, unknown function, pseudogene
PF3D7_1407100	599.387	329.469	1.819	rRNA 2'-O-methyltransferase fibrillarin, putative		PF3D7_0222600	1.47664	0.297812	3.96328	rifin
PF3D7_1442800	4.66256	2.5217	1.81659	conserved Plasmodium protein, unknown function		PF3D7_0615100	3.88751	0.906407	3.96212	enoyl-acyl carrier reductase
PF3D7_0222600	0.262822	0.0997846	1.81607	rifin		PF3D7_0410000	127.587	32.1415	3.96033	erythrocyte vesicle protein 1
PF3D7_1029300	7.24724	3.97221	1.80424	conserved Plasmodium protein, unknown function		PF3D7_1341800	2.71095	0.610327	3.95726	inner membrane complex protein 1k, putative
PF3D7_0114200	0.156758	0.0423224	1.80406	exported protein family 3		PF3D7_0808200	10.1877	2.50254	3.95295	plasmepsin X
PF3D7_1366200	25.4094	14.0454	1.80337	conserved Plasmodium protein, unknown function		PF3D7_0833400	6.02062	1.4502	3.94828	rifin
PF3D7_1336100	5.43965	2.97396	1.80212	conserved Plasmodium protein, unknown function		PF3D7_0831200	46.4249	11.7253	3.93435	DnaJ protein, putative
PF3D7_1441100	2751.31	1528.57	1.79987	conserved Plasmodium protein, unknown function		PF3D7_1007300	1.53394	0.315435	3.93308	RING zinc finger protein, putative
PF3D7_1302100	1549.53	861.364	1.79883	gamete antigen 27/25		PF3D7_1426400	0.914229	0.158043	3.93047	MORN repeat protein, putative
PF3D7_1479900	0.0794928	0	1.79493	stevor		PF3D7_1126700	10.1289	2.51488	3.9118	autophagy-related protein 23, putative
PF3D7_0904200	2.64795	1.43261	1.79299	PH domain-containing protein, putative		PF3D7_0705500	54.0111	13.8335	3.88353	inositol-phosphate phosphatase, putative
PF3D7_0818000	147.389	82.17	1.79274	conserved protein, unknown function		PF3D7_0905400	33.6	8.58374	3.88082	high molecular weight rhoptry protein 3
PF3D7_0209900	32.3871	18.0345	1.79145	unspecified product		PF3D7_1038400	0.538182	0.0648379	3.87157	gametocyte-specific protein
PF3D7_0833500	8.57931	4.74612	1.79098	erythrocyte membrane protein 1, PfEMP1		PF3D7_1246300	36.8515	9.47413	3.85952	conserved Plasmodium protein, unknown function
PF3D7_0508200	9.85817	5.46102	1.79071	longevity-assurance (LAG1) protein, putative		PF3D7_1476900	33.2006	8.55284	3.84852	Plasmodium exported protein, unknown function, pseudogene
PF3D7_0315600	15.091	8.40962	1.78516	zinc finger protein, putative		PF3D7_0623800	101.912	26.4989	3.8352	tyrosine kinase-like protein, putative
PF3D7_0400100	10.6503	5.92856	1.78323	erythrocyte membrane protein 1, PfEMP1		PF3D7_1477500	536.568	139.865	3.8343	Plasmodium exported protein (PHISTb), unknown function
PF3D7_0826600	16.7398	9.35799	1.78048	SNARE protein, putative		PF3D7_1473400	2.66969	0.622975	3.83096	conserved Plasmodium protein, unknown function
PF3D7_1218100	1.68515	0.904642	1.7769	conserved Plasmodium protein, unknown function		PF3D7_1219200	3.4829	0.836238	3.82691	rifin, pseudogene
malmito_rna_9	17.5105	9.8188	1.77547	unspecified product		PF3D7_0301700	709.434	185.672	3.81938	Plasmodium exported protein, unknown function
PF3D7_0831300	17.0263	9.559	1.77309	Plasmodium exported protein, unknown function		PF3D7_1129900	154.93	40.6372	3.80561	major facilitator superfamily-related transporter, putative
PF3D7_0424400	14.7855	8.31361	1.76922	surface-associated interspersed protein 4.2 (SURFIN 4.2)		PF3D7_0618000	4.7061	1.16362	3.80344	conserved Plasmodium membrane protein, unknown function
PF3D7_1410100	5.9401	3.32437	1.76386	alpha/beta hydrolase, putative		PF3D7_0725400	40.9545	10.7038	3.80001	conserved Plasmodium protein, unknown function
PF3D7_0708000	8.82345	4.97437	1.75853	cytoskeleton associated protein, putative		PF3D7_1452000	2.1015	0.480288	3.79381	rhoptry neck protein 2
PF3D7_1347800	3.79717	2.1204	1.75517	leucine-rich repeat protein		PF3D7_1134600	29.0545	7.61259	3.78012	zinc finger protein, putative
PF3D7_1476900	6.1265	3.4577	1.75015	Plasmodium exported protein, unknown function, pseudogene		PF3D7_0500500	0.753291	0.126605	3.76554	rifin
PF3D7_0832400	0.158986	0.0482892	1.74649	stevor		PF3D7_0630000	0.484769	0.0558682	3.75169	CPW-WPC family protein
PF3D7_0933100	7.88853	4.47552	1.74593	conserved Plasmodium protein, unknown function		PF3D7_0831500	875.498	233.592	3.7468	Plasmodium exported protein (PHIST), unknown function
PF3D7_1203800	0.779572	0.403814	1.74583	unspecified product		PF3D7_0108500	535.151	142.861	3.74404	conserved Plasmodium protein, unknown function
PF3D7_0411700	1.09017	0.582771	1.74315	conserved Plasmodium protein, unknown function		PF3D7_1031300	30.5226	8.09692	3.73587	conserved Plasmodium protein, unknown function
PF3D7_0606300	6.75123	3.83173	1.74255	conserved Plasmodium protein, unknown function		PF3D7_1479900	8.32634	2.16183	3.72545	stevor
PF3D7_1016100	4.74569	2.68305	1.74114	conserved Plasmodium protein, unknown function		PF3D7_1115800	141.101	37.8062	3.72501	conserved Plasmodium protein, unknown function
PF3D7_1400700	0.247401	0.100192	1.73534	stevor		PF3D7_0202200	94.1905	25.2478	3.71987	EMP1-trafficking protein
PF3D7_1029000	0.367884	0.170268	1.73119	conserved Plasmodium protein, unknown function, pseudogene		PF3D7_0731500	19.9261	5.28522	3.71872	erythrocyte binding antigen-175
PF3D7_0425300	0.1821	0.0632112	1.72844	Plasmodium exported protein (PHISTa), unknown function, pseudogene		PF3D7_0711900	0.434861	0.0438519	3.71814	rifin, pseudogene
PF3D7_1006000	2.42737	1.36245	1.72818	conserved Plasmodium protein, unknown function		PF3D7_0920000	48.3323	12.9278	3.71761	long chain fatty acid elongation enzyme, putative
PF3D7_0623700	7.19583	4.12209	1.72801	ATP-dependent RNA helicase SUV3, putative		PF3D7_0935700	106.282	28.6053	3.70601	Plasmodium exported protein, unknown function
PF3D7_1006100	12.8676	7.40524	1.72781	CCR4-NOT transcription complex subunit 5, putative		PF3D7_0936000	627.944	169.466	3.70383	ring-exported protein 2
PF3D7_1216800	14.9008	8.59145	1.72593	tRNA Proline		PF3D7_1317200	79.6165	21.4576	3.69784	transcription factor with AP2 domain(s)
PF3D7_1463400	211.499	122.742	1.72253	DNA-directed RNA polymerase III subunit RPC4, putative		PF3D7_0201800	441.724	119.584	3.69159	knob associated heat shock protein 40
PF3D7_1132100	1.36125	0.748782	1.72158	RNA-binding protein, putative		PF3D7_0423300	3.54931	0.888621	3.69131	conserved Plasmodium protein, unknown function
PF3D7_0221400	0.236156	0.0956377	1.71826	stevor		PF3D7_0828800	7.87354	2.06062	3.69039	GPI-anchored micronemal antigen
PF3D7_1364700	1.03588	0.561237	1.71781	conserved Plasmodium protein, unknown function, pseudogene		PF3D7_0818100	5.84884	1.51456	3.6845	zinc finger protein, putative
PF3D7_API01500	0.123198	0.0299354	1.71776	apicoplast ribosomal protein L2		PF3D7_0525000	97.4795	26.4767	3.67162	zinc finger protein, putative
PF3D7_0706800	22.9168	13.3159	1.71564	tRNA Threonine		PF3D7_1416700	8.7058	2.30173	3.66644	conserved Plasmodium protein, unknown function
PF3D7_1369700	138.343	80.8378	1.71049	U2 small nuclear ribonucleoprotein A', putative		PF3D7_0731300	809.365	221.637	3.65056	Plasmodium exported protein (PHISTb), unknown function
PF3D7_0422000	33.1114	19.3251	1.70972	steroid dehydrogenase, putative		PF3D7_1229800	2.14274	0.517549	3.63168	myosin D
PF3D7_1137000	62.8174	36.8205	1.70413	U2 spliceosomal RNA		PF3D7_1329700	3.03036	0.765803	3.61556	apicoplast calcium binding protein 1
PF3D7_0805400	51.1458	29.9778	1.70377	acetyltransferase, putative		PF3D7_0402100	92.2324	25.4972	3.60713	Plasmodium exported protein (PHISTb), unknown function
PF3D7_1144800	6.23608	3.62059	1.70298	conserved Plasmodium protein, unknown function		PF3D7_0501500	7.30357	1.95748	3.59837	rhoptry-associated protein 3
PF3D7_0708300	80.7474	47.3864	1.70254	EKC/KEOPS complex subunit BUD32		PF3D7_1036300	0.777891	0.144027	3.59752	duffy binding-like merozoite surface protein 2
PF3D7_1362100	9.99898	5.83216	1.70241	14-3-3 protein		PF3D7_1138400	1.28444	0.285976	3.58686	guanylyl cyclase
PF3D7_1240300	12.2967	7.18605	1.70143	erythrocyte membrane protein 1, PfEMP1		PF3D7_1150200	0.258319	0	3.58319	rifin
PF3D7_1130900	1.92188	1.08856	1.70112	conserved Plasmodium protein, unknown function		PF3D7_1401600	100.977	28.1205	3.58169	Plasmodium exported protein (PHISTb), unknown function
PF3D7_0502500	3.64698	2.10403	1.70006	conserved Plasmodium protein, unknown function		PF3D7_0926500	9.66929	2.63282	3.5748	conserved Plasmodium protein, unknown function
PF3D7_1373000	0.143889	0.0437039	1.69716	rifin		PF3D7_0935900	933.4	261.133	3.57344	ring-exported protein 1
PF3D7_1356500	1.91736	1.08959	1.69584	conserved Plasmodium protein, unknown function		PF3D7_0113900	50.2451	13.994	3.57209	Plasmodium exported protein (hyp8), unknown function
malmito_rna_RNA5	56.433	33.2654	1.69436	unspecified product		PF3D7_1478700	5.87963	1.57409	3.57187	Plasmodium exported protein, unknown function, pseudogene
mal_rna_10	141.431	83.4598	1.69377	unspecified product		PF3D7_1417600	45.5618	12.6925	3.56942	conserved Plasmodium protein, unknown function
malmito_rna_17	48.6421	28.72	1.69126	unspecified product		PF3D7_0936300	627.868	175.833	3.56936	ring-exported protein 3
PF3D7_1463500	206.623	122.233	1.68984	fam-a protein		PF3D7_1461400	7.71171	2.08996	3.56706	conserved Plasmodium protein, unknown function
PF3D7_0519200	358.202	212.051	1.6889	V-type proton ATPase 16 kDa proteolipid subunit		PF3D7_1310700	47.5014	13.246	3.56672	RNA-binding protein, putative
PF3D7_0425600	0.516703	0.265591	1.68687	rifin, pseudogene		PF3D7_1300100	4.16551	1.09958	3.55584	erythrocyte membrane protein 1, PfEMP1
PF3D7_0532700	1.69203	0.962798	1.68614	erythrocyte membrane protein 1 (PfEMP1), pseudogene		PF3D7_1353200	358.248	100.735	3.55381	membrane associated histidine-rich protein
PF3D7_1252500	32.1634	19.0348	1.68611	Plasmodium exported protein, unknown function		PF3D7_1229200	3.24057	0.844607	3.53647	unspecified product
PF3D7_0425500	0.55645	0.289735	1.68435	stevor		PF3D7_0802800	5.2912	1.42718	3.53017	serine/threonine protein phosphatase 2B catalytic subunit A
PF3D7_1341700	2.17293	1.25051	1.68302	conserved Plasmodium protein, unknown function		PF3D7_1218000	4.96148	1.33419	3.52916	thrombospondin-related apical membrane protein
PF3D7_1128300	0.910549	0.501565	1.67987	ATP-dependent 6-phosphofructokinase		PF3D7_0936500	11.7883	3.29075	3.5061	virulence-associated protein 1
PF3D7_1366000	125.114	74.6016	1.67619	conserved Plasmodium protein, unknown function		PF3D7_0304100	3.75512	0.999839	3.50517	inner membrane complex protein 1e, putative
PF3D7_1217300	42.7317	25.4605	1.6757	GTP-binding protein, putative		PF3D7_1408700	16.2903	4.58096	3.50148	conserved Plasmodium protein, unknown function
PF3D7_1130000	37.8108	22.5306	1.6752	phosphoacetylglucosamine mutase, putative		PF3D7_1016800	47.4454	13.4812	3.50082	Plasmodium exported protein (PHISTc), unknown function
PF3D7_1372000	42.9368	25.6687	1.67012	Plasmodium exported protein (PHISTa), unknown function		PF3D7_1226100	28.7296	8.14663	3.49593	haloacid dehalogenase-like hydrolase, putative
PF3D7_1477000	20.9962	12.5401	1.66899	Plasmodium exported protein (hyp17), unknown function, pseudogene		PF3D7_1035400	48.0197	13.6647	3.49588	merozoite surface protein 3
PF3D7_1465400	636.106	381.396	1.66766	conserved Plasmodium protein, unknown function		PF3D7_1477700	119.426	34.113	3.49358	Plasmodium exported protein (PHISTa), unknown function
PF3D7_0936400	365.54	219.622	1.6641	ring-exported protein 4		PF3D7_0704500	1.3588	0.31809	3.4892	serine/threonine protein kinase, putative
PF3D7_0517800	4.20996	2.49578	1.66037	apicortin, putative		PF3D7_0900600	1.21625	0.277292	3.48868	rifin
PF3D7_0516100	3.93822	2.3402	1.65487	cation-transporting ATPase 1		PF3D7_1021700	36.236	10.3532	3.47606	conserved Plasmodium membrane protein, unknown function
mal_rna_18	73.6123	44.4508	1.65457	unspecified product		PF3D7_1139300	141.562	40.7292	3.46962	transcription factor with AP2 domain(s)
PF3D7_0632000	0.0653512	0	1.65351	rifin		PF3D7_1221900	138.585	39.8955	3.46752	conserved Plasmodium membrane protein, unknown function
PF3D7_1248300	11.7713	7.09729	1.64941	conserved Plasmodium membrane protein, unknown function		PF3D7_1404800	403.342	116.32	3.4654	conserved Plasmodium protein, unknown function
PF3D7_1366100	85.5215	51.8364	1.64858	DIP13 homolog, putative		PF3D7_1254100	6.01551	1.67067	3.45378	stevor
PF3D7_0804300	92.3009	55.9622	1.64819	conserved Plasmodium protein, unknown function		PF3D7_1116800	577.761	167.782	3.44207	heat shock protein 101
PF3D7_1253700	0.29017	0.137098	1.64561	rifin		PF3D7_0811600	38.2612	11.045	3.44201	conserved Plasmodium protein, unknown function
PF3D7_1453500	1.24625	0.719517	1.64274	pyridine nucleotide transhydrogenase, putative		PF3D7_0830600	127.427	36.963	3.44082	Plasmodium exported protein (PHISTc), unknown function
PF3D7_0200800	0.96021	0.546839	1.63906	erythrocyte membrane protein 1 (PfEMP1), exon 2, pseudogene		PF3D7_0114600	0.83933	0.175548	3.40895	stevor, pseudogene
malmito_rna_20	14.3558	8.72065	1.63886	unspecified product		PF3D7_1337800	7.59249	2.16585	3.39497	calcium-dependent protein kinase 5
PF3D7_0509300	58.4186	35.6143	1.63852	conserved Plasmodium protein, unknown function		PF3D7_0525800	29.9658	8.76222	3.39258	inner membrane complex protein 1g, putative
PF3D7_0702500	432.287	264.238	1.63574	Plasmodium exported protein, unknown function		PF3D7_0800600	3.06562	0.833336	3.39173	Plasmodium exported protein (PHISTa), unknown function
PF3D7_API01300	0.0634694	0	1.63469	50S ribosomal protein L4, putative		PF3D7_1216500	83.3187	24.5031	3.39058	male development gene 1
PF3D7_0319100	56.9652	34.8431	1.63309	E3 ubiquitin-protein ligase RBX1, putative		PF3D7_1319600	3.63238	1.004	3.38078	conserved Plasmodium protein, unknown function
PF3D7_0912600	3.65551	2.2003	1.63262	conserved Plasmodium protein, unknown function		PF3D7_1412500	289.81	85.6989	3.37895	actin II
PF3D7_1144200	17.1611	10.4938	1.62936	conserved Plasmodium protein, unknown function		PF3D7_0801000	738.875	220.23	3.35395	Plasmodium exported protein (PHISTc), unknown function
PF3D7_0814100	53.1281	32.5701	1.62926	conserved Plasmodium protein, unknown function		PF3D7_0700100	0.442467	0.0617799	3.35312	erythrocyte membrane protein 1, PfEMP1
PF3D7_1144100	24.7341	15.1439	1.62912	mitochondrial large subunit ribosomal protein, putative		PF3D7_1102300	10.1042	2.94356	3.35272	Plasmodium exported protein, unknown function
PF3D7_1470500	2.4587	1.47102	1.62869	phosphodiesterase delta, putative		PF3D7_0701800	0.234458	0	3.34458	rifin
PF3D7_0200100	6.37289	3.87992	1.62639	erythrocyte membrane protein 1, PfEMP1		PF3D7_0202500	1915.54	573.012	3.34252	early transcribed membrane protein 2
PF3D7_0831800	13283.6	8179.26	1.62405	histidine-rich protein II		PF3D7_0201600	368.92	110.458	3.3378	PHISTb domain-containing RESA-like protein 1
PF3D7_1312000	3.43575	2.07799	1.6234	malonyl CoA-acyl carrier protein transacylase		PF3D7_0731100	200.574	60.2234	3.32664	EMP1-trafficking protein
PF3D7_0309300	100.253	61.8015	1.62117	N2227-like protein, putative		PF3D7_0507500	13.1334	3.88487	3.32091	subtilisin-like protease 1
PF3D7_1216500	41.1187	25.3763	1.61792	male development gene 1		PF3D7_1219300	0.357816	0.0382562	3.31136	erythrocyte membrane protein 1, PfEMP1
PF3D7_1144700	16.6453	10.2531	1.61742	apicoplast import protein Tic20, putative		PF3D7_1244500	4.16315	1.19049	3.30351	conserved Plasmodium protein, unknown function
PF3D7_0929800	0.0612255	0	1.61226	conserved Plasmodium protein, unknown function		PF3D7_0722200	13.0382	3.89334	3.29003	rhoptry-associated leucine zipper-like protein 1
PF3D7_1031000	9.1476	5.64131	1.61071	25 kDa ookinete surface antigen precursor		PF3D7_1200700	92.6713	28.1125	3.2883	acyl-CoA synthetase
PF3D7_0715400	3.88476	2.3766	1.60896	secreted ookinete protein, putative		PF3D7_0707300	22.6432	6.83871	3.27773	rhoptry-associated membrane antigen
PF3D7_0812300	4.90679	3.01259	1.60856	sporozoite surface protein 3, putative		PF3D7_1319800	16.0612	4.83872	3.27235	probable protein, unknown function
PF3D7_0201400	0.965179	0.562861	1.60694	Plasmodium exported protein (hyp10), unknown function		PF3D7_0518700	8.50798	2.53917	3.26162	mRNA-binding protein PUF1
PF3D7_1410600	753.478	470.212	1.60229	eukaryotic translation initiation factor 2 subunit gamma, putative		PF3D7_1318500	1.23218	0.308495	3.26119	conserved Plasmodium protein, unknown function
PF3D7_0927700	12.5487	7.81113	1.59885	serine/threonine protein phosphatase 4, putative		PF3D7_0407800	4.46558	1.30091	3.25901	conserved Plasmodium protein, unknown function
PF3D7_0107400	22.1986	13.8675	1.59646	conserved Apicomplexan protein, unknown function		PF3D7_1425600	3.81119	1.10122	3.25601	zinc finger protein, putative
PF3D7_1333400	239.232	149.963	1.59488	conserved protein, unknown function		PF3D7_0929400	12.4395	3.76821	3.24168	high molecular weight rhoptry protein 2
PF3D7_1118200	54.3176	34.0283	1.5945	heat shock protein 90, putative		PF3D7_1219000	41.0198	12.6067	3.23607	formin 2
PF3D7_1322900	14.9926	9.3725	1.59331	conserved Plasmodium protein, unknown function		PF3D7_1312500	14.4476	4.40047	3.23246	conserved Plasmodium protein, unknown function
PF3D7_1350400	5.89843	3.66643	1.5926	ubiquitin-activating enzyme E1, putative		PF3D7_0501100	349.918	108.257	3.23023	heat shock protein 40, type II
PF3D7_1472200	264.596	166.163	1.59203	histone deacetylase, putative		PF3D7_0532400	614.536	190.777	3.22006	lysine-rich membrane-associated PHISTb protein
PF3D7_1319800	7.68045	4.79171	1.59054	probable protein, unknown function		PF3D7_1346400	23.9359	7.36455	3.22001	conserved Plasmodium protein, unknown function
PF3D7_1400800	0.611869	0.348459	1.58737	rifin		PF3D7_1035100	2.87399	0.824056	3.21841	probable protein, unknown function
PF3D7_1426500	0.889484	0.52362	1.58668	ABC transporter G family member 2		PF3D7_0324800	3.47874	1.01284	3.21586	rifin
PF3D7_1328800	93.7736	59.0741	1.5864	transcriptional regulatory protein sir2a		PF3D7_0419900	32.0727	9.91785	3.21154	phosphatidylinositol 4-kinase, putative
PF3D7_1016900	345.384	217.748	1.58589	early transcribed membrane protein 10.3		PF3D7_0221000	1.79829	0.492212	3.20542	Plasmodium exported protein, unknown function
PF3D7_0425000	0.335852	0.174873	1.58565	Plasmodium exported protein, unknown function, pseudogene		PF3D7_0301800	48.9518	15.273	3.19078	Plasmodium exported protein, unknown function
PF3D7_1340500	6.95818	4.35235	1.58527	conserved Plasmodium protein, unknown function		PF3D7_0417400	33.266	10.3794	3.18396	conserved Plasmodium protein, unknown function
PF3D7_0608400	13.3689	8.39645	1.58524	conserved Plasmodium protein, unknown function		PF3D7_0800500	0.284655	0.0208763	3.18222	rifin
PF3D7_0205300	1.57182	0.954827	1.58492	conserved Plasmodium protein, unknown function		PF3D7_0319700	85.729	26.9047	3.1783	ABC transporter I family member 1, putative
PF3D7_1330900	18.8659	11.8746	1.58384	small nucleolar RNA snoR17		PF3D7_1240500	5.18934	1.5699	3.16746	Plasmodium RNA of unknown function RUF6
PF3D7_1133000	82.434	52.0397	1.58294	conserved Plasmodium protein, unknown function		PF3D7_0726100	89.1191	28.0687	3.16731	Plasmodium exported protein, unknown function
PF3D7_1300100	8.67305	5.44733	1.58149	erythrocyte membrane protein 1, PfEMP1		PF3D7_0702000	90.4575	28.4943	3.16698	Plasmodium exported protein (hyp12), unknown function
PF3D7_1352200	224.347	141.913	1.58047	U3 small nucleolar RNA-associated protein 15, putative		PF3D7_1252200	5.98177	1.82257	3.16335	chitinase
PF3D7_0221650	0.109707	0.0333217	1.57294	Plasmodium exported protein, unknown function, pseudogene		PF3D7_1040000	0.216222	0	3.16222	rifin
PF3D7_1016500	13.4801	8.53392	1.57288	Plasmodium exported protein (PHISTc), unknown function		PF3D7_0901100	0.498975	0.0894528	3.16161	rifin
PF3D7_1128600	4.75165	2.98509	1.57261	CCR4-NOT transcription complex subunit 2, putative		PF3D7_0806600	12.6057	3.92474	3.1569	kinesin-like protein, putative
PF3D7_1302900	6.90885	4.35778	1.57227	conserved Plasmodium protein, unknown function		PF3D7_1035500	74.7275	23.6118	3.15571	merozoite surface protein 6
PF3D7_1032000	7.18806	4.53637	1.57193	ribosome maturation factor RimM, putative		PF3D7_0732000	8.38681	2.59007	3.15487	stevor
PF3D7_1473700	116.388	74.0227	1.57156	nucleoporin NUP116/NSP116, putative		PF3D7_0631000	51.3717	16.2204	3.15383	tetratricopeptide repeat protein, putative
PF3D7_0800750	8.55531	5.40801	1.5714	Plasmodium exported protein, unknown function, pseudogene		PF3D7_1300600	5.00561	1.51999	3.15163	rifin
PF3D7_0618300	1914.97	1218.64	1.57135	60S ribosomal protein L27a, putative		PF3D7_1000300	0.928007	0.226864	3.14506	rifin
PF3D7_1222200	1.25407	0.761804	1.5712	small nucleolar RNA snoR15		PF3D7_0528400	3.60991	1.08003	3.14391	palmitoyltransferase DHHC7
PF3D7_0902300	272.889	173.969	1.56828	serine/threonine protein kinase, FIKK family		PF3D7_1372300	203.484	64.7677	3.13845	Plasmodium exported protein (PHIST), unknown function
PF3D7_1477500	117.089	74.6259	1.56825	Plasmodium exported protein (PHISTb), unknown function		PF3D7_1444200	1.87116	0.528331	3.13714	calmodulin-like protein
PF3D7_0929000	113.505	72.3458	1.56814	transcription initiation factor TFIID subunit 7, putative		PF3D7_1354800	20.6961	6.53272	3.13538	metacaspase 1
PF3D7_0533000	2.58004	1.61023	1.56706	rifin, pseudogene		PF3D7_0222400	0.486501	0.0872165	3.13274	rifin, pseudogene
PF3D7_0725200	137.743	87.875	1.56684	mago nashi protein homologue, putative		PF3D7_0937200	16.1442	5.08682	3.13182	lysophospholipase, putative
PF3D7_0615100	3.65359	2.29597	1.56663	enoyl-acyl carrier reductase		PF3D7_1351000	95.4022	30.411	3.13009	phosphatidylinositol transfer protein, putative
PF3D7_0605000	6.03024	3.81423	1.56614	50S ribosomal protein L24, putative		PF3D7_0308100	1.25604	0.334704	3.11946	conserved Plasmodium protein, unknown function
PF3D7_1301300	20.017	12.7684	1.56329	Plasmodium exported protein (PHISTa-like), unknown function, pseudogene		PF3D7_0905500	3.77038	1.14472	3.10944	conserved Plasmodium protein, unknown function
PF3D7_1018500	149.044	95.3388	1.56272	PHF5-like protein, putative		PF3D7_1213000	1.27924	0.344001	3.10639	unspecified product
PF3D7_1467700	26.8013	17.1238	1.56187	conserved Plasmodium protein, unknown function		PF3D7_0800200	1.33409	0.362411	3.10133	erythrocyte membrane protein 1, PfEMP1
PF3D7_0632100	0.0561234	0	1.56123	rifin		PF3D7_0422000	110.203	35.4689	3.10111	steroid dehydrogenase, putative
PF3D7_0700500	1.08359	0.658244	1.56096	rifin		PF3D7_1352900	26.77	8.59	3.09206	Plasmodium exported protein, unknown function
PF3D7_1012800	3.11125	1.95809	1.56031	conserved Plasmodium protein, unknown function		PF3D7_0423700	856.383	277.253	3.08806	early transcribed membrane protein 4
PF3D7_1211400	495.569	317.648	1.55994	heat shock protein DNAJ homologue Pfj4		PF3D7_0506400	0.415812	0.0670896	3.08704	conserved Plasmodium protein, unknown function
PF3D7_1476500	59.3489	38.1307	1.555	probable protein, unknown function		PF3D7_1201200	118.952	38.4696	3.08668	Plasmodium exported protein (PHISTa-like), unknown function
PF3D7_1221500	1.71126	1.06574	1.55374	conserved Plasmodium protein, unknown function		PF3D7_1217400	50.1295	16.1764	3.08603	conserved Plasmodium protein, unknown function
PF3D7_1212800	28.2548	18.1587	1.55295	iron-sulfur subunit of succinate dehydrogenase		PF3D7_1359900	25.9924	8.35507	3.08601	conserved Plasmodium membrane protein, unknown function
mal_rna_15	117.394	75.6987	1.55008	unspecified product		PF3D7_0902500	40.7937	13.1532	3.08557	serine/threonine protein kinase, FIKK family
PF3D7_0301500	146.429	94.4414	1.54989	Plasmodium exported protein, unknown function		PF3D7_0508100	2.40491	0.712312	3.08368	SET domain protein, putative
PF3D7_0937200	6.2645	4.01117	1.5481	lysophospholipase, putative		PF3D7_1457100	71.0629	23.0657	3.07191	conserved Plasmodium protein, unknown function
PF3D7_0722500	169.011	109.15	1.54793	pre-mRNA-splicing factor CWC15, putative		PF3D7_0814500	20.8317	6.72222	3.06817	conserved Plasmodium protein, unknown function
PF3D7_0110700	31.5542	20.3625	1.54694	chromatin assembly factor 1 protein WD40 domain, putative		PF3D7_0323400	6.89246	2.18081	3.06578	Rh5 interacting protein
PF3D7_0903400	200.002	129.445	1.54465	ATP-dependent RNA helicase DDX60, putative		PF3D7_0414900	9.27171	2.95778	3.06487	armadillo-domain containing rhoptry protein
PF3D7_0519600	70.2825	45.4802	1.54415	zinc finger protein, putative		PF3D7_1228600	31.0733	10.0756	3.06353	merozoite surface protein 9
PF3D7_1435800	2.50855	1.58948	1.544	GTPase Era, putative		PF3D7_1469600	4.11099	1.27484	3.06289	biotin carboxylase subunit of acetyl CoA carboxylase, putative
PF3D7_1022300	4.72263	3.02696	1.54227	ZIP domain-containing protein, putative		PF3D7_1142100	32.682	10.6093	3.06108	conserved Plasmodium protein, unknown function
PF3D7_1370800	26.4607	17.1398	1.54066	unspecified product		PF3D7_1253600	0.205564	0	3.05564	rifin, pseudogene
PF3D7_0605100	141.816	92.1097	1.53906	RNA-binding protein, putative		PF3D7_1356800	3.16316	0.96833	3.05445	serine/threonine protein kinase, putative
PF3D7_1235700	15.4021	9.97451	1.53874	ATP synthase subunit beta, mitochondrial		PF3D7_1205500	52.9648	17.2768	3.05377	zinc finger protein, putative
PF3D7_0309500	528.238	343.401	1.5381	asparagine synthetase [glutamine-hydrolyzing], putative		PF3D7_0935500	42.3706	13.8181	3.05147	Plasmodium exported protein, unknown function
PF3D7_1423800	86.8515	56.4364	1.53797	vacuolar protein sorting-associated protein 3, putative		PF3D7_1468100	169.14	55.3666	3.05121	conserved Plasmodium protein, unknown function
PF3D7_1105100	726.383	472.364	1.53765	histone H2B		PF3D7_1472200	129.13	42.4263	3.03883	histone deacetylase, putative
PF3D7_1466800	87.4294	56.8251	1.53762	conserved Plasmodium protein, unknown function		PF3D7_0222700	0.613353	0.134948	3.03622	rifin
PF3D7_1219300	1.10108	0.681922	1.53606	erythrocyte membrane protein 1, PfEMP1		PF3D7_0606000	106.006	34.8727	3.03397	conserved Plasmodium protein, unknown function
PF3D7_1234400	1.68831	1.06482	1.53527	aspartyl protease, putative		PF3D7_0515400	4.07332	1.27734	3.02999	conserved Plasmodium protein, unknown function
PF3D7_0807900	242.275	157.875	1.53426	tyrosine--tRNA ligase		PF3D7_1149900	26.8599	8.81479	3.02418	stevor
PF3D7_1350600	27.6461	17.9887	1.53389	conserved Plasmodium protein, unknown function		PF3D7_1323700	12.5146	4.07967	3.01809	glideosome associated protein with multiple membrane spans 1
PF3D7_0209200	111.036	72.4137	1.53262	3'exoribonuclease, putative		PF3D7_1000500	0.841514	0.212148	3.01624	rifin
PF3D7_1115100	15.173	9.87459	1.53119	conserved Plasmodium protein, unknown function		PF3D7_0907500	11.4675	3.73785	3.01406	conserved Plasmodium protein, unknown function
PF3D7_0605300	9.34883	6.07435	1.53034	serine/threonine protein kinase		PF3D7_1303700	3.27434	1.02058	3.01124	conserved Plasmodium protein, unknown function
PF3D7_0623900	19.3375	12.6133	1.52891	ribonuclease H2 subunit A, putative		PF3D7_0712200	0.200915	0	3.00915	rifin, pseudogene
PF3D7_0923600	2.77089	1.77886	1.528	lipoate-protein ligase 2		PF3D7_1343800	1.29648	0.365861	2.99763	conserved Plasmodium protein, unknown function
PF3D7_1030000	364.584	238.674	1.52732	transcription elongation factor SPT4, putative		PF3D7_1140600	1.46083	0.421507	2.99292	conserved Plasmodium protein, unknown function
PF3D7_1301800	64.5664	42.2798	1.52588	surface-associated interspersed protein 13.1 (SURFIN 13.1), pseudogene		PF3D7_0700900	0.33265	0.0447264	2.98943	RESA-like protein, pseudogene
PF3D7_1311900	198.617	130.135	1.52583	V-type proton ATPase catalytic subunit A		PF3D7_0937400	0.459473	0.0872165	2.98837	rifin
PF3D7_0720000	115.165	75.4821	1.52503	exosome complex component CSL4, putative		PF3D7_1033900	14.3416	4.7424	2.98232	ubiquitin-conjugating enzyme, putative
PF3D7_1022900	11.3586	7.42599	1.52254	CDGSH iron-sulfur domain-containing protein, putative		PF3D7_0906600	249.879	83.7681	2.98062	zinc finger protein, putative
PF3D7_0604900	7.6398	4.98611	1.52175	conserved Plasmodium protein, unknown function		PF3D7_1016600	25.226	8.4045	2.97795	Plasmodium exported protein (PHISTc), unknown function
mal_rna_17	3249.9	2135.82	1.52159	unspecified product		PF3D7_0315600	14.1546	4.7	2.96971	zinc finger protein, putative
PF3D7_0936600	1283.27	843.783	1.52079	gametocyte exported protein 5		PF3D7_0508000	6.11601	1.99601	2.96564	6-cysteine protein
PF3D7_0631900	0.199386	0.0968961	1.52053	stevor		PF3D7_0424100	3.76646	1.20647	2.95947	reticulocyte binding protein homologue 5
PF3D7_0815400	9.78848	6.40357	1.52047	conserved Apicomplexan protein, unknown function		PF3D7_1140700	133.676	45.1345	2.95739	conserved Plasmodium protein, unknown function
PF3D7_1220700	0.266808	0.141298	1.52015	conserved Plasmodium protein, unknown function		PF3D7_0215300	16.4502	5.50082	2.95496	acyl-CoA synthetase
PF3D7_1130310	17.6543	11.5824	1.51975	small nucleolar RNA snoR14a		PF3D7_1341500	2.42772	0.755648	2.95416	inner membrane complex suture component, putative
PF3D7_0221200	13.616	8.92942	1.51903	Plasmodium exported protein (hyp15), unknown function		PF3D7_1335200	0.430452	0.07958	2.95385	reticulocyte binding protein homologue 6, pseudogene
PF3D7_0401400	0.220412	0.111577	1.5144	rifin		PF3D7_1330900	10.5814	3.53227	2.9407	small nucleolar RNA snoR17
PF3D7_1450100	265.234	175.136	1.51415	signal recognition particle subunit SRP54		PF3D7_1477300	259.663	88.3835	2.93572	Plasmodium exported protein (PHIST), unknown function
PF3D7_1115200	87.2175	57.7257	1.51001	histone-lysine N-methyltransferase SET7		PF3D7_1028900	2.55084	0.806163	2.92535	inner membrane complex protein 1m, putative
PF3D7_0219200	1552.52	1028.98	1.50875	40S ribosomal protein S30		PF3D7_0318800	1.7938	0.548148	2.92186	triosephosphate isomerase, putative
PF3D7_0808000	1.04506	0.659149	1.50835	conserved Plasmodium protein, unknown function		PF3D7_1431100	8.80734	2.95484	2.91581	conserved Plasmodium protein, unknown function
PF3D7_0703400	8.3574	5.50738	1.50826	conserved Plasmodium protein, unknown function		PF3D7_0101500	2.10906	0.657698	2.91549	erythrocyte membrane protein 1 (PfEMP1), exon 2, pseudogene
PF3D7_0420200	3.93222	2.57434	1.50774	holo-[acyl-carrier-protein] synthase, putative		PF3D7_1019200	0.334469	0.0490593	2.91474	conserved Plasmodium protein, unknown function
PF3D7_1400500	0.213929	0.108296	1.50713	rifin		PF3D7_0109000	23.6115	8.05881	2.90624	photosensitized INA-labeled protein PHIL1, putative
PF3D7_1370100	6.06133	3.98889	1.50685	tRNA Cysteine		PF3D7_0628100	0.641227	0.155647	2.89942	HECT-domain (ubiquitin-transferase), putative
PF3D7_1459700	6.25074	4.11674	1.50608	pyridoxal 5'-phosphate synthase, putative		PF3D7_0801900	27.7962	9.52947	2.89696	conserved Plasmodium protein, unknown function
PF3D7_1445500	161.837	107.565	1.50408	conserved Plasmodium protein, unknown function		PF3D7_0408700	1.85828	0.577305	2.89128	perforin-like protein 1
PF3D7_1456900	142.236	94.5889	1.5032	conserved protein, unknown function		PF3D7_1252100	3.02965	0.984728	2.88519	rhoptry neck protein 3
PF3D7_1144400	2.93343	1.9202	1.50155	conserved Plasmodium protein, unknown function		PF3D7_1476300	7.33571	2.47951	2.88261	Plasmodium exported protein (PHISTb), unknown function
PF3D7_0901900	22.9359	15.2466	1.50104	probable protein, unknown function		PF3D7_1475500	1.33255	0.397075	2.88196	LCCL domain-containing protein
PF3D7_1150000	0.229347	0.119418	1.501	rifin		PF3D7_1300700	0.920406	0.254578	2.8778	rifin
PF3D7_1207900	4.05111	2.66599	1.50077	conserved Plasmodium protein, unknown function		PF3D7_0625400	112.472	39.0194	2.87765	conserved Plasmodium protein, unknown function
PF3D7_1415200	76.6727	51.0932	1.49967	DNA-directed RNA polymerases I and III subunit RPAC2, putative		PF3D7_0917300	1.11609	0.323214	2.87346	conserved Plasmodium membrane protein, unknown function
PF3D7_0517100	14.0796	9.35565	1.49959	conserved Plasmodium protein, unknown function		PF3D7_1346800	2.69787	0.874147	2.87212	6-cysteine protein
PF3D7_0314300	1.75283	1.13794	1.4967	DER1-like protein		PF3D7_0930300	58.1483	20.1961	2.86993	merozoite surface protein 1
PF3D7_0624000	386.808	258.414	1.49666	hexokinase		PF3D7_1148900	172.762	60.2666	2.86354	Plasmodium exported protein, unknown function
malmito_rna_RNA14	143.141	95.7333	1.49469	unspecified product		PF3D7_0605900	28.3957	9.8786	2.85568	long chain polyunsaturated fatty acid elongation enzyme, putative
PF3D7_1445700	423.948	283.874	1.49326	conserved Plasmodium protein, unknown function		PF3D7_0829500	0.416938	0.0814335	2.84919	conserved Plasmodium protein, unknown function
PF3D7_1212700	775.819	519.757	1.49256	eukaryotic translation initiation factor 3 subunit A, putative		PF3D7_1149000	91.1897	32.0729	2.83747	antigen 332, DBL-like protein
PF3D7_1436900	61.9703	41.5101	1.49171	histidine triad protein, putative		PF3D7_1301700	626.122	220.647	2.83683	Plasmodium exported protein (hyp8), unknown function
PF3D7_0310600	255.706	171.403	1.49155	eukaryotic translation initiation factor 3 subunit K, putative, unspecified product		PF3D7_1463900	3.42184	1.14228	2.83498	conserved Plasmodium membrane protein, unknown function
PF3D7_0918300	348.045	233.518	1.49023	eukaryotic translation initiation factor 3 subunit F, putative		PF3D7_1476500	106.493	37.562	2.83025	probable protein, unknown function
PF3D7_1307400	1.99961	1.3096	1.48951	conserved Plasmodium protein, unknown function		PF3D7_0703900	37.2191	13.1131	2.8244	conserved Plasmodium membrane protein, unknown function
PF3D7_1111900	6.57283	4.38118	1.48908	conserved Plasmodium protein, unknown function		PF3D7_1102800	2534.72	897.981	2.82248	early transcribed membrane protein 11.2
PF3D7_1204200	11.1509	7.45762	1.48868	conserved Plasmodium protein, unknown function		PF3D7_0808300	89.0764	31.4965	2.82235	ubiquitin regulatory protein, putative
PF3D7_1472900	74.2892	49.8872	1.48816	dihydroorotase, putative		PF3D7_1001400	78.2411	27.7116	2.81685	alpha/beta hydrolase, putative
PF3D7_0314700	8.26125	5.51996	1.48778	zinc finger protein, putative		PF3D7_1434500	29.2897	10.3343	2.81664	dynein-related AAA-type ATPase, putative
PF3D7_1202700	173.269	116.56	1.4861	conserved Plasmodium protein, unknown function		PF3D7_0617300	10.286	3.58834	2.8159	conserved Plasmodium protein, unknown function
PF3D7_1229500	330.27	222.239	1.48588	T-complex protein 1 subunit gamma		PF3D7_0522100	5.9348	2.04457	2.81399	conserved Plasmodium protein, unknown function
PF3D7_0212300	388.123	261.391	1.48465	peptide chain release factor subunit 1, putative		PF3D7_1417200	62.0351	22.0566	2.80436	NOT family protein, putative
PF3D7_1140500	1.09794	0.707191	1.48408	myosin F, putative		PF3D7_1320000	72.2834	25.7306	2.80223	golgi protein 1
PF3D7_0413200	0.0482334	0	1.48233	rifin		PF3D7_1476200	459.226	163.829	2.80198	Plasmodium exported protein (PHISTb), unknown function
PF3D7_0215400	446.021	300.952	1.48187	conserved Plasmodium protein, unknown function		PF3D7_0220900	3.64276	1.23736	2.79862	Plasmodium exported protein, unknown function, pseudogene
PF3D7_0910300	59.2974	40.0349	1.47994	conserved Plasmodium protein, unknown function		PF3D7_0522600	2.85467	0.956859	2.79571	inner membrane complex protein
PF3D7_1445900	643.155	434.622	1.47969	ATP-dependent RNA helicase DDX5, putative		PF3D7_0936100	220.547	78.8437	2.79499	early transcribed membrane protein
PF3D7_1315100	3.39303	2.26126	1.47931	serine/threonine protein kinase		PF3D7_0318500	0.583957	0.144952	2.79221	conserved Plasmodium protein, unknown function
PF3D7_1021400	98.3597	66.5145	1.47805	endomembrane protein 70, putative		PF3D7_0831600	3.06896	1.03534	2.7912	cytoadherence linked asexual protein 8
PF3D7_1148200	36.3011	24.529	1.47798	unspecified product		PF3D7_1329100	120.407	43.1813	2.78427	myosin C
PF3D7_0514900	44.3485	29.9932	1.47703	conserved Plasmodium protein, unknown function		PF3D7_0937500	3.47125	1.18803	2.77265	rifin
PF3D7_0729400	254.285	172.2	1.47641	ribosome biogenesis protein BRX1 homolog, putative		PF3D7_0720700	50.2889	18.1042	2.76798	phosphoinositide-binding protein, putative
PF3D7_0524200	5.8658	3.94336	1.47546	conserved Plasmodium membrane protein, unknown function		PF3D7_0202400	579.535	209.331	2.76767	gamete antigen 27/25, putative
PF3D7_1246000	7.76451	5.23399	1.47441	conserved Plasmodium protein, unknown function		PF3D7_1403200	3.29887	1.12904	2.76547	conserved Plasmodium protein, unknown function
PF3D7_0931300	11.7067	7.91761	1.4726	asparagine-rich antigen, putative		PF3D7_0113400	10.7886	3.85206	2.75517	Plasmodium exported protein, unknown function
PF3D7_1467600	35.2536	23.9465	1.47022	conserved Plasmodium protein, unknown function		PF3D7_0826100	69.0398	24.9992	2.75466	E3 ubiquitin-protein ligase, putative
PF3D7_0812700	123.744	84.2503	1.46821	RNA-binding protein (U1 snRNP-like), putative		PF3D7_0702300	57.2026	20.7253	2.75159	sporozoite threonine and asparagine-rich protein
PF3D7_0821500	119.646	81.4785	1.46786	ribosomal RNA small subunit methyltransferase NEP1, putative		PF3D7_0206300	95.1492	34.5408	2.74962	pentafunctional AROM polypeptide, putative, pseudogene
PF3D7_0218300	11.7982	8.00717	1.46761	apicoplast RNA methyltransferase precursor, putative		PF3D7_0516300	148.461	53.9911	2.7465	tRNA pseudouridine synthase, putative
PF3D7_1310000	3.96134	2.66731	1.46761	mitochondrial ATP synthase delta subunit, putative		PF3D7_1303500	29.9447	10.8446	2.74516	sodium/hydrogen exchanger, Na+, H+ antiporter
PF3D7_0518800	1.15878	0.758069	1.46699	secreted ookinete protein, putative		PF3D7_1133700	145.404	52.9329	2.74366	FHA domain-containing protein, putative
PF3D7_1414800	216.887	147.975	1.46539	small nuclear ribonucleoprotein-associated protein B, putative		PF3D7_0609700	44.4808	16.1529	2.74294	conserved Plasmodium protein, unknown function
PF3D7_0711100	180.719	123.395	1.46418	conserved Plasmodium membrane protein, unknown function		PF3D7_1112900	0.882116	0.258774	2.73742	conserved Plasmodium protein, unknown function
PF3D7_0818700	125.352	85.5836	1.46413	DNA helicase, putative		PF3D7_1038800	22.0952	8.01302	2.73575	RESA-like protein with PHIST and DnaJ domains
PF3D7_0731900	0.418023	0.253935	1.46361	rifin, pseudogene		PF3D7_0515700	32.4476	11.8172	2.73114	glideosome-associated protein 40, putative
PF3D7_0303300	336.837	230.296	1.46243	DNA-directed RNA polymerases I, II, and III subunit RPABC2, putative		PF3D7_0935800	5.76835	2.04871	2.7311	cytoadherence linked asexual protein 9
PF3D7_0721700	11.8248	8.05646	1.46201	secreted ookinete protein, putative		PF3D7_0937700	3.25215	1.1305	2.72422	rifin
PF3D7_1304900	137.883	94.3417	1.46104	DNA-directed RNA polymerase II subunit RPB11, putative		PF3D7_1322400	10.3594	3.7449	2.72033	conserved Plasmodium protein, unknown function
PF3D7_0318200	170.043	116.367	1.46087	DNA-directed RNA polymerase II subunit RPB1		PF3D7_1129300	1.16423	0.365488	2.71592	conserved Plasmodium protein, unknown function
PF3D7_1416700	6.1069	4.15269	1.45952	conserved Plasmodium protein, unknown function		PF3D7_0511500	88.5864	32.6048	2.71172	RNA pseudouridylate synthase, putative
PF3D7_1345700	42.6748	29.2209	1.45885	isocitrate dehydrogenase [NADP], mitochondrial		PF3D7_1438400	64.2007	23.6727	2.70481	metacaspase-like protein
PF3D7_1308200	314.612	215.673	1.45853	carbamoyl phosphate synthetase		PF3D7_1477600	11.443	4.18586	2.69328	surface-associated interspersed protein 14.1 (SURFIN 14.1)
PF3D7_1372300	912.361	625.735	1.45799	Plasmodium exported protein (PHIST), unknown function		PF3D7_0502300	0.168924	0	2.68924	conserved Plasmodium protein, unknown function
PF3D7_0923400	42.2318	28.9633	1.45654	conserved Plasmodium protein, unknown function		PF3D7_1466200	27.3414	10.1159	2.68615	conserved Plasmodium protein, unknown function
PF3D7_0810200	7.12415	4.85984	1.45653	ABC1 family, putative		PF3D7_1253300	126.396	47.0207	2.68451	Plasmodium exported protein (PHISTa), unknown function, pseudogene
PF3D7_0601600	23.2104	15.9085	1.45613	tetratricopeptide repeat protein, putative		PF3D7_0421200	0.168242	0	2.68242	rifin
PF3D7_1314900	188.338	129.33	1.45591	general transcription factor IIH subunit 2		PF3D7_0800650	0.599795	0.161291	2.67822	H/ACA snoRNA
PF3D7_1466200	15.9142	10.9015	1.45564	conserved Plasmodium protein, unknown function		PF3D7_0324900	16.7652	6.20724	2.67394	erythrocyte membrane protein 1, PfEMP1
PF3D7_0426000	3.3295	2.25718	1.45492	erythrocyte membrane protein 1, PfEMP1		PF3D7_1232500	4.983	1.80128	2.67346	CG2-related protein, putative
PF3D7_0937000	2.31956	1.56333	1.45465	Plasmodium exported protein (PHISTb), unknown function		PF3D7_1003700	14.8589	5.50483	2.66893	conserved Plasmodium protein, unknown function
PF3D7_1114300	0.783792	0.507869	1.45392	unspecified product		PF3D7_1222500	37.9	14.1481	2.66702	diphthine--ammonia ligase, putative
PF3D7_1372200	10235.5	7042.03	1.45348	histidine-rich protein III		PF3D7_0309300	65.9117	24.6733	2.66463	N2227-like protein, putative
PF3D7_1448200	0.878817	0.573509	1.45331	condensin-2 complex subunit G2, putative		PF3D7_0622900	42.4258	15.9041	2.65718	transcription factor with AP2 domain(s), putative
PF3D7_0833400	1.45756	0.971803	1.45321	rifin		PF3D7_1428200	76.2304	28.6361	2.65625	major facilitator superfamily domain-containing protein, putative
PF3D7_0302000	107.884	74.2414	1.45254	pre-mRNA-splicing factor PRP46, putative		PF3D7_0709900	0.724172	0.210588	2.65359	conserved Plasmodium membrane protein, unknown function
PF3D7_1212500	174.824	120.348	1.45228	glycerol-3-phosphate 1-O-acyltransferase		PF3D7_0301600	323.865	122.111	2.65087	Plasmodium exported protein (hyp1), unknown function
PF3D7_0900900	0.0805492	0.0244655	1.4506	stevor		PF3D7_1137200	3.7657	1.35856	2.65035	apical exonemal protein
PF3D7_1432900	38.9721	26.8381	1.45044	SF-assemblin, putative		PF3D7_0104300	70.8762	26.7331	2.6451	ubiquitin carboxyl-terminal hydrolase 1, putative
PF3D7_0830700	83.8345	57.7695	1.45041	Plasmodium exported protein (hyp9), unknown function		PF3D7_0208000	2.51318	0.891449	2.63572	serine repeat antigen 1
PF3D7_1367100	135.279	93.2497	1.45023	U1 small nuclear ribonucleoprotein, putative		PF3D7_1476400	26.6328	10.0509	2.63354	serine/threonine protein kinase, FIKK family, pseudogene
PF3D7_0827400	13.0083	8.94453	1.44931	conserved Plasmodium protein, unknown function		PF3D7_0207600	21.2052	7.99892	2.63062	serine repeat antigen 5
PF3D7_0935100	197.782	136.488	1.44875	protein kish, putative		PF3D7_1442600	5.43058	2.00667	2.62527	TRAP-like protein
PF3D7_0205100	4.89371	3.34827	1.44818	conserved Plasmodium protein, unknown function		PF3D7_0422300	113.826	43.3375	2.62276	alpha tubulin 2
PF3D7_0813800	12.275	8.45432	1.44664	GDP-mannose 4,6-dehydratase		PF3D7_0629700	17.7745	6.71518	2.62275	SET domain protein, putative
PF3D7_1103300	0.367353	0.223155	1.44622	tRNA Leucine		PF3D7_1358600	3.39486	1.23282	2.62215	zinc finger protein, putative
PF3D7_1110300	240.788	166.488	1.44601	conserved Plasmodium protein, unknown function		PF3D7_0310200	69.983	26.6324	2.62165	phd finger protein, putative
PF3D7_1339300	469.006	324.341	1.44589	conserved Plasmodium protein, unknown function		PF3D7_1434400	4.25263	1.56441	2.61512	conserved Plasmodium membrane protein, unknown function
PF3D7_1301000	0.245729	0.139321	1.44462	rifin, pseudogene		PF3D7_1451200	402.363	153.819	2.61477	conserved Plasmodium protein, unknown function
PF3D7_1301400	524.67	363.193	1.44448	Plasmodium exported protein (hyp12), unknown function		PF3D7_1146800	2.81008	1.01411	2.61202	conserved Plasmodium protein, unknown function
PF3D7_0732500	0.130002	0.0592287	1.44448	rifin		PF3D7_1343700	96.738	37.0232	2.60856	kelch protein K13
PF3D7_1460000	1.94536	1.31857	1.44185	biotin protein ligase, putative		PF3D7_1235100	2.4325	0.872165	2.60501	conserved Plasmodium protein, unknown function
PF3D7_1355700	160.562	111.336	1.44174	NLI interacting factor-like phosphatase, putative		PF3D7_1235200	1.41628	0.482246	2.60419	V-type K+-independent H+-translocating inorganic pyrophosphatase
PF3D7_0926300	4.4073	3.02677	1.44152	protein kinase, putative		PF3D7_0318700	10.703	4.05557	2.59964	trophozoite stage antigen
PF3D7_0829200	14.1875	9.8188	1.44045	prohibitin, putative		PF3D7_1010300	270.478	104.088	2.59702	succinate dehydrogenase subunit 4, putative
PF3D7_1454500	314.445	218.303	1.4402	iron sulfur cluster assembly protein, putative		PF3D7_1200900	322.611	124.202	2.59619	Plasmodium exported protein (PHISTc), unknown function
PF3D7_1347500	2901.12	2016.48	1.43868	DNA/RNA-binding protein Alba 4		PF3D7_1469400	145.972	56.183	2.59531	nucleoside transporter 3, putative
PF3D7_1219400	3.58363	2.46116	1.43827	erythrocyte membrane protein 1 (PfEMP1), pseudogene		PF3D7_1241400	2.50089	0.902376	2.59472	RNA-binding protein, putative
PF3D7_0826900	15.4391	10.7088	1.43763	conserved Plasmodium protein, unknown function		PF3D7_0814700	2.34534	0.843756	2.59107	conserved Plasmodium protein, unknown function
PF3D7_1412500	155.199	108.059	1.43584	actin II		PF3D7_0214900	6.09788	2.30285	2.57939	rhoptry neck protein 6
PF3D7_0501300	8215.11	5726.35	1.43461	skeleton-binding protein 1		PF3D7_0320500	392.957	152.298	2.57915	nicotinamidase, putative
PF3D7_1425600	1.12587	0.756246	1.43168	zinc finger protein, putative		PF3D7_0402300	2.45215	0.890066	2.57776	reticulocyte binding protein homologue 1
PF3D7_0528100	135.493	94.6644	1.43084	AP-1 complex subunit beta, putative		PF3D7_0517900	8.44655	3.21815	2.5757	zinc finger protein, putative
PF3D7_1218400	253.741	177.4	1.43009	triose or hexose phosphate/phosphate translocator, putative		PF3D7_0608800	1566.13	609.971	2.56729	ornithine aminotransferase
PF3D7_1100600	0.0429881	0	1.42988	Plasmodium exported protein (PHISTa), unknown function, pseudogene		PF3D7_1002100	164.887	64.1745	2.56691	EMP1-trafficking protein
mal_rna_14	337.024	235.735	1.42949	unspecified product		PF3D7_1318700	3.67146	1.37104	2.56381	conserved Plasmodium protein, unknown function
PF3D7_1202800	69.924	48.8916	1.42931	conserved Plasmodium protein, unknown function		PF3D7_1145300	32.8388	12.7554	2.56225	cysteine-rich PDZ-binding protein, putative
PF3D7_1139300	46.9833	32.8554	1.4287	transcription factor with AP2 domain(s)		PF3D7_1433300	45.0211	17.5104	2.56218	chromatin assembly factor 1 P55 subunit, putative
PF3D7_1209600	2.96115	2.04371	1.42797	porphobilinogen deaminase		PF3D7_0825100	0.156096	0	2.56096	ankyrin-repeat protein, putative
PF3D7_0611900	20.6496	14.437	1.42736	lsm12, putative		PF3D7_1141000	0.81477	0.257204	2.56092	conserved Plasmodium protein, unknown function
PF3D7_0527900	141.677	99.2606	1.42689	ATP-dependent RNA helicase DDX41, putative		PF3D7_0220100	93.0688	36.3609	2.55531	DnaJ protein, putative
PF3D7_0201600	172.436	121.038	1.42429	PHISTb domain-containing RESA-like protein 1		PF3D7_1413200	8.33669	3.20349	2.55387	conserved Plasmodium protein, unknown function
PF3D7_0109600	24.9678	17.508	1.42366	cold-shock protein, putative		PF3D7_0600700	0.556001	0.15699	2.55263	rifin
PF3D7_0304500	8.88055	6.20811	1.42365	1-cys-glutaredoxin-like protein-1		PF3D7_1139100	61.046	23.877	2.55019	RNA-binding protein, putative
PF3D7_1110200	159.244	112.067	1.4206	pre-mRNA-processing factor 6, putative		PF3D7_1342900	22.0949	8.60616	2.54933	transcription factor with AP2 domain(s)
PF3D7_0708100	216.043	152.121	1.41993	DNA-directed RNA polymerases I, II, and III subunit RPABC5, putative		PF3D7_0806200	1.82378	0.654766	2.54884	C-mannosyltransferase, putative
PF3D7_0518700	5.98776	4.19307	1.41804	mRNA-binding protein PUF1		PF3D7_1366300	77.4661	30.343	2.54791	conserved Plasmodium protein, unknown function
PF3D7_1451100	1542.49	1089.08	1.41629	elongation factor 2		PF3D7_1340500	23.5931	9.20667	2.54582	conserved Plasmodium protein, unknown function
PF3D7_0818600	62.9738	44.452	1.41573	BEM46-like protein, putative		PF3D7_1426700	52.3591	20.5084	2.54552	phosphoenolpyruvate carboxylase
PF3D7_0100900	0.189956	0.104902	1.4151	rifin		PF3D7_1003600	64.9357	25.4691	2.54353	inner membrane complex protein 1c, putative
PF3D7_1148900	1170.91	827.889	1.41428	Plasmodium exported protein, unknown function		PF3D7_0823500	5.55172	2.12233	2.54315	inner membrane complex protein 1i, putative
PF3D7_0206300	117.4	82.9884	1.41416	pentafunctional AROM polypeptide, putative, pseudogene		PF3D7_1240100	44.1522	17.3281	2.53913	early transcribed membrane protein 12
PF3D7_1037300	670.459	474.229	1.4137	ADP/ATP transporter on adenylate translocase		PF3D7_1417400	1.08808	0.369595	2.53001	rap guanine nucleotide exchange factor, putative, pseudogene
malmito_rna_23	76.5931	54.2266	1.4117	unspecified product		PF3D7_1362700	35.7912	14.0906	2.52922	conserved Plasmodium protein, unknown function
PF3D7_0830800	8.66031	6.10682	1.4114	surface-associated interspersed protein 8.2 (SURFIN 8.2)		PF3D7_0934800	27.0057	10.6185	2.52887	cAMP-dependent protein kinase catalytic subunit
PF3D7_1331800	1458.74	1033.87	1.41091	60S ribosomal protein L23, putative		PF3D7_1213900	119.188	47.1176	2.52635	conserved Plasmodium protein, unknown function
PF3D7_0300400	0.040817	0	1.40817	stevor		PF3D7_0901000	0.408033	0.101284	2.52396	rifin
PF3D7_0101500	2.81537	1.97181	1.40716	erythrocyte membrane protein 1 (PfEMP1), exon 2, pseudogene		PF3D7_1339300	360.574	142.997	2.52049	conserved Plasmodium protein, unknown function
PF3D7_0722800	1.63029	1.13001	1.40673	conserved Plasmodium protein, unknown function		PF3D7_0524200	2.4482	0.911553	2.5191	conserved Plasmodium membrane protein, unknown function
PF3D7_1477800	6.52758	4.61268	1.40633	acyl-CoA binding protein		PF3D7_0425900	134.124	53.2074	2.51792	rifin
PF3D7_1461200	226.41	161.01	1.40593	U3 small nucleolar ribonucleoprotein protein IMP3, putative		PF3D7_1408200	81.2682	32.2691	2.51376	transcription factor with AP2 domain(s), putative
PF3D7_1103700	205.617	146.264	1.40552	casein kinase II beta chain		PF3D7_0401000	0.596355	0.177246	2.51169	rifin
PF3D7_1229100	457.79	325.965	1.40429	multidrug resistance-associated protein 2		PF3D7_0210600	8.66341	3.38915	2.51162	conserved Plasmodium protein, unknown function
PF3D7_1300800	4.68855	3.31	1.40427	erythrocyte membrane protein 1-like		PF3D7_0823700	107.175	42.645	2.50965	mitochondrial import receptor subunit TOM7, putative
PF3D7_1357800	444.055	316.267	1.40392	T-complex protein 1 subunit delta		PF3D7_1128600	6.65463	2.59313	2.5081	CCR4-NOT transcription complex subunit 2, putative
PF3D7_1123900	569.433	405.732	1.40337	splicing factor, putative		PF3D7_0102000	0.461502	0.124103	2.50555	Plasmodium exported protein (PHISTa), unknown function, pseudogene
PF3D7_0219000	1.55229	1.07767	1.40302	small nucleolar RNA snoR01		PF3D7_1238000	4.76705	1.84384	2.50383	COPI associated protein, putative
PF3D7_1372800	0.0402746	0	1.40275	stevor		PF3D7_0918700	6.93494	2.71222	2.50156	conserved Plasmodium protein, unknown function
PF3D7_1332700	198.95	141.898	1.40178	ATP-dependent RNA helicase DBP8, putative		PF3D7_0419700	6.95427	2.72083	2.50078	apical merozoite protein
PF3D7_0813200	38.5493	27.4864	1.40103	CS domain protein, putative		PF3D7_1446000	47.9016	19.1205	2.49742	U5 spliceosomal RNA
PF3D7_1473300	2.86105	2.01405	1.40065	conserved Plasmodium protein, unknown function		PF3D7_1142900	0.881064	0.293583	2.49265	conserved Plasmodium protein, unknown function
PF3D7_1304800	10.7871	7.67614	1.40006	small nucleolar RNA snoR16		PF3D7_1125800	12.7819	5.06974	2.49179	kelch domain-containing protein, putative
PF3D7_0209100	86.8998	62.0426	1.4	phospholipase A2, putative		PF3D7_1312450	0.760157	0.245296	2.49107	apical ring associated protein 1, putative
malmito_rna_26	35.9451	25.6887	1.39771	unspecified product		PF3D7_1139400	1.70126	0.623844	2.48846	unspecified product
PF3D7_1117900	24.3606	17.4147	1.39658	conserved Plasmodium protein, unknown function		PF3D7_0609000	32.8608	13.1677	2.48429	conserved Plasmodium protein, unknown function
PF3D7_0822600	290.577	208.055	1.39644	protein transport protein SEC23		PF3D7_1240300	13.9058	5.54831	2.47964	erythrocyte membrane protein 1, PfEMP1
PF3D7_1414100	118	84.4991	1.396	conserved Plasmodium protein, unknown function		PF3D7_1447800	23.7301	9.51261	2.47905	calponin homology domain-containing protein, putative
PF3D7_0210000	396.056	283.967	1.39459	secretory complex protein 61 gamma subunit		PF3D7_1445500	200.179	80.8497	2.47412	conserved Plasmodium protein, unknown function
PF3D7_1131500	1.95755	1.3754	1.39457	conserved Plasmodium protein, unknown function		PF3D7_0928600	347.634	140.533	2.47263	conserved Plasmodium protein, unknown function
PF3D7_1006800	1434.3	1029.36	1.39335	single-strand telomeric DNA-binding protein GBP2, putative		PF3D7_0521600	13.3411	5.34089	2.47039	conserved Plasmodium protein, unknown function
PF3D7_0825400	11.9206	8.53009	1.39287	conserved Apicomplexan protein, unknown function		PF3D7_1335300	7.23399	2.8697	2.46961	reticulocyte binding protein 2 homologue b
PF3D7_0208900	0.864868	0.592885	1.39254	6-cysteine protein		PF3D7_1473300	3.35978	1.30134	2.46891	conserved Plasmodium protein, unknown function
PF3D7_1041000	0.343094	0.218343	1.39188	rifin		PF3D7_1115200	61.1373	24.715	2.46775	histone-lysine N-methyltransferase SET7
PF3D7_0610800	570.305	409.753	1.39173	transketolase		PF3D7_1340900	223.776	90.8738	2.46088	sodium-dependent phosphate transporter
PF3D7_0809500	80.9909	58.2816	1.38898	histone acetyltransferase subunit NuA4, putative		PF3D7_0518200	20.8606	8.44414	2.45321	SWIB/MDM2 domain-containing protein
PF3D7_1324700	159.943	115.139	1.38879	SNARE protein, putative		PF3D7_0613800	4.54777	1.79526	2.45231	transcription factor with AP2 domain(s)
PF3D7_1236300	10.9559	7.86542	1.38799	conserved Plasmodium protein, unknown function		PF3D7_0528300	0.841832	0.284287	2.45086	conserved Plasmodium protein, unknown function
PF3D7_1033300	61.2046	44.1248	1.3862	conserved Plasmodium protein, unknown function		PF3D7_0919200	8.79965	3.53383	2.44911	PPPDE peptidase, putative
PF3D7_0519100	17.99	12.9608	1.38506	mitochondrial ribosomal protein L14 precursor, putative		PF3D7_1033200	788.787	322.27	2.44715	early transcribed membrane protein 10.2
PF3D7_1474000	10.2942	7.40608	1.38477	probable protein, unknown function		PF3D7_0113000	3473.51	1425.24	2.43704	glutamic acid-rich protein
PF3D7_1254400	1.16441	0.813927	1.38349	rifin		PF3D7_0408300	220.434	90.417	2.43638	zinc finger Ran-binding domain-containing protein 2, putative
PF3D7_1025800	6.32874	4.54842	1.38299	conserved Plasmodium protein, unknown function		PF3D7_0919300	2.90029	1.13214	2.43502	thioredoxin-like protein 1, putative
PF3D7_0316600	371.52	268.623	1.38291	formate-nitrite transporter		PF3D7_1321300	18.7131	7.63613	2.43185	conserved Plasmodium membrane protein, unknown function
PF3D7_0728000	456.804	330.671	1.38133	eukaryotic translation initiation factor 2 subunit alpha, putative		PF3D7_1431200	62.3324	25.5909	2.43014	conserved Plasmodium protein, unknown function
PF3D7_1137700	0.49413	0.330184	1.38111	calcium-binding protein, putative		PF3D7_1364400	30.4234	12.464	2.42943	conserved Plasmodium protein, unknown function
PF3D7_0816000	213.551	154.661	1.38052	ribosome assembly protein RRB1, putative		PF3D7_0915800	4.77574	1.90836	2.42772	glycolipid transfer protein, putative
PF3D7_0925700	157.096	113.816	1.37993	histone deacetylase 1		PF3D7_0108300	517.017	213.017	2.42645	conserved Plasmodium protein, unknown function
PF3D7_1451000	55.9901	40.5529	1.37973	conserved Plasmodium protein, unknown function		PF3D7_1236600	0.763138	0.256519	2.42102	p25-alpha family protein, putative
PF3D7_1429800	160.535	116.343	1.37952	coatamer beta subunit, putative		PF3D7_0713900	124.672	51.4636	2.41977	conserved Plasmodium protein, unknown function
PF3D7_1364800	313.276	227.108	1.37925	DNA-directed RNA polymerases I, II, and III subunit RPABC1, putative		PF3D7_1231300	0.878049	0.304754	2.4164	conserved Plasmodium protein, unknown function
PF3D7_1468300	7.2251	5.21379	1.37851	leucine-rich repeat protein		PF3D7_1002000	7.88752	3.2066	2.41563	Plasmodium exported protein (hyp2), unknown function
PF3D7_0927800	18.2282	13.1963	1.37844	cytochrome c oxidase subunit 5B, putative		PF3D7_1442900	27.8649	11.4832	2.41426	protein transport protein SEC7, putative
PF3D7_0601900	307.859	223.435	1.37768	conserved Plasmodium protein, unknown function		PF3D7_1147000	0.449943	0.128111	2.41086	sporozoite and liver stage asparagine-rich protein
PF3D7_0201800	618.801	449.402	1.37686	knob associated heat shock protein 40		PF3D7_0916700	435.449	180.72	2.40874	RNA-binding protein musashi, putative
PF3D7_0607200	6.5265	4.72673	1.37288	RING zinc finger protein, putative		PF3D7_1255000	0.140607	0	2.40607	rifin
PF3D7_0524500	79.2861	57.7251	1.37287	conserved Plasmodium protein, unknown function		PF3D7_1247700	0.626934	0.202306	2.40463	conserved Plasmodium protein, unknown function
PF3D7_0206700	133.234	97.0439	1.37254	adenylosuccinate lyase		PF3D7_0721200	17.7141	7.32234	2.40007	conserved Plasmodium protein, unknown function
PF3D7_1353100	1723.75	1256.58	1.37175	Plasmodium exported protein, unknown function		PF3D7_0617700	0.820603	0.283716	2.39918	rifin
PF3D7_1424100	1764.42	1287.12	1.3708	60S ribosomal protein L5, putative		PF3D7_1464600	335.311	140.061	2.39304	serine/threonine protein phosphatase UIS2, putative
PF3D7_0219400	124.198	90.6796	1.36923	ribosome associated membrane protein RAMP4, putative, unspecified product		PF3D7_1208100	33.5304	13.9693	2.39034	conserved Plasmodium protein, unknown function
PF3D7_1005200	1.66198	1.18776	1.36825	conserved Plasmodium protein, unknown function		PF3D7_1466800	104.229	43.5764	2.38868	conserved Plasmodium protein, unknown function
PF3D7_1308800	11.3202	8.249	1.36785	tyrosine recombinase		PF3D7_0607700	0.724538	0.245207	2.38853	conserved Plasmodium protein, unknown function
PF3D7_1229300	22.655	16.5488	1.36677	conserved Plasmodium protein, unknown function		PF3D7_1108700	339.219	142.074	2.38665	heat shock protein DnaJ homologue Pfj2
PF3D7_1012600	359.515	263.028	1.36669	GMP synthase [glutamine-hydrolyzing]		PF3D7_0614700	4.80872	1.95913	2.38388	conserved Plasmodium protein, unknown function
PF3D7_1019300	6.07508	4.4193	1.36638	zinc finger protein, putative		PF3D7_1251100	142.058	59.5398	2.38361	conserved Plasmodium protein, unknown function
PF3D7_1309000	170.053	124.455	1.36609	conserved Plasmodium protein, unknown function		PF3D7_1313800	35.2499	14.7419	2.38176	conserved Plasmodium membrane protein, unknown function
PF3D7_1230700	294.935	215.939	1.36566	protein transport protein SEC13		PF3D7_0814600	1.70399	0.657444	2.38168	conserved Plasmodium protein, unknown function
PF3D7_1130300	57.6432	42.1963	1.36521	small nucleolar RNA snoR13		PF3D7_0509400	125.262	52.5929	2.37911	RNA polymerase I
PF3D7_0729200	3.87321	2.81119	1.36481	1-cys peroxiredoxin		PF3D7_1008100	89.4585	37.559	2.37814	zinc finger protein, putative
PF3D7_1230900	378.258	277.222	1.36433	serine/threonine protein kinase RIO1, putative		PF3D7_1039000	571.792	240.431	2.37762	serine/threonine protein kinase, FIKK family
PF3D7_1404600	4.88331	3.55308	1.36414	adenylyl cyclase alpha		PF3D7_0804300	56.8403	23.9008	2.37243	conserved Plasmodium protein, unknown function
PF3D7_1306700	4.2766	3.10929	1.36373	conserved Plasmodium protein, unknown function		PF3D7_1366100	42.0367	17.6613	2.37239	DIP13 homolog, putative
PF3D7_1431000	8.24622	6.02258	1.36319	mitochondrial ribosomal protein L17-2 precursor, putative		PF3D7_1101000	1.52485	0.585783	2.36934	erythrocyte membrane protein 1 (PfEMP1), pseudogene
PF3D7_1236400	103.773	76.12	1.36281	conserved Plasmodium protein, unknown function		PF3D7_0420300	62.2424	26.2327	2.36749	transcription factor with AP2 domain(s)
PF3D7_1355300	106.905	78.4205	1.36277	histone-lysine N-methyltransferase, putative		PF3D7_0413200	0.825889	0.291493	2.36502	rifin
PF3D7_1369500	92.2669	67.7804	1.36073	conserved Plasmodium protein, unknown function		PF3D7_1429300	15.7982	6.62564	2.36382	CPW-WPC family protein
PF3D7_1118500	334.983	246.407	1.35932	nucleolar protein 56, putative		PF3D7_1334900	2.8983	1.16907	2.3626	MSP7-like protein, fragment, pseudogene
PF3D7_0111700	0.205469	0.124815	1.35876	conserved Plasmodium protein, unknown function		PF3D7_1438800	2.2518	0.897084	2.35868	conserved Plasmodium protein, unknown function
PF3D7_0214200	22.3956	16.4569	1.35868	mitochondrial ribosomal protein L13 precursor, putative		PF3D7_1102700	760.421	323.023	2.35366	early transcribed membrane protein 11.1
PF3D7_1450800	3.12495	2.27469	1.35805	conserved Plasmodium protein, unknown function		PF3D7_1477400	119.225	50.686	2.34956	Plasmodium exported protein (PHIST), unknown function
PF3D7_0920000	7.79583	5.71491	1.35786	long chain fatty acid elongation enzyme, putative		PF3D7_0206800	118.008	50.2022	2.34797	merozoite surface protein 2
PF3D7_1226100	13.3464	9.80332	1.35777	haloacid dehalogenase-like hydrolase, putative		PF3D7_1302000	578.858	246.669	2.34615	EMP1-trafficking protein
PF3D7_0925000	4.05917	2.96563	1.35671	conserved Plasmodium protein, unknown function		PF3D7_0317300	57.119	24.3138	2.34372	conserved Plasmodium protein, unknown function
PF3D7_0628900	1.6886	1.2197	1.35531	RAP protein, putative		PF3D7_1117900	26.7972	11.401	2.33868	conserved Plasmodium protein, unknown function
PF3D7_0936500	23.7557	17.5039	1.35514	virulence-associated protein 1		PF3D7_1351700	10.7923	4.56448	2.33516	inner membrane complex protein 1f, putative
PF3D7_0604800	1.04331	0.744108	1.35446	RAP protein, putative		PF3D7_1328500	74.1127	31.6947	2.33412	alpha/beta-hydrolase, putative
PF3D7_1452200	3.5098	2.56692	1.35355	aminomethyltransferase, putative		PF3D7_0500100	11.0432	4.67485	2.33373	erythrocyte membrane protein 1, PfEMP1
PF3D7_0830100	2.16124	1.57077	1.35341	unspecified product		PF3D7_0100800	0.451247	0.136513	2.33073	rifin
PF3D7_0830200	0.486737	0.333583	1.35323	28S ribosomal RNA		PF3D7_0816500	0.449943	0.136118	2.3291	small heat shock protein HSP20, putative
PF3D7_0100800	0.0351381	0	1.35138	rifin		PF3D7_1463500	28.2884	12.0925	2.32835	fam-a protein
PF3D7_0529000	134.199	99.3745	1.35008	conserved Plasmodium protein, unknown function		PF3D7_1010400	6.29118	2.64517	2.32815	conserved Plasmodium protein, unknown function
PF3D7_0822800	87.8426	65.0534	1.34978	U5 snrnp-specific protein, putative		PF3D7_1131100	24.0736	10.2936	2.32582	serpentine receptor, putative
PF3D7_1120300	11.4936	8.48956	1.34973	CorA-like Mg2+ transporter protein, putative		PF3D7_1248700	261.899	112.583	2.3251	conserved Plasmodium protein, unknown function
PF3D7_0936200	13.9756	10.3403	1.3482	Plasmodium exported protein (hyp11), unknown function		PF3D7_0821100	70.3335	30.2192	2.32307	protein kinase 1
PF3D7_0222700	0.0347354	0	1.34735	rifin		PF3D7_0815800	41.6841	17.916	2.31928	vacuolar protein sorting-associated protein 9, putative
PF3D7_0915100	166.8	123.809	1.34696	SUMO-conjugating enzyme UBC9		PF3D7_0727900	10.6049	4.51631	2.31893	conserved Plasmodium protein, unknown function
PF3D7_1314300	5.81366	4.29177	1.34653	conserved Plasmodium protein, unknown function		PF3D7_1473200	534.766	230.671	2.31773	DnaJ protein, putative
PF3D7_1038200	28.2519	20.969	1.34567	conserved Plasmodium protein, unknown function		PF3D7_0512400	6.7075	2.83918	2.31612	conserved Plasmodium protein, unknown function
PF3D7_1445600	273.42	203.16	1.34567	RNA-binding protein, putative		PF3D7_0203100	3.00589	1.24405	2.31084	protein kinase, putative
PF3D7_1467300	12.3954	9.18631	1.34557	1-deoxy-D-xylulose 5-phosphate reductoisomerase		PF3D7_1009700	10.3096	4.40648	2.30992	tubulin--tyrosine ligase, putative
PF3D7_0505900	80.4677	59.7826	1.34543	conserved Plasmodium protein, unknown function		PF3D7_1125700	4.86501	2.05024	2.30905	kelch domain-containing protein, putative
PF3D7_0302800	129.813	96.4873	1.34503	conserved Plasmodium protein, unknown function		PF3D7_1148800	19.1209	8.22828	2.30791	Plasmodium exported protein (hyp11), unknown function
PF3D7_0527500	693.553	515.68	1.34486	Hsc70-interacting protein		PF3D7_1134700	137.073	59.4244	2.30448	DNA-directed RNA polymerase I subunit RPA2, putative
PF3D7_1006900	55.3785	41.239	1.34204	PPPDE peptidase, putative		PF3D7_1415200	68.9125	29.8604	2.30346	DNA-directed RNA polymerases I and III subunit RPAC2, putative
PF3D7_1318000	118.149	88.0258	1.34182	conserved Plasmodium membrane protein, unknown function		PF3D7_0702100	9.97616	4.27517	2.30303	Plasmodium exported protein (PHISTb), unknown function, pseudogene
PF3D7_1454100	4.26767	3.15604	1.34141	tRNA intron endonuclease, putative		PF3D7_1130310	12.7529	5.48702	2.30049	small nucleolar RNA snoR14a
PF3D7_1241800	230.841	172.173	1.34055	ATP-dependent RNA helicase DBP9, putative		PF3D7_0802600	2.32155	0.953644	2.29826	adenylyl cyclase beta
PF3D7_0720900	13.2392	9.85572	1.33985	conserved Plasmodium protein, unknown function		PF3D7_1118700	2.14567	0.877508	2.29734	myosin light chain B
PF3D7_1139100	138.088	103.192	1.33784	RNA-binding protein, putative		PF3D7_1211900	199.161	86.878	2.29094	non-SERCA-type Ca2+ -transporting P-ATPase
PF3D7_1110400	549.44	410.777	1.33748	asparagine-rich antigen		PF3D7_0219900	47.5128	20.6941	2.28973	Plasmodium exported protein, unknown function
PF3D7_1035800	27.9348	20.8632	1.33733	probable protein, unknown function		PF3D7_1136900	7.81591	3.35738	2.28957	subtilisin-like protease 2
PF3D7_1023300	7.04629	5.24692	1.33652	conserved Plasmodium protein, unknown function		PF3D7_0516700	80.8182	35.3433	2.28303	ubiquitin carboxyl-terminal hydrolase 2, putative
PF3D7_0417700	1.45047	1.0602	1.33638	conserved Plasmodium protein, unknown function		PF3D7_1202500	17.5861	7.65325	2.28112	trimethylguanosine synthase, putative
PF3D7_1148700	626.751	469.615	1.33453	Plasmodium exported protein (PHISTc), unknown function		PF3D7_1473900	62.2242	27.2293	2.28049	conserved Plasmodium protein, unknown function
PF3D7_0822500	25.7303	19.2571	1.33441	dynein light chain 1		PF3D7_1117300	128.527	56.3459	2.27877	conserved Plasmodium protein, unknown function
PF3D7_0602600	79.5491	59.6447	1.33316	conserved Plasmodium protein, unknown function		PF3D7_1359000	46.056	20.1858	2.27529	conserved Plasmodium protein, unknown function
PF3D7_1122000	2.15486	1.59224	1.33247	conserved Plasmodium protein, unknown function		PF3D7_0102100	1.51816	0.612371	2.27151	stevor, pseudogene
PF3D7_1037800	1.77671	1.30917	1.33178	dynein intermediate chain, putative		PF3D7_0201700	31.0151	13.6255	2.26696	DnaJ protein, putative
PF3D7_0915400	631.42	474.38	1.33097	6-phosphofructokinase		PF3D7_0405700	25.7225	11.3324	2.25871	lysine decarboxylase, putative
PF3D7_0909900	66.5775	50.0588	1.32933	helicase SKI2W, putative		PF3D7_1474400	1.54216	0.627326	2.2578	conserved Plasmodium protein, unknown function
PF3D7_0519800	293.154	220.549	1.32905	EELM2 domain-containing protein, putative		PF3D7_0209500	1.38725	0.559567	2.25489	conserved Plasmodium protein, unknown function
PF3D7_0210400	7.7787	5.82992	1.32864	50S ribosomal protein L33, putative		PF3D7_0731200	23.3834	10.3309	2.25133	Plasmodium exported protein, unknown function
PF3D7_1129500	10.5677	7.92965	1.32854	A/G-specific adenine glycosylase, putative		PF3D7_1321100	1.63672	0.671577	2.25087	conserved Plasmodium protein, unknown function
PF3D7_1474100	8.04865	6.03615	1.32797	mitochondrial ribosomal protein L20 precursor, putative		PF3D7_0417600	1.58956	0.650886	2.25009	conserved Plasmodium protein, unknown function
PF3D7_1027100	185.549	139.832	1.32671	U3 small nucleolar ribonucleoprotein protein MPP10, putative		PF3D7_0833100	0.316423	0.0850893	2.24985	rifin
PF3D7_0937700	2.42124	1.801	1.32627	rifin		PF3D7_0621100	6.83614	2.98338	2.24952	conserved Plasmodium protein, unknown function
PF3D7_1461600	193.185	145.675	1.32591	splicing factor 3B subunit 2, putative		PF3D7_1344900	100.45	44.6034	2.24927	conserved Plasmodium protein, unknown function
PF3D7_0418900	6.22927	4.67444	1.32566	conserved Plasmodium protein, unknown function		PF3D7_0212500	41.3068	18.3168	2.24832	conserved Plasmodium protein, unknown function
PF3D7_0904000	435.436	328.556	1.3252	GTPase-activating protein, putative		PF3D7_1116700	1215.1	541.178	2.24506	dipeptidyl aminopeptidase 1
PF3D7_1040700	0.0325004	0	1.325	rifin		PF3D7_0831300	34.2208	15.1929	2.24423	Plasmodium exported protein, unknown function
PF3D7_0314400	86.8398	65.5381	1.32453	serine/threonine protein phosphatase 6, putative		PF3D7_1478900	231.625	103.234	2.24249	unspecified product
PF3D7_0517700	417.674	315.445	1.32398	eukaryotic translation initiation factor 3 subunit B, putative		PF3D7_0104100	0.479129	0.158575	2.23969	conserved Plasmodium membrane protein, unknown function
PF3D7_1346200	25.7517	19.4343	1.3234	nuclear import protein MOG1, putative		PF3D7_1322100	29.9611	13.3617	2.23308	histone-lysine N-methyltransferase SET2
PF3D7_1105200	1.98561	1.47599	1.32336	WD repeat-containing protein WRAP73, putative		PF3D7_1333100	1.62911	0.675128	2.23074	conserved Plasmodium protein, unknown function
PF3D7_1217800	50.4362	38.0933	1.32317	diphthamide biosynthesis protein 3, putative		PF3D7_0419400	0.82231	0.314233	2.22655	conserved Plasmodium protein, unknown function
PF3D7_1213800	237.114	179.233	1.32276	proline--tRNA ligase		PF3D7_0113300	42.9451	19.2681	2.22247	Plasmodium exported protein (hyp1), unknown function
PF3D7_0623300	19.5139	14.7282	1.32274	EGF-like membrane protein, putative		PF3D7_0321400	2.73657	1.17742	2.22055	protein kinase, putative
PF3D7_1446200	551.211	417.044	1.32163	M17 leucyl aminopeptidase		PF3D7_0206500	81.1376	36.5818	2.21466	conserved Plasmodium protein, unknown function
PF3D7_0602000	3.7388	2.80635	1.32083	conserved Plasmodium protein, unknown function		PF3D7_1023900	296.761	133.953	2.2145	chromodomain-helicase-DNA-binding protein 1 homolog, putative
PF3D7_0802900	8.11148	6.1187	1.32045	conserved Plasmodium protein, unknown function		PF3D7_0301000	0.14239	0.00957254	2.21214	acyl-CoA synthetase
PF3D7_0606800	29.2358	22.1169	1.32043	probable protein, unknown function		PF3D7_0508500	3.13137	1.36094	2.21184	guanidine nucleotide exchange factor
PF3D7_1309500	323.011	244.629	1.32028	H/ACA ribonucleoprotein complex subunit 1, putative		PF3D7_0530900	0.730842	0.275729	2.21128	formin 1
PF3D7_0812400	198.27	150.155	1.32022	karyopherin alpha		PF3D7_0817600	5.46618	2.42087	2.20804	conserved Plasmodium protein, unknown function
PF3D7_1424900	7.03114	5.30215	1.32006	small nucleolar RNA snoR30		PF3D7_1142700	108.404	49.0465	2.20777	methyltransferase, putative
PF3D7_1037900	20.2707	15.3318	1.32005	conserved Plasmodium protein, unknown function		PF3D7_1040100	1.34965	0.55706	2.20627	rifin
PF3D7_1453700	1194.04	904.984	1.31937	co-chaperone p23		PF3D7_1105900	23.9227	10.8004	2.20384	conserved Plasmodium membrane protein, unknown function
PF3D7_1454300	6.36993	4.80686	1.31855	serine/threonine protein kinase KIN		PF3D7_0209700	117.102	53.084	2.20371	RING zinc finger protein, putative
PF3D7_0531600	1301.18	986.941	1.31836	18S ribosomal RNA		PF3D7_1147800	9.17617	4.1126	2.20201	membrane associated erythrocyte binding-like protein
PF3D7_0222800	0.158986	0.0965784	1.31747	stevor		PF3D7_0713400	116.978	53.0827	2.20143	serpentine receptor, putative
PF3D7_1350500	90.1576	68.4379	1.3169	conserved Plasmodium protein, unknown function		PF3D7_1407700	5.59416	2.48792	2.20028	conserved Plasmodium protein, unknown function
PF3D7_0722600	155.604	118.18	1.3164	U3 small nucleolar RNA-associated protein 7, putative		PF3D7_0717200	81.4663	36.9943	2.19889	conserved Plasmodium protein, unknown function
PF3D7_1404500	111.521	84.7107	1.31612	rRNA biogenesis protein RRP5, putative		PF3D7_0726400	14.4445	6.51928	2.19729	conserved Plasmodium membrane protein, unknown function
PF3D7_0725600	1388.55	1055.8	1.31513	18S ribosomal RNA		PF3D7_0624600	151.091	68.7176	2.19698	SNF2 helicase, putative
PF3D7_0306700	130.5	99.258	1.31444	membrane magnesium transporter, putative		PF3D7_1135100	39.7379	18.0424	2.19585	protein phosphatase PPM8, putative
PF3D7_1424300	55.6884	42.3436	1.31441	small nucleolar RNA snoR26		PF3D7_1030200	7.29211	3.27207	2.19216	claudin-like apicomplexan microneme protein, putative
PF3D7_0807000	63.875	48.5767	1.31428	gas41 homologue, putative		PF3D7_1119900	37.391	17.0177	2.19019	conserved Plasmodium protein, unknown function
PF3D7_1026800	2146.17	1633.69	1.31368	40S ribosomal protein S2		PF3D7_1329500	69.0541	31.5256	2.18665	conserved Plasmodium protein, unknown function
PF3D7_0907700	732.511	557.883	1.31296	subunit of proteaseome activator complex, putative		PF3D7_1007700	405.312	186.015	2.17829	transcription factor with AP2 domain(s)
PF3D7_0812600	51.5582	39.2453	1.31294	ubiquitin-conjugating enzyme, putative		PF3D7_1025900	10.5847	4.80869	2.17669	conserved Plasmodium protein, unknown function
malmito_rna_RNA6	36.995	28.1867	1.31139	unspecified product		PF3D7_1340600	224.331	103.106	2.17459	RNA lariat debranching enzyme, putative
PF3D7_1027400	203.531	155.349	1.30995	DNA-directed RNA polymerase II subunit RPB7, putative		PF3D7_1460000	3.51727	1.56459	2.17307	biotin protein ligase, putative
PF3D7_1344900	110.162	84.111	1.30935	conserved Plasmodium protein, unknown function		PF3D7_1301600	15.5793	7.13	2.16864	erythrocyte binding antigen-140
PF3D7_0607100	1.74279	1.30779	1.30899	MYND finger protein, putative		PF3D7_0500400	0.3892	0.125592	2.16852	rifin
PF3D7_0524900	69.2303	52.9039	1.30802	tRNA-YW synthesizing protein, putative		PF3D7_1425100	2.52827	1.11253	2.16759	small nucleolar RNA snoR31
PF3D7_0807600	170.839	130.59	1.30797	conserved Plasmodium protein, unknown function		PF3D7_1307900	1.45895	0.619463	2.16682	tripartite motif protein, putative
PF3D7_0106700	124.082	94.8712	1.30758	small ribosomal subunit assembling AARP2 protein		PF3D7_1113100	568.162	262.331	2.16538	protein tyrosine phosphatase
PF3D7_1108400	422.327	323.012	1.30737	casein kinase 2, alpha subunit		PF3D7_1355700	156.986	72.5149	2.16328	NLI interacting factor-like phosphatase, putative
PF3D7_0801500	129.139	98.7593	1.3073	nucleolar protein 10, putative		PF3D7_1123500	78.335	36.171	2.16247	conserved Plasmodium protein, unknown function
PF3D7_0516200	1333.25	1019.83	1.3073	40S ribosomal protein S11		PF3D7_1026400	1.88479	0.818738	2.16034	cell division cycle protein 20 homolog, putative
PF3D7_0830400	1113.57	851.835	1.30722	conserved Plasmodium protein, unknown function		PF3D7_0621200	1124.36	520.431	2.16022	pyridoxine biosynthesis protein PDX1
PF3D7_0925600	8.45767	6.45073	1.30637	zinc binding protein (Yippee), putative		PF3D7_0817700	4.55805	2.06244	2.15407	rhoptry neck protein 5
PF3D7_0714600	77.987	59.7438	1.30485	conserved Plasmodium protein, unknown function		PF3D7_1145900	8.93842	4.0977	2.15318	conserved Plasmodium protein, unknown function
PF3D7_0611300	10.1813	7.78341	1.30417	conserved Apicomplexan protein, unknown function		PF3D7_1307500	10.9326	5.0272	2.15178	conserved Plasmodium protein, unknown function
PF3D7_1242400	1.98908	1.50221	1.30387	GAS8-like protein, putative		PF3D7_0820000	89.0415	41.3615	2.14998	Snf2-related CBP activator, putative
PF3D7_0906400	6.45191	4.92991	1.30259	dynein light intermediate chain 2, cytosolic		PF3D7_0101900	0.311134	0.0912731	2.14946	rifin
PF3D7_0605400	2.40947	1.82959	1.30052	calcium-binding protein, putative		PF3D7_0806300	0.816065	0.32687	2.146	ferlin, putative
PF3D7_0415000	118.93	91.4312	1.30043	arsenical pump-driving ATPase, putative		PF3D7_1400700	5.09667	2.32281	2.14489	stevor
PF3D7_0724100	91.8074	70.5824	1.30029	conserved Plasmodium protein, unknown function		PF3D7_1311000	33.3916	15.5206	2.14407	protein ISD11, putative
PF3D7_1018100	1.34934	1.01484	1.30004	conserved Plasmodium protein, unknown function		PF3D7_1407900	325.73	152.051	2.14149	plasmepsin I
PF3D7_0731100	728.121	560.201	1.2997	EMP1-trafficking protein		PF3D7_0210800	31.6225	14.7178	2.14084	conserved Plasmodium protein, unknown function
PF3D7_1038600	5.746	4.3986	1.29952	Plasmodium exported protein, unknown function		PF3D7_1240000	31.2545	14.5549	2.13952	3-hydroxyisobutyryl-coenzyme A hydrolase, putative
PF3D7_1472100	186.92	143.939	1.2984	protein transport protein YIP1, putative		PF3D7_1373100	0.113801	0	2.13801	rifin
PF3D7_1200600	44.88	34.5465	1.29826	erythrocyte membrane protein 1, PfEMP1		PF3D7_1012200	7.8784	3.63185	2.13792	rhoptry associated adhesin
PF3D7_0409000	0.915808	0.682499	1.29816	conserved Plasmodium protein, unknown function		PF3D7_1465400	217.161	101.612	2.13604	conserved Plasmodium protein, unknown function
PF3D7_1206900	5.21385	3.99542	1.29751	conserved Plasmodium protein, unknown function		PF3D7_1218500	55.5215	25.9432	2.13574	conserved Plasmodium protein, unknown function
PF3D7_1008700	138.649	106.862	1.29718	tubulin beta chain		PF3D7_0909100	1.06074	0.443713	2.13484	conserved Plasmodium membrane protein, unknown function
PF3D7_0906600	410.281	316.456	1.29639	zinc finger protein, putative		PF3D7_1104200	108.769	50.9144	2.13408	chromatin remodeling protein
PF3D7_1319000	3.24827	2.4828	1.29637	conserved Plasmodium protein, unknown function		PF3D7_0203500	0.810834	0.327062	2.13279	tRNA Glutamine
PF3D7_1325100	547.526	422.629	1.29545	phosphoribosylpyrophosphate synthetase		PF3D7_1252000	0.810834	0.327062	2.13279	tRNA Glutamic acid
PF3D7_1116700	573.742	443.023	1.29499	dipeptidyl aminopeptidase 1		PF3D7_1369900	0.810834	0.327062	2.13279	tRNA Tryptophan
PF3D7_1401050	12.6859	9.77536	1.29473	erythrocyte membrane protein 1 (PfEMP1), exon 2, pseudogene		PF3D7_1425900	243.567	114.211	2.13161	conserved Plasmodium protein, unknown function
PF3D7_1464900	163.236	126.075	1.29452	ATP-dependent zinc metalloprotease FTSH, putative		PF3D7_0617400	2.2507	1.0029	2.13138	erythrocyte membrane protein 1, PfEMP1
PF3D7_1453800	181.001	139.991	1.29274	glucose-6-phosphate dehydrogenase-6-phosphogluconolactonase		PF3D7_1445400	289.043	135.648	2.13	protein serine/threonine kinase-1
PF3D7_0610000	5.21197	4.01039	1.29233	mitochondrial ribosomal protein L19 precursor, putative		PF3D7_0115050	0.799727	0.322582	2.12912	H/ACA snoRNA
PF3D7_0833200	0.135828	0.082511	1.29213	rifin		PF3D7_0730600	0.799727	0.322582	2.12912	tRNA Valine
PF3D7_1401000	0.924943	0.693373	1.29188	glycophorin binding protein		PF3D7_0928400	137.647	64.61	2.12868	conserved Plasmodium membrane protein, unknown function
PF3D7_1342400	267.342	207.034	1.29115	casein kinase II beta chain		PF3D7_1369300	3.88276	1.77126	2.12838	conserved Plasmodium protein, unknown function
PF3D7_0202200	1402.27	1086.45	1.29066	EMP1-trafficking protein		PF3D7_1137900	0.33156	0.102877	2.1272	conserved Plasmodium protein, unknown function
PF3D7_0908300	9.40892	7.26784	1.2906	conserved protein, unknown function		PF3D7_0900100	4.41299	2.02199	2.12677	erythrocyte membrane protein 1, PfEMP1
PF3D7_0526300	138.307	107.143	1.29059	nucleolar Jumonji domain interacting protein, putative		PF3D7_1108100	2.07536	0.923132	2.12618	conserved Plasmodium protein, unknown function
PF3D7_API01600	0.133216	0.0809242	1.28903	apicoplast ribosomal protein S19		PF3D7_0223200	0.112486	0	2.12486	rifin
PF3D7_0411600	8.33432	6.44359	1.28894	tRNA Glutamic acid		PF3D7_0600100	0.112269	0	2.12269	erythrocyte membrane protein 1 (PfEMP1), pseudogene
PF3D7_1407800	1202.69	933.392	1.28848	plasmepsin IV		PF3D7_1123100	72.7518	34.2211	2.12265	calcium-dependent protein kinase 7
PF3D7_1241100	139.411	108.248	1.28762	polyadenylation factor subunit 2, putative		PF3D7_0624800	0.591585	0.226065	2.121	conserved Plasmodium protein, unknown function
PF3D7_0824200	2.7909	2.14705	1.28653	conserved Plasmodium protein, unknown function		PF3D7_0416200	113.065	53.3237	2.11825	conserved protein, unknown function
PF3D7_0732400	0.300692	0.211502	1.28632	rifin		PF3D7_0305500	68.81	32.4335	2.11812	conserved Plasmodium protein, unknown function
PF3D7_0818900	3213.89	2498.61	1.28626	heat shock protein 70		PF3D7_0909700	43.5458	20.5283	2.11582	FHA domain protein, putative
PF3D7_0629000	0.352885	0.252195	1.28589	N-acetyltransferase, putative		PF3D7_1314400	12.2614	5.74353	2.1154	conserved Plasmodium protein, unknown function
PF3D7_0520600	386.221	300.388	1.28565	bis(5'-nucleosyl)-tetraphosphatase [asymmetrical]		PF3D7_1413800	98.8952	46.743	2.11334	diphthamide biosynthesis protein 1, putative
PF3D7_0707900	367.107	285.529	1.28561	ribosomal protein S8e, putative		PF3D7_1324400	94.9734	44.9639	2.10975	MSF1-like protein, putative
PF3D7_0307100	1344.93	1047.05	1.28447	40S ribosomal protein S12, putative		PF3D7_0613900	7.25911	3.38905	2.1092	myosin E, putative
PF3D7_0629900	131.691	102.515	1.28432	sec14-like cytosolic factor or phosphatidylinositol/phosphatidylcholine transfer protein, putative		PF3D7_1423600	97.1977	46.0503	2.10828	calcium-dependent protein kinase, putative
PF3D7_0500400	0.129308	0.0785504	1.28428	rifin		PF3D7_0418400	189.381	89.9837	2.10339	conserved Plasmodium protein, unknown function
PF3D7_1110000	57.5461	44.8057	1.28371	conserved Plasmodium protein, unknown function		PF3D7_0406500	76.2709	36.2196	2.10275	NYN domain-containing protein, putative
PF3D7_1254200	0.189416	0.125524	1.2833	rifin		PF3D7_0113100	4.73369	2.19947	2.10209	surface-associated interspersed protein 1.1 (SURFIN 1.1)
PF3D7_0318300	69.5537	54.1788	1.28326	conserved Plasmodium protein, unknown function		PF3D7_0100100	9.1365	4.30561	2.09653	erythrocyte membrane protein 1, PfEMP1
PF3D7_0304300	2.94165	2.27103	1.28284	conserved Plasmodium protein, unknown function		PF3D7_1252800	148.154	70.6454	2.0956	Plasmodium exported protein (PHISTb), unknown function
PF3D7_1002500	170.007	132.515	1.28271	conserved Plasmodium protein, unknown function		PF3D7_0931000	45.044	21.4656	2.09333	elongation factor Tu, putative
PF3D7_0723700	13.9064	10.8216	1.28245	metallo-hydrolase/oxidoreductase, putative		PF3D7_1470500	2.826	1.29863	2.09205	phosphodiesterase delta, putative
PF3D7_1346800	3.56792	2.76154	1.2818	6-cysteine protein		PF3D7_0417700	1.7037	0.763569	2.08866	conserved Plasmodium protein, unknown function
PF3D7_1445200	198.541	154.914	1.28144	ATP-dependent RNA helicase MAK5, putative		PF3D7_0821300	46.8565	22.3819	2.08864	ATP-dependent RNA helicase DHX36, putative
PF3D7_1135600	1.54282	1.18214	1.28131	condensin-2 complex subunit D3, putative		PF3D7_1202300	0.796231	0.329407	2.08714	dynein heavy chain, putative
PF3D7_0423700	586.09	457.918	1.27984	early transcribed membrane protein 4		PF3D7_0708200	2.90372	1.33976	2.08626	conserved Plasmodium protein, unknown function
PF3D7_1347400	38.4461	30.035	1.27911	conserved Plasmodium protein, unknown function		PF3D7_1359400	313.974	150.448	2.08621	CUGBP Elav-like family member 1
PF3D7_0213400	5.83226	4.53834	1.27896	protein kinase 7		PF3D7_0404600	22.4385	10.7151	2.08398	conserved Plasmodium membrane protein, unknown function
PF3D7_0627900	90.3179	70.6399	1.27817	ribonuclease P protein subunit p29, putative		PF3D7_1118400	42.2479	20.2246	2.08358	haloacid dehalogenase-like hydrolase, putative
PF3D7_0521800	3.56437	2.76733	1.27797	nucleotide binding protein, putative		PF3D7_1224300	1780.01	854.411	2.08319	polyadenylate-binding protein, putative
PF3D7_0702400	1310.86	1025.81	1.27785	small exported membrane protein 1		PF3D7_1203200	66.8127	32.0708	2.07992	signal recognition particle subunit SRP14
PF3D7_1129200	154.579	120.947	1.27784	26S proteasome regulatory subunit RPN7, putative		PF3D7_0910700	4.93655	2.3231	2.07856	actin-like protein, putative
PF3D7_1451500	55.1253	43.1397	1.27719	pre-mRNA-splicing factor CWF18, putative		PF3D7_0931300	11.3517	5.41255	2.07739	asparagine-rich antigen, putative
PF3D7_1000500	0.180202	0.119418	1.27702	rifin		PF3D7_0522400	1.02966	0.444422	2.07497	conserved Plasmodium protein, unknown function
PF3D7_0100100	8.60742	6.72094	1.27657	erythrocyte membrane protein 1, PfEMP1		PF3D7_1342600	26.6595	12.8045	2.07366	myosin A
PF3D7_0203700	236.709	185.425	1.27643	protein MAK16, putative		PF3D7_1308900	113.851	54.9731	2.06909	mRNA-decapping enzyme 2, putative
PF3D7_1038800	98.7026	77.315	1.27627	RESA-like protein with PHIST and DnaJ domains		PF3D7_1335400	10.8798	5.20959	2.06792	reticulocyte binding protein 2 homologue a
PF3D7_0803700	7.53317	5.88478	1.27543	tubulin gamma chain		PF3D7_0914400	3.15252	1.4757	2.06417	conserved Plasmodium protein, unknown function
PF3D7_1332800	194.329	152.36	1.27528	eukaryotic translation initiation factor 6, putative		PF3D7_0504500	0.810834	0.341282	2.06406	conserved Plasmodium protein, unknown function
PF3D7_1125500	408.543	320.425	1.27492	small nuclear ribonucleoprotein Sm D1, putative		PF3D7_0221700	46.8774	22.6745	2.06272	Plasmodium exported protein, unknown function
PF3D7_0929300	4.25564	3.31642	1.27491	conserved Plasmodium protein, unknown function		PF3D7_1246400	43.3816	20.983	2.0624	myosin A tail domain interacting protein
PF3D7_1127000	48.5958	38.099	1.27479	protein phosphatase, putative		PF3D7_1245500	4.49564	2.12839	2.06231	conserved Plasmodium protein, unknown function
PF3D7_0517300	1268.2	995.385	1.27405	serine/arginine-rich splicing factor 1		PF3D7_1331700	143.504	69.535	2.06224	glutamine--tRNA ligase, putative
PF3D7_0400300	8.49566	6.64953	1.27352	rifin		PF3D7_1222700	43.2867	20.9447	2.06164	glideosome-associated protein 45
PF3D7_1337300	77.2015	60.6235	1.27301	exoribonuclease, putative		PF3D7_1105600	264.849	128.588	2.05885	translocon component PTEX88
PF3D7_0405400	114.228	89.7284	1.27274	pre-mRNA-processing-splicing factor 8, putative		PF3D7_1235000	1.46381	0.659913	2.05788	PIH1 domain-containing protein, putative
PF3D7_1239400	1.95309	1.51373	1.27226	conserved Plasmodium protein, unknown function		PF3D7_1406800	28.6096	13.8537	2.05749	glideosome associated protein with multiple membrane spans 3
PF3D7_1113100	553.573	435.155	1.27207	protein tyrosine phosphatase		PF3D7_0613300	2.8855	1.35146	2.05689	rhoptry protein ROP14
PF3D7_1119900	92.7383	72.913	1.27153	conserved Plasmodium protein, unknown function		PF3D7_1031400	6.5621	3.14477	2.05318	OTU domain-containing protein, putative
PF3D7_1015300	141.294	111.144	1.27103	methionine aminopeptidase 1b, putative		PF3D7_0906500	281.627	137.118	2.05313	arginase
PF3D7_1228400	80.5525	63.3565	1.27099	conserved Plasmodium protein, unknown function		PF3D7_1462400	23.7702	11.5321	2.0521	conserved Plasmodium protein, unknown function
PF3D7_0205500	172.133	135.433	1.27078	DNA-directed RNA polymerase II 16 kDa subunit, putative		PF3D7_1412400	22.6006	10.9732	2.05005	conserved Plasmodium protein, unknown function
PF3D7_0620600	7.41742	5.81639	1.27061	conserved Plasmodium protein, unknown function		PF3D7_1368000	6.00524	2.88223	2.04721	conserved Plasmodium protein, unknown function
PF3D7_1105700	173.77	136.795	1.2701	tRNA-splicing ligase RtcB, putative		PF3D7_1024800	381.191	186.341	2.0451	conserved Plasmodium protein, unknown function
PF3D7_0726600	4.65376	3.64464	1.26948	conserved Plasmodium protein, unknown function		PF3D7_0823300	204.934	100.196	2.04429	histone acetyltransferase GCN5
PF3D7_1012500	52.8682	41.6307	1.26929	phosphoglucomutase, putative		PF3D7_1404700	2.4743	1.15989	2.04327	conserved Plasmodium protein, unknown function
PF3D7_0601500	23.8438	18.7722	1.26873	Plasmodium exported protein (PHISTb), unknown function		PF3D7_1332800	271.616	132.998	2.04147	eukaryotic translation initiation factor 6, putative
PF3D7_1225300	164.914	129.965	1.2687	conserved Plasmodium protein, unknown function		PF3D7_1401050	0.882589	0.382055	2.03833	erythrocyte membrane protein 1 (PfEMP1), exon 2, pseudogene
PF3D7_0709200	10.191	8.0115	1.26869	glutaredoxin-like protein		PF3D7_0221300	0.581685	0.234631	2.03712	Plasmodium exported protein, unknown function, pseudogene
PF3D7_0517500	6.60381	5.18475	1.26852	UTP--glucose-1-phosphate uridylyltransferase, putative		PF3D7_0505000	28.2844	13.8447	2.0355	conserved Plasmodium membrane protein, unknown function
PF3D7_1446800	7.41483	5.82694	1.26791	heme detoxification protein		PF3D7_0423900	16.0787	7.84949	2.03519	probable protein, unknown function
PF3D7_0319600	414.641	327.116	1.26748	elongation factor 1 (EF-1), putative		PF3D7_0311500	286.917	141.004	2.03408	conserved Plasmodium protein, unknown function
PF3D7_1354100	2.95426	2.31031	1.26716	conserved Plasmodium protein, unknown function		PF3D7_0532100	13208.9	6497.35	2.03295	early transcribed membrane protein 5
PF3D7_0624600	225.967	178.371	1.26669	SNF2 helicase, putative		PF3D7_1433500	91.5136	45.024	2.03026	DNA topoisomerase 2
PF3D7_0309100	1.69311	1.31649	1.26588	conserved Plasmodium protein, unknown function		PF3D7_0612200	4.20503	2.02445	2.02642	leucine-rich repeat protein
PF3D7_1247900	218.72	172.797	1.26561	nucleolar rRNA processing protein, putative		PF3D7_0812300	2.33773	1.10436	2.02409	sporozoite surface protein 3, putative
PF3D7_0926100	204.039	161.23	1.26535	protein kinase, putative		PF3D7_1363000	12.7965	6.27157	2.02407	conserved Plasmodium protein, unknown function
PF3D7_0925800	4.99412	3.92752	1.26483	conserved Plasmodium protein, unknown function		PF3D7_0302100	158.035	78.0317	2.02395	serine/threonine protein kinase
PF3D7_0101800	0.668836	0.507869	1.26481	stevor		PF3D7_1010500	1.31641	0.600255	2.02271	ankyrin-repeat protein, putative
PF3D7_0205600	12.5325	9.88828	1.26473	conserved Plasmodium protein, unknown function		PF3D7_1101400	0.673823	0.282668	2.02218	rifin, pseudogene
PF3D7_1366900	479.949	379.777	1.2637	conserved Plasmodium protein, unknown function		PF3D7_0212400	24.161	11.9047	2.02096	conserved Plasmodium membrane protein, unknown function
PF3D7_0308200	239.984	189.912	1.26352	T-complex protein 1 subunit eta		PF3D7_0524400	277.172	137.302	2.01796	ribosome-interacting GTPase 1, putative
PF3D7_0623100	281.393	222.888	1.26237	nuclear polyadenylated RNA-binding protein NAB2, putative		PF3D7_0926100	98.4693	48.7488	2.01784	protein kinase, putative
PF3D7_1026300	1.90699	1.48989	1.26235	conserved Plasmodium protein, unknown function		PF3D7_1450100	135.133	66.9478	2.01696	signal recognition particle subunit SRP54
PF3D7_1366500	32.2463	25.5289	1.2621	nucleoside diphosphate kinase		PF3D7_1208400	5.57066	2.71346	2.01555	amino acid transporter, putative
PF3D7_1438500	60.4958	47.9129	1.26207	cleavage and polyadenylation specificity factor subunit 3, putative		PF3D7_1201300	2.90991	1.39383	2.01489	liver stage associated protein 1
PF3D7_0322000	2186.31	1733.05	1.26152	peptidyl-prolyl cis-trans isomerase		PF3D7_1122300	24.2981	12.0127	2.01426	conserved Plasmodium protein, unknown function
PF3D7_1224900	125.135	99.1745	1.2615	splicing factor 3B subunit 6, putative		PF3D7_1006100	10.1649	4.99911	2.01308	CCR4-NOT transcription complex subunit 5, putative
PF3D7_1148800	265.447	210.479	1.26103	Plasmodium exported protein (hyp11), unknown function		PF3D7_0923300	10.7125	5.27119	2.01305	perforin-like protein 3
PF3D7_1233600	36.5306	28.9596	1.26053	asparagine and aspartate rich protein 1		PF3D7_1143600	3.91812	1.89652	2.01256	conserved Plasmodium protein, unknown function
PF3D7_0620100	11.151	8.82568	1.26052	conserved Plasmodium protein, unknown function		PF3D7_0503500	22.6614	11.2162	2.0114	protein kinase, putative
PF3D7_0629800	113.207	89.7964	1.26042	cullin-like protein, putative		PF3D7_1030800	5.43602	2.65335	2.01065	calmodulin, putative
PF3D7_0917600	138.702	110.031	1.26034	pre-mRNA-splicing factor ATP-dependent RNA helicase PRP43, putative		PF3D7_0731000	4.36858	2.12257	2.01055	unspecified product
PF3D7_0215700	124.58	98.836	1.26021	DNA-directed RNA polymerase II subunit RPB2, putative		PF3D7_1143800	71.8507	35.6977	2.00993	conserved Plasmodium protein, unknown function
PF3D7_1111500	42.4293	33.6483	1.26019	acylphosphatase, putative		PF3D7_1365700	81.5989	40.5717	2.00874	SNARE associated Golgi protein, putative
PF3D7_1461700	16.4658	13.0466	1.26008	conserved Plasmodium protein, unknown function		PF3D7_0214800	50.111	24.9101	2.00763	conserved Plasmodium membrane protein, unknown function
PF3D7_0519700	976.031	775.444	1.25864	conserved Plasmodium protein, unknown function		PF3D7_0628200	89.0487	44.3076	2.00751	eukaryotic translation initiation factor 2-alpha kinase
PF3D7_1336600	10.805	8.56477	1.25854	conserved Plasmodium protein, unknown function		PF3D7_0924000	26.3832	13.125	2.00251	patatin-like phospholipase, putative
PF3D7_1360100	69.4876	55.2104	1.25813	RNA-binding protein, putative		PF3D7_1247800	0.658546	0.278916	2.00188	dipeptidyl aminopeptidase 2
PF3D7_1472000	72.6159	57.7098	1.25785	pre-mRNA-splicing factor ISY1, putative		PF3D7_0701000	1.62167	0.760609	2.00053	erythrocyte membrane protein 1 (PfEMP1), pseudogene
PF3D7_1437900	559.739	445.104	1.25749	HSP40, subfamily A, putative		PF3D7_0818900	5604.83	2802.49	1.99991	heat shock protein 70
PF3D7_1244300	39.9747	31.7691	1.25748	ACEA small nucleolar RNA U3		PF3D7_1037700	123.461	61.6851	1.99985	enhancer of rudimentary homolog, putative
PF3D7_0516300	90.5999	72.0538	1.25704	tRNA pseudouridine synthase, putative		PF3D7_0216000	1.64602	0.773948	1.99785	DEAD/DEAH box helicase, putative
PF3D7_1204300	1758.31	1399.32	1.25653	eukaryotic translation initiation factor 5A		PF3D7_1350600	5.42207	2.66643	1.9961	conserved Plasmodium protein, unknown function
PF3D7_1134100	48.4906	38.5747	1.25639	protein disulfide isomerase		PF3D7_1404600	3.08942	1.49894	1.99471	adenylyl cyclase alpha
PF3D7_1113600	124.297	98.9368	1.25607	conserved Plasmodium protein, unknown function		PF3D7_0422200	33.3884	16.6917	1.99434	erythrocyte membrane-associated antigen
PF3D7_1010600	643.751	512.68	1.25561	eukaryotic translation initiation factor 2 subunit beta		PF3D7_1334700	79.3739	39.7501	1.99432	MSP7-like protein
PF3D7_0315000	8.19874	6.51142	1.25521	zinc finger protein, putative		PF3D7_1234100	59.8657	29.9799	1.99355	bromodomain protein, putative
PF3D7_0404500	7.04835	5.5961	1.25496	6-cysteine protein		PF3D7_0818500	336.648	169.336	1.98746	zinc finger protein, putative
PF3D7_1108700	184.652	147.173	1.25449	heat shock protein DnaJ homologue Pfj2		PF3D7_0509800	78.4264	39.4688	1.98455	phosphatidylinositol 4-kinase
PF3D7_1149600	296.64	236.455	1.25442	DnaJ protein, putative		PF3D7_1026600	21.8853	10.9884	1.98273	conserved Plasmodium protein, unknown function
PF3D7_1212200	1.29297	1.01056	1.2543	conserved Plasmodium protein, unknown function		PF3D7_1324000	43.7051	22.0054	1.98165	conserved Plasmodium protein, unknown function
PF3D7_0613000	8.73718	6.951	1.25332	conserved Plasmodium protein, unknown function		PF3D7_1017400	253.616	127.995	1.98069	phosphomannomutase, putative
PF3D7_1454600	20.5294	16.3611	1.25322	mitochondrial ribosomal protein S11 precursor, putative		PF3D7_0602100	80.6129	40.6767	1.97939	ATP-dependent RNA helicase, putative
PF3D7_1459600	126.132	100.646	1.25297	conserved Plasmodium protein, unknown function		PF3D7_1032600	5.62733	2.7954	1.97808	conserved protein, unknown function
PF3D7_0709000	283.713	226.537	1.25228	chloroquine resistance transporter		PF3D7_1131800	174.258	88.0616	1.97771	oxysterol-binding protein, putative
PF3D7_0720800	12.5795	10.0285	1.25186	Ham1-like protein, putative		PF3D7_0420000	80.6918	40.7517	1.97769	zinc finger protein, putative
PF3D7_0510300	3.75459	2.98142	1.25091	stripes inner membrane complex protein, putative		PF3D7_0210000	681.931	344.899	1.97691	secretory complex protein 61 gamma subunit
PF3D7_0302900	96.223	76.9094	1.2508	exportin-1, putative		PF3D7_1439500	3.5028	1.72324	1.97604	CCAAT-binding transcription factor, putative
PF3D7_1251000	5.63995	4.48935	1.25071	conserved Plasmodium protein, unknown function		PF3D7_0220700	172.179	87.12	1.97522	Plasmodium exported protein (hyp9), unknown function
PF3D7_0909800	264.367	211.356	1.2507	small nuclear ribonucleoprotein Sm D3, putative		PF3D7_1426300	2.55292	1.24348	1.97466	dynein-associated protein, putative
PF3D7_1462800	5778.38	4621.82	1.25023	glyceraldehyde-3-phosphate dehydrogenase		PF3D7_0711100	62.0186	31.3979	1.97215	conserved Plasmodium membrane protein, unknown function
PF3D7_0107500	419.525	335.58	1.25007	lipid/sterol:H+ symporter		PF3D7_1030000	166.427	84.4113	1.97047	transcription elongation factor SPT4, putative
PF3D7_1003800	90.8218	72.6401	1.24995	U5 small nuclear ribonuclear protein, putative		PF3D7_0416500	11.5014	5.79654	1.96749	repressor of RNA polymerase III transcription MAF1, putative
PF3D7_1418900	130.059	104.046	1.24977	ATP-dependent RNA helicase DBP4, putative		PF3D7_1255100	3.65915	1.81142	1.96668	rifin
PF3D7_1312300	2.48061	1.96551	1.24938	mitochondrial ribosomal protein S35 precursor, putative		PF3D7_0626000	73.8692	37.518	1.96632	conserved Plasmodium protein, unknown function
PF3D7_1451900	136.851	109.518	1.24935	ribosome biogenesis protein TSR1, putative		PF3D7_1107300	289.132	147.015	1.96603	polyadenylate-binding protein-interacting protein 1, putative
PF3D7_0700300	0.344176	0.255537	1.24931	rifin		PF3D7_0533100	1.29119	0.607622	1.96601	erythrocyte membrane protein 1 (PfEMP1), pseudogene
PF3D7_1239300	77.1495	61.7727	1.24852	conserved Plasmodium protein, unknown function		PF3D7_1007200	2.58812	1.2686	1.96414	rhoGAP GTPase, putative
PF3D7_1123700	10.4367	8.33948	1.2485	mitochondrial ribosomal protein L37, putative		PF3D7_0217600	27.757	14.0933	1.96269	conserved Plasmodium protein, unknown function
PF3D7_1438600	73.39	58.8334	1.247	conserved protein, unknown function		PF3D7_1000400	0.261559	0.0844031	1.9607	rifin
PF3D7_1222800	2.25004	1.78524	1.24655	conserved Plasmodium protein, unknown function		PF3D7_1126800	12.9414	6.55411	1.9599	RNA-binding protein, putative
PF3D7_0112800	50.2436	40.3221	1.24545	Plasmodium exported protein (hyp11), unknown function		PF3D7_0820300	146.172	74.5445	1.95958	conserved Plasmodium protein, unknown function
PF3D7_1450200	55.9837	44.9384	1.24524	conserved Plasmodium protein, unknown function		PF3D7_1127200	0.987102	0.455043	1.95859	conserved Plasmodium protein, unknown function
PF3D7_1459500	1.16372	0.914842	1.24524	conserved Plasmodium protein, unknown function		PF3D7_1149400	835.113	426.713	1.95686	Plasmodium exported protein, unknown function
PF3D7_0631000	23.1009	18.539	1.24475	tetratricopeptide repeat protein, putative		PF3D7_1008500	20.9004	10.6455	1.95434	conserved Plasmodium membrane protein, unknown function
PF3D7_0621350	13.2128	10.5958	1.24468	protein SYS1, putative		PF3D7_0721300	128.404	65.6828	1.95346	ATP-dependent RNA helicase DBP7, putative
PF3D7_1117700	1421.76	1142.57	1.24433	GTP-binding nuclear protein RAN/TC4		PF3D7_0302200	13.1359	6.68619	1.95042	cytoadherence linked asexual protein 3.2
PF3D7_1330100	29.788	23.9432	1.2431	conserved Plasmodium protein, unknown function		PF3D7_0424000	195.775	100.464	1.94776	Plasmodium exported protein (PHISTc), unknown function
PF3D7_1135300	21.1851	17.0272	1.24277	conserved Plasmodium membrane protein, unknown function		PF3D7_1423300	4.97649	2.5102	1.94487	serine/threonine protein phosphatase 7
PF3D7_1024300	7.35688	5.90253	1.24229	conserved Plasmodium protein, unknown function		PF3D7_0101700	1.61093	0.77975	1.94479	erythrocyte membrane protein 1 (PfEMP1), exon 2, pseudogene
PF3D7_1037000	4.79299	3.84243	1.24111	DNA polymerase zeta catalytic subunit, putative		PF3D7_0903400	156.75	80.6483	1.94246	ATP-dependent RNA helicase DDX60, putative
PF3D7_0217900	20.8766	16.81	1.24048	conserved Plasmodium protein, unknown function		PF3D7_0403400	17.5883	9.0066	1.94236	conserved Plasmodium protein, unknown function
PF3D7_1362200	75.9795	61.2407	1.24028	RuvB-like helicase 3		PF3D7_1001000	722.16	371.937	1.94137	Plasmodium exported protein (hyp12), unknown function
PF3D7_0316800	1556.1	1254.76	1.24014	40S ribosomal protein S15A, putative		PF3D7_0218600	79.6341	40.9881	1.94056	conserved Plasmodium protein, unknown function
PF3D7_0732900	0.641788	0.49816	1.24012	rifin		PF3D7_1139000	12.7676	6.5346	1.93947	unspecified product
PF3D7_0626700	404.386	326.074	1.24009	conserved protein, unknown function		PF3D7_1331100	44.5939	22.9621	1.93798	DNA polymerase theta, putative
PF3D7_0209000	0.303453	0.225432	1.23975	6-cysteine protein		PF3D7_0507400	4.04364	2.03883	1.93734	conserved Plasmodium protein, unknown function
PF3D7_1434800	32.5347	26.2255	1.23966	mitochondrial acidic protein MAM33, putative		PF3D7_0511600	5.40039	2.74169	1.93561	apical rhoptry neck protein
PF3D7_1362700	17.1262	13.7969	1.23957	conserved Plasmodium protein, unknown function		PF3D7_1134500	34.3589	17.7232	1.93337	alpha/beta hydrolase, putative
PF3D7_1340600	96.2025	77.5916	1.23955	RNA lariat debranching enzyme, putative		PF3D7_1446500	90.1047	46.5635	1.93309	conserved Plasmodium protein, unknown function
PF3D7_0615700	106.71	86.0709	1.23951	RNA and export factor binding protein, putative		PF3D7_0629900	59.4743	30.7538	1.93086	sec14-like cytosolic factor or phosphatidylinositol/phosphatidylcholine transfer protein, putative
PF3D7_0807500	184.557	148.919	1.23915	proteasome subunit alpha type-6, putative		PF3D7_0708300	65.318	33.8552	1.9266	EKC/KEOPS complex subunit BUD32
PF3D7_1350100	252.811	204.152	1.23823	lysine--tRNA ligase		PF3D7_1426800	39.7842	20.6054	1.92627	conserved Plasmodium protein, unknown function
PF3D7_1311400	163.587	132.15	1.23771	AP-1 complex subunit mu-1		PF3D7_1417300	1.28869	0.620982	1.92611	cysteine protease ATG4, putative
PF3D7_1204700	12.0726	9.73766	1.23735	conserved Plasmodium protein, unknown function		PF3D7_0532700	0.41258	0.16642	1.92395	erythrocyte membrane protein 1 (PfEMP1), pseudogene
PF3D7_0623600	128.508	103.886	1.23678	transcription or splicing factor-like protein, putative		PF3D7_0302500	32.8199	17.0109	1.92391	cytoadherence linked asexual protein 3.1
malmito_rna_1	53.7254	43.4315	1.23647	unspecified product		PF3D7_0813100	3.55153	1.79958	1.92228	conserved Plasmodium protein, unknown function
PF3D7_0810000	219.14	177.224	1.23638	acyl-CoA binding protein, putative		PF3D7_1402800	73.7216	38.3545	1.91971	conserved Plasmodium protein, unknown function
PF3D7_1309800	4.45686	3.58579	1.23633	conserved Plasmodium protein, unknown function		PF3D7_1026000	465.731	242.924	1.91681	conserved Plasmodium protein, unknown function
PF3D7_1357300	0.99366	0.7847	1.23619	dynein light chain, putative		PF3D7_0408600	1.98551	0.988159	1.91655	sporozoite invasion-associated protein 1
PF3D7_1473000	0.384846	0.292226	1.23614	conserved Plasmodium protein, unknown function		PF3D7_0314700	19.8305	10.3066	1.91518	zinc finger protein, putative
PF3D7_1437700	5.0594	4.07521	1.23572	succinyl-CoA ligase, putative		PF3D7_1308400	18.1369	9.42372	1.91489	conserved Plasmodium protein, unknown function
PF3D7_1006200	837.698	678.248	1.23506	DNA/RNA-binding protein Alba 3		PF3D7_1019000	107.37	56.0295	1.91468	eukaryotic translation initiation factor subunit eIF2A, putative
PF3D7_1308100	7.6856	6.20895	1.23406	CCAAT-binding transcription factor, putative		PF3D7_0828900	7.84678	4.05135	1.91426	conserved Plasmodium protein, unknown function
PF3D7_0921700	13.7603	11.1366	1.2335	conserved Plasmodium protein, unknown function		PF3D7_1008800	529.002	276.703	1.91147	nucleolar protein 5, putative
PF3D7_1445400	225.877	183.151	1.23316	protein serine/threonine kinase-1		PF3D7_0510300	5.67256	2.9237	1.9091	stripes inner membrane complex protein, putative
PF3D7_1475300	7.67592	6.20643	1.23301	cytochrome c oxidase assembly protein COX11, putative		PF3D7_1329000	59.0199	30.8784	1.90842	DNA-directed RNA polymerase III subunit RPC1, putative
PF3D7_1462300	146.838	119.073	1.23298	conserved Plasmodium protein, unknown function		PF3D7_0315200	0.515253	0.22268	1.9067	circumsporozoite- and TRAP-related protein
PF3D7_0532200	27.0223	21.8977	1.23296	Plasmodium exported protein (PHISTc), unknown function		PF3D7_1323500	158.43	83.1302	1.90472	plasmepsin V
PF3D7_1430800	6.26641	5.06628	1.2323	conserved Plasmodium protein, unknown function		PF3D7_0400800	1.946	0.974419	1.90429	stevor
PF3D7_0102600	20.8736	16.9223	1.23212	serine/threonine protein kinase, FIKK family		PF3D7_0708100	184.314	96.8851	1.90147	DNA-directed RNA polymerases I, II, and III subunit RPABC5, putative
PF3D7_1244200	52.9821	42.9936	1.23179	RNA polymerase II transcription factor B subunit 2, putative		PF3D7_1204600	64.8072	34.0624	1.89996	cytidine deaminase, putative
PF3D7_0913000	426.75	346.61	1.23114	conserved protein, unknown function		PF3D7_1361100	77.9538	40.9908	1.89954	protein transport protein Sec24A
PF3D7_0819500	11.0733	8.98154	1.23033	conserved protein, unknown function		PF3D7_0828700	1.24213	0.60731	1.89751	conserved Plasmodium protein, unknown function
PF3D7_0112400	0.0911478	0.0553692	1.23028	unspecified product		PF3D7_0605700	1.6046	0.79872	1.8967	conserved Plasmodium protein, unknown function
PF3D7_1329200	6.50866	5.27172	1.23027	conserved Plasmodium protein, unknown function		PF3D7_1439100	12.4684	6.52907	1.89595	DEAD/DEAH box helicase, putative
PF3D7_1431100	6.11358	4.95172	1.22999	conserved Plasmodium protein, unknown function		PF3D7_1436600	4.89919	2.53684	1.8959	cGMP-dependent protein kinase
PF3D7_0516900	1423.97	1157.69	1.22999	60S ribosomal protein L2		PF3D7_1140800	60.6794	31.974	1.89497	conserved Plasmodium protein, unknown function
PF3D7_1302300	88.5545	72.0245	1.22919	Plasmodium exported protein, unknown function		PF3D7_1210600	73.8239	38.9455	1.89328	conserved Plasmodium protein, unknown function
PF3D7_0422600	22.6118	18.3841	1.22872	conserved Plasmodium protein, unknown function		PF3D7_1358700	199.718	105.509	1.89205	YOP1-like protein, putative
PF3D7_0730600	4.48372	3.63161	1.22835	tRNA Valine		PF3D7_0905100	41.6829	21.9919	1.89132	nucleoporin NUP100/NSP100, putative
PF3D7_1456100	0.589114	0.461251	1.22782	serine hydroxymethyltransferase, putative		PF3D7_0823800	90.7294	47.9943	1.88857	DnaJ protein, putative
PF3D7_1347600	5.97411	4.84759	1.22769	conserved Plasmodium protein, unknown function		PF3D7_0308900	68.1732	36.1008	1.88596	splicing factor 3B subunit 1, putative
PF3D7_1123400	285.297	232.42	1.22741	translation elongation factor EF-1, subunit alpha, putative		PF3D7_0519800	237.214	125.803	1.8849	EELM2 domain-containing protein, putative
PF3D7_0302400	3.54052	2.86766	1.22673	unspecified product		PF3D7_1313600	0.671035	0.309339	1.88361	conserved Plasmodium protein, unknown function
PF3D7_1425900	176.041	143.49	1.22669	conserved Plasmodium protein, unknown function		PF3D7_1403800	3.83399	1.98908	1.88312	nuclear formin-like protein MISFIT, putative
PF3D7_0315500	12.695	10.335	1.22616	mitochondrial ribosomal protein L29/L47 precursor, putative		PF3D7_0221650	0.0880544	0	1.88054	Plasmodium exported protein, unknown function, pseudogene
PF3D7_1127700	2.30006	1.85746	1.22611	conserved Plasmodium protein, unknown function		PF3D7_0220200	3242.3	1724.37	1.88023	Plasmodium exported protein, unknown function
PF3D7_1460500	8.22529	6.69218	1.22572	conserved Plasmodium protein, unknown function		PF3D7_0524900	81.7557	43.4857	1.87804	tRNA-YW synthesizing protein, putative
PF3D7_1369600	11.1777	9.10262	1.22549	conserved Plasmodium protein, unknown function		PF3D7_1247200	81.4541	43.374	1.87593	conserved Plasmodium protein, unknown function
PF3D7_1455500	22.9961	18.7506	1.22522	AP-1 complex subunit gamma, putative		PF3D7_1227200	24.9755	13.2727	1.87513	potassium channel
PF3D7_0113100	0.903745	0.719373	1.22502	surface-associated interspersed protein 1.1 (SURFIN 1.1)		PF3D7_1469200	5.69165	2.99549	1.871	shewanella-like protein phosphatase 1, putative
PF3D7_0706000	145.703	118.933	1.2249	importin-7, putative		PF3D7_1311600	66.0975	35.2843	1.87082	conserved Plasmodium protein, unknown function
PF3D7_0312000	2.6546	2.1501	1.22421	conserved Plasmodium protein, unknown function		PF3D7_0716200	161.999	86.5705	1.87029	conserved Plasmodium protein, unknown function
PF3D7_1242900	13.2592	10.816	1.22382	mitochondrial import inner membrane translocase subunit TIM13, putative		PF3D7_1147200	0.310682	0.119622	1.86995	tubulin--tyrosine ligase, putative
PF3D7_0928100	4.19515	3.40998	1.2237	conserved Plasmodium protein, unknown function		PF3D7_1459400	48.593	25.9424	1.86976	conserved Plasmodium protein, unknown function
PF3D7_0916800	29.2156	23.8597	1.22354	conserved Plasmodium protein, unknown function		PF3D7_1027800	2032.11	1086.84	1.86966	60S ribosomal protein L3
PF3D7_0821600	153.607	125.539	1.2234	clp1-related protein, putative		PF3D7_0219700	33.6934	17.9796	1.86915	Plasmodium exported protein (PHISTc), unknown function
PF3D7_0935500	76.2604	62.3478	1.22279	Plasmodium exported protein, unknown function		PF3D7_1458200	19.6353	10.466	1.86781	conserved Plasmodium protein, unknown function
PF3D7_1465300	55.0106	44.9733	1.22269	tRNA 3'-trailer sequence RNase, putative		PF3D7_1466700	122.598	65.6304	1.86669	60S ribosome subunit biogenesis protein NIP7, putative
PF3D7_1431500	21.5227	17.5853	1.22264	mitogen-activated protein kinase 1		PF3D7_0321800	43.2693	23.1396	1.86618	WD repeat-containing protein, putative
PF3D7_0918800	94.0345	76.9154	1.22228	dihydrouridine synthase, putative		PF3D7_1251500	112.377	60.2165	1.86478	ATP-dependent RNA helicase DRS1, putative
PF3D7_1459000	439.119	359.263	1.22222	ATP-dependent RNA helicase DBP5		PF3D7_1450200	26.5851	14.2156	1.86406	conserved Plasmodium protein, unknown function
PF3D7_0217700	61.8513	50.6086	1.22171	E2F-associated phosphoprotein, putative		PF3D7_0209600	2.03532	1.04614	1.86305	transporter, putative
PF3D7_1461800	8.56328	6.99321	1.22135	conserved Plasmodium protein, unknown function		PF3D7_0704600	86.0734	46.1676	1.8625	E3 ubiquitin-protein ligase
PF3D7_1449800	68.5815	56.1409	1.2212	conserved Plasmodium protein, unknown function		PF3D7_0216100	28.1701	15.0819	1.86209	conserved Plasmodium protein, unknown function
PF3D7_0605800	18.6392	15.245	1.22119	DNA repair protein RAD50, putative		PF3D7_1362400	28.4967	15.2584	1.86196	calpain
PF3D7_0620900	2.02044	1.63647	1.22112	tRNA Leucine		PF3D7_0405900	4.46623	2.35914	1.85684	apical sushi protein
PF3D7_1130400	135.664	111.131	1.22056	26S protease regulatory subunit 6A, putative		PF3D7_1401100	155.897	83.9561	1.85587	DnaJ protein, putative
PF3D7_1018400	22.8512	18.7048	1.2205	conserved Plasmodium protein, unknown function		PF3D7_1146100	11.3333	6.06551	1.8544	conserved Plasmodium protein, unknown function
PF3D7_0916700	1647.14	1349.81	1.22026	RNA-binding protein musashi, putative		PF3D7_1230700	143.952	77.5888	1.85422	protein transport protein SEC13
PF3D7_1338300	1131.7	927.609	1.21999	elongation factor 1-gamma, putative		PF3D7_1365400	22.9861	12.3579	1.85313	ubiquitin-activating enzyme
PF3D7_1457100	17.8193	14.5904	1.2198	conserved Plasmodium protein, unknown function		PF3D7_1202600	102.542	55.2991	1.85277	conserved protein, unknown function
PF3D7_1333600	101.232	82.9895	1.21955	U3 small nucleolar RNA-associated protein 4, putative		PF3D7_1223500	19.9783	10.743	1.85173	conserved Plasmodium protein, unknown function
PF3D7_0627700	274.951	225.465	1.21939	transportin		PF3D7_1352200	164.971	89.0452	1.85171	U3 small nucleolar RNA-associated protein 15, putative
PF3D7_1407400	89.8631	73.6788	1.21936	conserved Plasmodium protein, unknown function		PF3D7_0109700	115.385	62.284	1.8512	rRNA biogenesis protein RRP36, putative
PF3D7_1007900	325.551	266.989	1.21926	eukaryotic translation initiation factor 3 subunit D, putative		PF3D7_1372100	19.8747	10.6933	1.85066	Plasmodium exported protein (PHISTb), unknown function
PF3D7_0819300	0.812822	0.648944	1.21881	conserved Plasmodium protein, unknown function		PF3D7_0404100	0.411127	0.176199	1.85058	transcription factor with AP2 domain(s), putative
PF3D7_0324900	6.08367	4.97501	1.21845	erythrocyte membrane protein 1, PfEMP1		PF3D7_1356600	40.4777	21.835	1.84991	regulator of chromosome condensation, putative
mal_mito_RNA19	89.7076	73.641	1.21788	unspecified product		PF3D7_1022600	155.833	84.2852	1.84787	kelch domain-containing protein, putative
PF3D7_1352900	656.859	539.411	1.21769	Plasmodium exported protein, unknown function		PF3D7_0801800	414.15	224.129	1.84744	mannose-6-phosphate isomerase, putative
PF3D7_1420000	340.584	279.699	1.2176	splicing factor 3B subunit 4, putative		PF3D7_0705100	2.3981	1.25275	1.84668	conserved Plasmodium protein, unknown function
PF3D7_1009800	46.2255	37.953	1.21739	conserved Plasmodium membrane protein, unknown function		PF3D7_0422500	97.7536	52.8905	1.84663	pre-mRNA-splicing helicase BRR2, putative
PF3D7_1020700	121.365	99.7111	1.21695	histone acetyltransferase, putative		PF3D7_1115300	526.629	285.149	1.84656	cysteine proteinase falcipain 2b
PF3D7_0410200	1.49457	1.21054	1.21673	tRNA Isoleucine		PF3D7_0314400	89.7113	48.5449	1.84626	serine/threonine protein phosphatase 6, putative
PF3D7_1321800	242.08	198.944	1.21672	protein transport protein SFT2, putative		PF3D7_1414700	38.1402	20.6184	1.84571	ubiquitin carboxyl-terminal hydrolase, putative
PF3D7_1468700	2177.4	1789.86	1.21651	eukaryotic initiation factor 4A		PF3D7_0203700	251.897	136.492	1.84489	protein MAK16, putative
PF3D7_1469100	52.1135	42.8303	1.21624	conserved Plasmodium protein, unknown function		PF3D7_1113600	91.9576	49.8036	1.84471	conserved Plasmodium protein, unknown function
PF3D7_1452800	2.21698	1.80521	1.21613	conserved Plasmodium protein, unknown function		PF3D7_0110600	80.0067	43.3259	1.84468	phosphatidylinositol-4-phosphate 5-kinase
PF3D7_1137900	0.397204	0.308848	1.21611	conserved Plasmodium protein, unknown function		PF3D7_0506500	52.8564	28.6178	1.84403	conserved Plasmodium protein, unknown function
PF3D7_0821900	6.73481	5.52308	1.21549	conserved Plasmodium protein, unknown function		PF3D7_0501200	2272.18	1232.89	1.8429	parasite-infected erythrocyte surface protein
PF3D7_1144600	129.899	106.872	1.21526	transcription initiation factor IIF subunit beta, putative		PF3D7_0937100	3.15568	1.66688	1.84262	Plasmodium exported protein, unknown function
PF3D7_1409800	5.06091	4.14678	1.21525	CUGBP Elav-like family member 2, putative		PF3D7_1341400	466.311	253.146	1.84173	small nucleolar RNA snoR20
PF3D7_1126000	277.679	228.65	1.21433	threonine--tRNA ligase		PF3D7_1002200	342.625	186.177	1.83987	tryptophan-rich antigen 3
PF3D7_1357000	3511.86	2894.18	1.21341	elongation factor 1-alpha		PF3D7_1226700	97.7431	53.0857	1.83965	U3 small nucleolar RNA-interacting protein 2, putative
PF3D7_0319800	2.32055	1.89495	1.21334	conserved Plasmodium protein, unknown function		PF3D7_1304200	12.2456	6.61326	1.83899	CorA-like Mg2+ transporter protein, putative
PF3D7_1471600	0.498262	0.393168	1.2131	conserved Plasmodium protein, unknown function		PF3D7_1223400	233.983	127.405	1.83587	phospholipid-transporting ATPase, putative
PF3D7_1325000	211.991	174.756	1.21295	U6 snRNA-associated Sm-like protein LSm6, putative		PF3D7_0804500	25.7108	13.9834	1.83271	conserved Plasmodium membrane protein, unknown function
PF3D7_0520300	88.4721	72.933	1.21277	U6 snRNA-associated Sm-like protein LSm2, putative		PF3D7_1008000	93.9641	51.302	1.82997	histone deacetylase 2
PF3D7_1250000	238.185	196.391	1.2127	rRNA-processing protein, putative		PF3D7_1123000	56.3497	30.7491	1.82987	conserved Plasmodium protein, unknown function
PF3D7_1346700	6.76331	5.55998	1.2126	6-cysteine protein		PF3D7_1450500	1.54715	0.802033	1.82604	conserved Plasmodium protein, unknown function
PF3D7_0907200	148.315	122.3	1.21254	GTPase-activating protein, putative		PF3D7_1449300	54.5733	29.851	1.82542	transcription factor IIIb subunit, putative
PF3D7_0508400	3.45182	2.82926	1.21253	transcription factor IIb, putative		PF3D7_0623400	2.65984	1.41217	1.82509	MEI2-like RNA-binding protein, putative
PF3D7_1138800	66.479	54.834	1.21198	WD repeat-containing protein, putative		PF3D7_0816000	152.101	83.4726	1.82118	ribosome assembly protein RRB1, putative
PF3D7_0831200	108.152	89.2266	1.21187	DnaJ protein, putative		PF3D7_1333300	175.737	96.5265	1.81976	transmembrane protein Tmp21 homologue, putative
PF3D7_1453900	148.654	122.664	1.21171	conserved Plasmodium protein, unknown function		PF3D7_1141800	2.06917	1.09297	1.81829	EELM2 domain-containing protein, putative
PF3D7_0106500	3.34403	2.74329	1.21128	conserved Plasmodium protein, unknown function		PF3D7_1017500	63.9298	35.1192	1.81804	conserved Plasmodium protein, unknown function
PF3D7_1025700	12.5418	10.3411	1.21077	conserved Plasmodium protein, unknown function		PF3D7_0302400	1.47072	0.764169	1.81761	unspecified product
PF3D7_1322700	3.40118	2.79328	1.21011	conserved Plasmodium protein, unknown function		PF3D7_1138800	67.6643	37.1962	1.81692	WD repeat-containing protein, putative
PF3D7_0318600	73.7064	60.9022	1.2099	cleavage and polyadenylation specificity factor, putative		PF3D7_0819500	161.362	88.7783	1.81666	conserved protein, unknown function
PF3D7_0812500	333.822	275.927	1.20974	RNA-binding protein, putative		PF3D7_0713500	27.1218	14.8935	1.81557	conserved Plasmodium protein, unknown function
PF3D7_0628500	4.26396	3.50782	1.20958	conserved Plasmodium protein, unknown function		PF3D7_1032100	126.498	69.6831	1.81416	mRNA-decapping enzyme subunit 1, putative
PF3D7_0222100	1.02779	0.832464	1.20947	Pfmc-2TM Maurer's cleft two transmembrane protein		PF3D7_1129100	1832.74	1011.82	1.81125	parasitophorous vacuolar protein 1
PF3D7_1408100	689.932	570.816	1.20864	plasmepsin III		PF3D7_1441000	34.3083	18.9261	1.80848	cytoplasmic tRNA 2-thiolation protein 2, putative
PF3D7_1214600	49.2912	40.8036	1.2075	adrenodoxin-type ferredoxin, putative		PF3D7_0404500	9.38469	5.14559	1.80813	6-cysteine protein
PF3D7_0101600	2.73579	2.24904	1.20721	rifin		PF3D7_1028000	105.523	58.3293	1.80771	methyltransferase, putative
PF3D7_1126500	108.21	89.6764	1.20644	conserved Plasmodium protein, unknown function		PF3D7_0621300	202.823	112.275	1.80577	mRNA binding Pumilio-homology domain protein, putative
PF3D7_0704900	6.04508	4.99496	1.20611	peptide chain release factor 2		PF3D7_1354500	294.119	163.05	1.80337	adenylosuccinate synthetase
PF3D7_1311700	131.19	108.759	1.20606	cytochrome c2 precursor, putative		PF3D7_0606500	79.452	44.0588	1.8015	polypyrimidine tract-binding protein, putative
PF3D7_0903000	11.9702	9.91144	1.20564	conserved protein, unknown function		PF3D7_0818800	125.847	69.8237	1.80121	U3 small nucleolar ribonucleoprotein protein IMP4, putative
PF3D7_1250700	48.6268	40.3371	1.205	conserved Plasmodium protein, unknown function		PF3D7_1250200	82.0595	45.5572	1.79949	conserved Plasmodium membrane protein, unknown function
PF3D7_1330200	18.1573	15.0526	1.2049	conserved Plasmodium protein, unknown function		PF3D7_1477800	0.855386	0.43129	1.79824	acyl-CoA binding protein
PF3D7_1346500	107.904	89.5925	1.20416	conserved Plasmodium protein, unknown function		PF3D7_1449000	0.703374	0.346764	1.79821	gamete egress and sporozoite traversal protein, putative
PF3D7_1319600	2.47795	2.04158	1.20376	conserved Plasmodium protein, unknown function		PF3D7_0829800	91.46	50.8712	1.79631	unspecified product
PF3D7_1004000	1878.32	1561.26	1.20307	60S ribosomal protein L13, putative		PF3D7_0304200	51.7207	28.7566	1.7958	EH domain-containing protein
PF3D7_0500700	0.793483	0.642685	1.20304	rifin, pseudogene		PF3D7_1414500	28.8973	16.0574	1.79468	atypical protein kinase, ABC-1 family, putative
PF3D7_0520100	57.2011	47.5386	1.20283	protein phosphatase PPM9, putative		PF3D7_0723500	16.4596	9.12892	1.79432	dynactin subunit 5, putative
PF3D7_1415800	123.162	102.423	1.20229	dimethyladenosine transferase, putative		PF3D7_0516200	1419.49	791.094	1.79424	40S ribosomal protein S11
PF3D7_1022100	173.68	144.45	1.20221	conserved Plasmodium protein, unknown function		PF3D7_0623600	96.3682	53.6721	1.79402	transcription or splicing factor-like protein, putative
PF3D7_0213000	11.4693	9.52483	1.20203	conserved Plasmodium protein, unknown function		PF3D7_0500600	0.947728	0.484222	1.79337	stevor, pseudogene
PF3D7_0114700	0.0748312	0.0454574	1.20194	rifin		PF3D7_0318200	145.835	81.2859	1.79312	DNA-directed RNA polymerase II subunit RPB1
PF3D7_0606100	319.701	266.093	1.20139	RNA-binding protein, putative		PF3D7_0418300	435.097	242.852	1.79129	conserved Plasmodium protein, unknown function
PF3D7_0505800	365.18	303.97	1.2013	small ubiquitin-related modifier		PF3D7_0703500	452.56	252.641	1.791	erythrocyte membrane-associated antigen
PF3D7_0526600	2.14859	1.77227	1.201	conserved Plasmodium protein, unknown function		PF3D7_0424600	688.728	385.182	1.78785	Plasmodium exported protein (PHISTb), unknown function
PF3D7_0715700	2.52555	2.0865	1.2008	conserved Plasmodium protein, unknown function		PF3D7_0216600	76.9478	43.0065	1.78738	MtN3-like protein
PF3D7_0528500	18.3021	15.2303	1.20037	F-actin-capping protein subunit alpha, putative		PF3D7_1301300	24.7174	13.7999	1.78544	Plasmodium exported protein (PHISTa-like), unknown function, pseudogene
PF3D7_1420800	0.704805	0.570861	1.19966	dynein-associated protein, putative		PF3D7_1419400	59.1843	33.1054	1.78538	conserved Plasmodium membrane protein, unknown function
PF3D7_0415300	106.901	89.0947	1.19963	cdc2-related protein kinase 3		PF3D7_1128000	32.6472	18.2555	1.78405	conserved Plasmodium protein, unknown function
PF3D7_1228000	9.74727	8.11047	1.19936	conserved Plasmodium protein, unknown function		PF3D7_0522000	196.402	110.111	1.78296	conserved Plasmodium protein, unknown function
PF3D7_0204700	305.047	254.419	1.19892	hexose transporter		PF3D7_1005200	1.88323	1.01284	1.78213	conserved Plasmodium protein, unknown function
PF3D7_1346300	2225.59	1857.18	1.19836	DNA/RNA-binding protein Alba 2		PF3D7_0213800	512.626	287.654	1.78182	conserved Plasmodium protein, unknown function
PF3D7_1358000	3.55309	2.94857	1.1983	patatin-like phospholipase, putative		PF3D7_1036400	0.234256	0.0877415	1.78041	liver stage antigen 1
PF3D7_0418200	257.48	214.861	1.19826	eukaryotic translation initiation factor 3 subunit M, putative		PF3D7_1120400	54.4423	30.5372	1.78026	alpha/beta hydrolase fold domain containing protein, putative
PF3D7_1456200	1.07701	0.882475	1.19801	conserved Plasmodium protein, unknown function		PF3D7_0902200	87.9998	49.3874	1.78025	serine/threonine protein kinase, FIKK family
PF3D7_0311700	2.95367	2.44903	1.19797	plasmepsin VI		PF3D7_1001100	52.1209	29.2494	1.77928	acyl-CoA binding protein, isoform 1, ACBP1
PF3D7_0306900	1575.86	1315.55	1.19786	40S ribosomal protein S23, putative		PF3D7_0506900	8.79542	4.90593	1.77698	rhomboid protease ROM4
PF3D7_1239900	80.0001	66.7973	1.19736	vacuolar protein sorting-associated protein 16, putative		PF3D7_0717500	82.3648	46.3253	1.77629	calcium-dependent protein kinase 4
PF3D7_1361400	11.4071	9.51197	1.19716	actin-depolymerizing factor 2		PF3D7_0937800	17.9221	10.0501	1.77556	erythrocyte membrane protein 1, PfEMP1
PF3D7_0608700	294.219	245.75	1.19715	T-complex protein 1 subunit zeta		PF3D7_1011700	261.413	147.228	1.77504	DNA repair protein RAD23, putative
PF3D7_1237500	68.5125	57.2229	1.19695	conserved Plasmodium protein, unknown function		PF3D7_0531000	25.901	14.5492	1.77491	conserved Plasmodium protein, unknown function
PF3D7_1006300	1.30487	1.07393	1.19672	conserved Plasmodium protein, unknown function		PF3D7_0504600	9.88284	5.52752	1.77393	2-oxoisovalerate dehydrogenase subunit beta, mitochondrial, putative
PF3D7_1231500	123.478	103.203	1.19627	mitosis protein dim1, putative		PF3D7_1466600	34.7995	19.5818	1.77319	conserved Plasmodium protein, unknown function
PF3D7_1408900	55.4762	46.3658	1.19607	tRNA-dihydrouridine synthase, putative		PF3D7_1218100	0.587156	0.287589	1.7729	conserved Plasmodium protein, unknown function
PF3D7_1357900	47.6609	39.8446	1.19568	pyrroline-5-carboxylate reductase		PF3D7_1412900	68.3695	38.541	1.77194	ubiquitin-conjugating enzyme, putative
PF3D7_0422500	85.9591	71.9018	1.19524	pre-mRNA-splicing helicase BRR2, putative		PF3D7_1003800	134.874	76.1514	1.77012	U5 small nuclear ribonuclear protein, putative
PF3D7_1116600	10.4323	8.71319	1.19506	dolichyl-diphosphooligosaccharide--protein glycosyltransferase subunit STT3, putative		PF3D7_1332500	248.36	140.323	1.76937	SAM-dependent RNA methyltransferase, putative
PF3D7_0815200	141.088	118.044	1.19505	importin beta, putative		PF3D7_0807700	5.52968	3.08212	1.76916	serine protease DegP
PF3D7_1323100	1517.11	1269.63	1.19491	60S ribosomal protein L6, putative		PF3D7_1014600	165.508	93.5729	1.76794	transcriptional coactivator ADA2
PF3D7_0710500	5.89559	4.91899	1.19458	conserved Plasmodium protein, unknown function		PF3D7_1333400	184.748	104.474	1.76763	conserved protein, unknown function
PF3D7_1027200	51.1199	42.7994	1.19395	mitochondrial ribosomal protein S22 precursor, putative		PF3D7_0808400	41.7449	23.5766	1.76735	coatomer subunit epsilon, putative
PF3D7_1206800	14.6205	12.2297	1.19391	conserved Plasmodium protein, unknown function		PF3D7_1416600	1.47863	0.793506	1.76678	conserved Plasmodium protein, unknown function
PF3D7_0419500	46.6056	39.0284	1.19365	conserved Plasmodium membrane protein, unknown function		PF3D7_0506200	34.4407	19.4562	1.76623	TATA-box-binding protein
PF3D7_1115300	180.246	151.017	1.19342	cysteine proteinase falcipain 2b		PF3D7_1466400	86.3867	48.9002	1.76503	transcription factor with AP2 domain(s)
PF3D7_0818200	1376.11	1153.08	1.1934	14-3-3 protein		PF3D7_0423500	15.7819	8.9017	1.76432	glideosome associated protein with multiple membrane spans 2
PF3D7_0526800	240.482	201.525	1.19322	conserved Plasmodium protein, unknown function		PF3D7_0404800	4.95066	2.7639	1.76356	conserved Plasmodium protein, unknown function
PF3D7_0214000	274.088	229.86	1.19233	T-complex protein 1 subunit theta		PF3D7_0510700	0.950633	0.496232	1.76212	conserved Plasmodium protein, unknown function
PF3D7_0921800	131.691	110.529	1.19129	ribosome production factor 1, putative		PF3D7_1209200	171.748	97.4344	1.76192	U6 snRNA-associated Sm-like protein LSm7, putative
PF3D7_0520900	423.649	355.656	1.19112	adenosylhomocysteinase		PF3D7_0606600	73.7627	41.8379	1.76124	conserved Plasmodium protein, unknown function
PF3D7_1449300	179.415	150.658	1.19075	transcription factor IIIb subunit, putative		PF3D7_1406200	113.218	64.2901	1.75987	conserved Plasmodium protein, unknown function
PF3D7_1468100	153.693	129.216	1.18928	conserved Plasmodium protein, unknown function		PF3D7_0931100	257.009	146.004	1.75977	nucleolar protein Nop52, putative
PF3D7_0923000	137.119	115.349	1.18857	DNA-directed RNA polymerase II subunit RPB3, putative		PF3D7_0807100	31.8323	18.0562	1.75875	ATP-dependent RNA helicase DHH1, putative
PF3D7_1124000	64.0211	53.8559	1.1884	endoplasmic reticulum oxidoreductin, putative		PF3D7_0419000	1.76508	0.961162	1.75758	conserved Plasmodium protein, unknown function
PF3D7_1308900	80.0002	67.3245	1.188	mRNA-decapping enzyme 2, putative		PF3D7_1023700	0.385093	0.176044	1.7573	conserved Plasmodium protein, unknown function
PF3D7_0914600	99.6872	83.8982	1.18797	transcription elongation factor 1, putative		PF3D7_0206200	10.0394	5.67215	1.75661	pantothenate transporter
malmito_SSUB	80.1036	67.4196	1.18786	unspecified product		PF3D7_1407100	411.985	234.55	1.75617	rRNA 2'-O-methyltransferase fibrillarin, putative
PF3D7_1004900	8.16385	6.85782	1.18771	conserved Plasmodium protein, unknown function		PF3D7_0925700	93.4946	53.237	1.75478	histone deacetylase 1
PF3D7_0406800	7.47634	6.28643	1.18632	ribosomal protein L25, putative		PF3D7_1109100	2.86996	1.59342	1.75382	conserved Plasmodium protein, unknown function
PF3D7_1342100	28.9811	24.4148	1.18627	aconitate hydratase		PF3D7_0701300	0.64687	0.326156	1.75257	rifin, pseudogene
PF3D7_0216100	4.96486	4.17071	1.18595	conserved Plasmodium protein, unknown function		PF3D7_0412500	1.29733	0.697732	1.75163	Plasmodium RNA of unknown function RUF6
PF3D7_0708400	2013.6	1698.19	1.18572	heat shock protein 90		PF3D7_0833500	9.0099	5.10389	1.75059	erythrocyte membrane protein 1, PfEMP1
PF3D7_0308900	59.9359	50.5399	1.18555	splicing factor 3B subunit 1, putative		PF3D7_1138700	23.3291	13.2866	1.75019	conserved Plasmodium protein, unknown function
PF3D7_0409100	165.74	139.794	1.18547	U4/U6 small nuclear ribonucleoprotein PRP31, putative		PF3D7_0813400	971.822	555.387	1.74968	conserved Plasmodium protein, unknown function
PF3D7_1403200	1.45306	1.21054	1.18505	conserved Plasmodium protein, unknown function		PF3D7_1342700	198.723	113.618	1.74839	DNA-directed RNA polymerases I, II, and III subunit RPABC4, putative
PF3D7_1217000	5.5103	4.63475	1.18492	conserved Plasmodium protein, unknown function		PF3D7_0408200	8.74608	4.9642	1.74679	conserved Plasmodium protein, unknown function
PF3D7_1442900	104.855	88.5041	1.18454	protein transport protein SEC7, putative		PF3D7_1031000	7.81079	4.42884	1.74676	25 kDa ookinete surface antigen precursor
PF3D7_0703800	3.49142	2.93452	1.18352	conserved Plasmodium protein, unknown function		PF3D7_0107500	320.865	183.719	1.74609	lipid/sterol:H+ symporter
PF3D7_1241400	2.02957	1.70055	1.18273	RNA-binding protein, putative		PF3D7_1370100	1.21625	0.654124	1.7454	tRNA Cysteine
PF3D7_1109600	132.546	112.059	1.18266	small nucleolar RNA SNORD127		PF3D7_0627100	110.569	63.3412	1.74443	ankyrin-repeat protein, putative
PF3D7_0606200	125.073	105.741	1.18265	ubiquitin-conjugating enzyme E2, putative		PF3D7_1230900	170.949	97.9763	1.74404	serine/threonine protein kinase RIO1, putative
PF3D7_0626800	1352.97	1144.13	1.18252	pyruvate kinase		PF3D7_0615400	111.774	64.1329	1.74169	ribonuclease, putative
PF3D7_0802300	84.502	71.4686	1.18211	periodic tryptophan protein 2, putative		PF3D7_0833300	0.0738988	0	1.73899	erythrocyte membrane protein 1 (PfEMP1), exon 2, pseudogene
PF3D7_0713400	115.301	97.5229	1.18211	serpentine receptor, putative		PF3D7_1464700	133.908	76.9782	1.7386	ATP synthase (C/AC39) subunit, putative
PF3D7_1471700	0.896022	0.742814	1.18178	conserved Plasmodium protein, unknown function		PF3D7_0711300	188.843	108.585	1.73845	conserved Plasmodium protein, unknown function
PF3D7_1023900	331.694	280.825	1.18108	chromodomain-helicase-DNA-binding protein 1 homolog, putative		PF3D7_1041300	25.6615	14.7191	1.7384	erythrocyte membrane protein 1, PfEMP1
PF3D7_1368900	123.363	104.485	1.1805	conserved Plasmodium protein, unknown function		PF3D7_0524000	579.619	333.47	1.73792	karyopherin beta
PF3D7_0808300	416.406	352.799	1.18024	ubiquitin regulatory protein, putative		PF3D7_1357900	355.534	204.803	1.73562	pyrroline-5-carboxylate reductase
PF3D7_1226300	623.334	528.126	1.18024	haloacid dehalogenase-like hydrolase, putative		PF3D7_1318300	46.3774	26.6908	1.73483	conserved Plasmodium protein, unknown function
PF3D7_0319300	74.0536	62.755	1.17976	ubiquitin-conjugating enzyme, putative		PF3D7_1019700	12.9432	7.42598	1.73309	conserved Plasmodium protein, unknown function
PF3D7_0813900	2407.35	2040.62	1.17971	40S ribosomal protein S16, putative		PF3D7_0408100	9.50454	5.44287	1.73277	conserved Plasmodium protein, unknown function
PF3D7_0921100	5.55175	4.69217	1.17937	conserved Plasmodium protein, unknown function		PF3D7_0207800	1.50496	0.826262	1.73273	serine repeat antigen 3
PF3D7_1339800	6.55952	5.5483	1.17903	mitotic-spindle organizing protein 1, putative		PF3D7_1366800	79.7698	46.0006	1.73251	phosphatidylserine synthase, putative
PF3D7_1008800	601.361	510.066	1.17895	nucleolar protein 5, putative		PF3D7_0507300	0.62037	0.316087	1.7313	conserved Plasmodium protein, unknown function
PF3D7_0309800	148.643	126.081	1.17881	YTH domain-containing protein, putative		PF3D7_1247900	143.986	83.1382	1.73101	nucleolar rRNA processing protein, putative
PF3D7_0612100	268.276	227.592	1.17868	eukaryotic translation initiation factor 3 subunit L, putative		PF3D7_1018200	2.24055	1.25331	1.7295	serine/threonine protein phosphatase 8, putative
PF3D7_1363800	1.22649	1.02579	1.17827	nuclear fusion protein, putative		PF3D7_1039200	8.24796	4.73048	1.72818	Plasmodium exported protein, unknown function, pseudogene
PF3D7_1227800	144.629	122.737	1.17822	histone S-adenosyl methyltransferase, putative		PF3D7_0207500	3.31876	1.8787	1.72778	serine repeat antigen 6
PF3D7_1366300	56.9152	48.2966	1.17808	conserved Plasmodium protein, unknown function		PF3D7_1444500	12.4949	7.19494	1.72653	eukaryotic initiation factor 2alpha kinase 1
PF3D7_1314400	6.01205	5.08901	1.17788	conserved Plasmodium protein, unknown function		PF3D7_1470400	74.3972	43.0514	1.72641	mitochondrial pyruvate carrier protein 2, putative
PF3D7_1147700	13.726	11.64	1.17768	mitochondrial ATP synthase delta subunit, putative		PF3D7_1217200	133.927	77.5347	1.72638	multiple RNA-binding domain-containing protein 1, putative
PF3D7_1448800	37.3671	31.7223	1.17739	Appr-1-p processing domain protein		PF3D7_0913000	439.363	254.578	1.72556	conserved protein, unknown function
PF3D7_1208300	16.4193	13.9359	1.17693	mitochondrial ACP precursor, putative		PF3D7_1217800	44.3256	25.6804	1.72323	diphthamide biosynthesis protein 3, putative
PF3D7_0729500	73.8271	62.7158	1.17689	mRNA (N6-adenosine)-methyltransferase, putative		PF3D7_0209900	19.7127	11.4029	1.72241	unspecified product
PF3D7_1135100	128.395	109.127	1.1764	protein phosphatase PPM8, putative		PF3D7_0207900	0.536646	0.269693	1.72209	serine repeat antigen 2
PF3D7_0418300	565.394	480.676	1.17621	conserved Plasmodium protein, unknown function		PF3D7_1206700	305.412	177.335	1.72182	eukaryotic translation initiation factor 5, putative
PF3D7_0204400	28.0056	23.797	1.17611	dynein light chain, putative		PF3D7_1027100	137.479	79.815	1.72157	U3 small nucleolar ribonucleoprotein protein MPP10, putative
PF3D7_0621900	228.911	194.898	1.17443	signal recognition particle subunit SRP68, putative		PF3D7_0713800	9.04366	5.21128	1.72155	negative elongation factor A, putative
PF3D7_0106300	192.843	164.197	1.17435	calcium-transporting ATPase		PF3D7_1439200	11.538	6.66599	1.72007	conserved Plasmodium protein, unknown function
PF3D7_0811500	61.8614	52.6699	1.17418	histone-arginine methyltransferase CARM1, putative		PF3D7_0908000	21.56	12.4989	1.7192	P1 nuclease, putative
PF3D7_1331700	123.918	105.549	1.17387	glutamine--tRNA ligase, putative		PF3D7_0928500	59.4472	34.5377	1.71914	conserved Plasmodium protein, unknown function
PF3D7_1310800	51.2458	43.6427	1.17381	conserved Plasmodium protein, unknown function		PF3D7_1134200	54.4794	31.65	1.71904	conserved Plasmodium protein, unknown function
PF3D7_1222100	9.92703	8.44247	1.17379	conserved Plasmodium protein, unknown function		PF3D7_0615600	44.2833	25.7366	1.71785	conserved Plasmodium protein, unknown function
PF3D7_0506000	35.1655	29.9633	1.17304	conserved Plasmodium protein, unknown function		PF3D7_1033500	74.4277	43.2938	1.71747	WD repeat-containing protein 70, putative
PF3D7_0206600	48.7739	41.5693	1.1729	DNA-directed RNA polymerase III subunit RPC10, putative		PF3D7_0818700	60.6059	35.2586	1.71686	DNA helicase, putative
PF3D7_0814300	67.8808	57.8705	1.17268	ATPase, putative		PF3D7_1026800	2794.91	1628.26	1.71646	40S ribosomal protein S2
PF3D7_1252300	810.244	690.941	1.17264	conserved Plasmodium protein, unknown function		PF3D7_1344600	6.12804	3.52849	1.71643	lipoyl synthase
PF3D7_0410500	5.94803	5.05852	1.17244	conserved Plasmodium protein, unknown function		PF3D7_1346000	3.94233	2.2556	1.71605	dynactin subunit 2, putative
PF3D7_1203700	1555.91	1327.1	1.1724	nucleosome assembly protein		PF3D7_1019100	1.28624	0.708041	1.71556	conserved Plasmodium protein, unknown function
PF3D7_1332400	59.696	50.9058	1.17234	nucleotidyltransferase, putative		PF3D7_0804700	4.62407	2.65445	1.71507	conserved Plasmodium protein, unknown function
PF3D7_1008400	193.638	165.176	1.17221	26S protease regulatory subunit 4, putative		PF3D7_1402900	11.3194	6.55905	1.71487	conserved Plasmodium protein, unknown function
PF3D7_1469400	16.8278	14.3415	1.17216	nucleoside transporter 3, putative		PF3D7_1227000	3.0258	1.72306	1.71459	conserved Plasmodium protein, unknown function
PF3D7_1438200	5.19542	4.41846	1.17195	tRNA Selenocysteine		PF3D7_1110400	535.728	312.419	1.71455	asparagine-rich antigen
PF3D7_1115000	8.05409	6.85971	1.17161	conserved Plasmodium protein, unknown function		PF3D7_0420100	165.945	96.7564	1.71434	serine/threonine protein kinase RIO2
PF3D7_1217600	7.86553	6.69912	1.17155	anaphase-promoting complex subunit 10, putative		PF3D7_1302100	633.566	369.646	1.71379	gamete antigen 27/25
PF3D7_1113800	5.932	5.04907	1.17147	conserved Plasmodium membrane protein, unknown function		PF3D7_0113200	311.114	181.557	1.7132	Plasmodium exported protein, unknown function
PF3D7_0410300	45.3697	38.7285	1.17104	protein phosphatase PPM1, putative		PF3D7_1123900	414.125	241.775	1.71256	splicing factor, putative
PF3D7_0715500	12.7119	10.8416	1.17093	mitochondrial ATP synthase F1, epsilon subunit, putative		PF3D7_1117200	3.79695	2.17563	1.71247	conserved Plasmodium protein, unknown function
PF3D7_0708900	71.8972	61.4138	1.17042	Cg3 protein		PF3D7_1411000	2.19695	1.2414	1.71235	conserved Plasmodium protein, unknown function
PF3D7_1008900	294.935	252.258	1.16911	adenylate kinase		PF3D7_0809200	47.1798	27.5179	1.71193	asparagine-rich antigen Pfa55-14
PF3D7_1410200	241.762	206.821	1.16886	cytidine triphosphate synthetase		PF3D7_1452600	7.14348	4.13341	1.71103	conserved Plasmodium protein, unknown function
PF3D7_0823700	47.6764	40.7774	1.16877	mitochondrial import receptor subunit TOM7, putative		PF3D7_0801400	1.60114	0.894245	1.71099	probable protein, unknown function
PF3D7_1206200	360.781	308.993	1.16755	eukaryotic translation initiation factor 3 subunit C, putative		PF3D7_1326900	12.3289	7.17192	1.70916	conserved Plasmodium membrane protein, unknown function
PF3D7_0623200	76.679	65.6831	1.16715	ferredoxin--NADP reductase		PF3D7_1236100	466.277	272.831	1.70877	clustered-asparagine-rich protein
PF3D7_0819200	8.73834	7.47288	1.1671	perforin-like protein 5		PF3D7_0405400	113.178	66.1939	1.70872	pre-mRNA-processing-splicing factor 8, putative
PF3D7_1315400	396.613	340.011	1.16642	zinc finger (CCCH type) protein, putative		PF3D7_0718900	0.86949	0.467629	1.70796	conserved Plasmodium protein, unknown function
PF3D7_1219500	0.492063	0.407607	1.16638	erythrocyte membrane protein 1 (PfEMP1), exon 2, pseudogene		PF3D7_0821200	46.6736	27.3097	1.70646	conserved Plasmodium protein, unknown function
PF3D7_1317900	83.752	71.8057	1.16614	small ribosomal subunit nuclear export protein, putative		PF3D7_1317400	236.071	138.395	1.70527	conserved Plasmodium protein, unknown function
PF3D7_1020900	201.423	172.773	1.16573	ADP-ribosylation factor		PF3D7_1211800	1758.2	1031.04	1.7052	polyubiquitin
PF3D7_0528600	211.517	181.463	1.16553	conserved Plasmodium protein, unknown function		PF3D7_1440500	39.0254	22.8542	1.7045	allantoicase, putative
PF3D7_1002400	698.83	599.657	1.16536	RNA-binding protein, putative		PF3D7_1211100	3.35518	1.92854	1.70328	HSP20-like chaperone
PF3D7_0527100	435.069	373.355	1.16525	ubiquitin-conjugating enzyme E2 N, putative		PF3D7_0322700	28.0307	16.4188	1.70295	conserved Plasmodium protein, unknown function
PF3D7_1442000	9.38847	8.04448	1.16502	ADP-ribosylation factor, putative		PF3D7_0110400	154.24	90.5517	1.70256	DNA-directed RNA polymerase II subunit RPB9, putative
PF3D7_1342700	136.945	117.576	1.1646	DNA-directed RNA polymerases I, II, and III subunit RPABC4, putative		PF3D7_0615000	71.221	41.8105	1.70175	conserved Plasmodium protein, unknown function
PF3D7_0107200	1.61396	1.3726	1.1639	carbon catabolite repressor protein 4, putative		PF3D7_1118600	110.561	64.9484	1.70121	histone acetyltransferase
PF3D7_1037700	130.033	111.712	1.16386	enhancer of rudimentary homolog, putative		PF3D7_1200800	59.4079	34.8943	1.7005	serine/threonine protein kinase, FIKK family
PF3D7_0936000	4087.12	3512.21	1.16368	ring-exported protein 2		PF3D7_1206600	127.959	75.2815	1.69881	DNA-directed RNA polymerase III subunit RPC2, putative
PF3D7_1037600	64.8227	55.6916	1.16366	DNA repair helicase RAD25, putative		PF3D7_0724700	29.4967	17.3296	1.69807	conserved Plasmodium protein, unknown function
PF3D7_0629200	112.063	96.2939	1.16359	DnaJ protein, putative		PF3D7_0802000	720.473	424.254	1.69805	glutamate dehydrogenase, putative
PF3D7_1412900	151.169	129.903	1.16358	ubiquitin-conjugating enzyme, putative		PF3D7_0707700	139.942	82.4196	1.69708	E3 ubiquitin-protein ligase, putative
PF3D7_0518000	64.5498	55.4618	1.16357	conserved protein, unknown function		PF3D7_0321900	27.7275	16.3042	1.69636	cyclic amine resistance locus protein
PF3D7_1357100	3699.78	3179.95	1.16347	elongation factor 1-alpha		PF3D7_1302700	124.155	73.15	1.69631	ATP-dependent RNA helicase DHR1, putative
PF3D7_0309400	1.52807	1.29955	1.16328	small nucleolar RNA Me18S-Um1356		PF3D7_1445200	213.157	125.641	1.696	ATP-dependent RNA helicase MAK5, putative
PF3D7_1353200	3427.37	2947.4	1.16284	membrane associated histidine-rich protein		PF3D7_0212600	9.03224	5.28511	1.69583	secreted protein with altered thrombospondin repeat domain
PF3D7_0523000	611.238	525.631	1.16283	multidrug resistance protein 1		PF3D7_0717400	189.269	111.594	1.69543	queuine tRNA-ribosyltransferase, putative
PF3D7_1147900	162.238	139.513	1.16277	conserved Plasmodium protein, unknown function		PF3D7_0517300	527.568	311.197	1.69506	serine/arginine-rich splicing factor 1
PF3D7_0524700	57.7542	49.673	1.16236	mitochondrial import receptor subunit TOM22, putative		PF3D7_1451100	1629.32	961.19	1.69503	elongation factor 2
PF3D7_1466700	114.525	98.5153	1.16234	60S ribosome subunit biogenesis protein NIP7, putative		PF3D7_1433000	125.274	73.8693	1.69495	H/ACA ribonucleoprotein complex subunit 3, putative
PF3D7_1009000	136.369	117.317	1.16226	diphthine methyl ester synthase, putative		PF3D7_1449800	78.7694	46.4354	1.69483	conserved Plasmodium protein, unknown function
PF3D7_1106000	152.552	131.301	1.16173	RuvB-like helicase 2		PF3D7_0617100	69.6518	41.0623	1.69456	AP-2 complex subunit alpha, putative
PF3D7_0205000	5.39446	4.62969	1.1617	conserved Plasmodium protein, unknown function		PF3D7_1205400	23.3395	13.7402	1.69358	kelch domain-containing protein, putative
PF3D7_1466600	28.7967	24.7916	1.1609	conserved Plasmodium protein, unknown function		PF3D7_1038700	17.0073	10.0021	1.69344	Plasmodium exported protein, unknown function
PF3D7_1472400	14.6521	12.6086	1.1608	M1-family alanyl aminopeptidase, putative		PF3D7_0807600	145.688	86.0033	1.69318	conserved Plasmodium protein, unknown function
PF3D7_0923700	0.77654	0.655169	1.16072	conserved protein, unknown function		PF3D7_0318300	34.029	20.0582	1.69306	conserved Plasmodium protein, unknown function
PF3D7_1324900	2531.88	2181.94	1.16037	L-lactate dehydrogenase		PF3D7_1466900	67.8972	40.1116	1.69098	rhoptry protein, putative
PF3D7_1011700	133.458	115.031	1.16005	DNA repair protein RAD23, putative		PF3D7_1319100	29.1537	17.2025	1.69072	conserved protein, unknown function
PF3D7_1406700	11.6253	10.0076	1.16005	vacuolar protein sorting-associated protein 29		PF3D7_1461600	131.872	77.997	1.68985	splicing factor 3B subunit 2, putative
PF3D7_1224300	2279.25	1964.78	1.16005	polyadenylate-binding protein, putative		PF3D7_0207700	1.89952	1.08409	1.68866	serine repeat antigen 4
PF3D7_1312600	17.2395	14.8481	1.15998	2-oxoisovalerate dehydrogenase subunit alpha, mitochondrial, putative		PF3D7_0519700	560.408	331.997	1.68778	conserved Plasmodium protein, unknown function
PF3D7_1115700	286.445	246.963	1.15981	cysteine proteinase falcipain 2a		PF3D7_1137700	0.806427	0.437268	1.6871	calcium-binding protein, putative
PF3D7_1206700	220.232	189.931	1.15945	eukaryotic translation initiation factor 5, putative		PF3D7_1431400	6.5194	3.82573	1.68616	conserved Plasmodium protein, unknown function
PF3D7_0824600	112.827	97.333	1.15902	Fe-S cluster assembly protein DRE2, putative		PF3D7_0902900	16.2482	9.60228	1.68499	conserved Plasmodium protein, unknown function
PF3D7_1303500	83.2304	71.801	1.15896	sodium/hydrogen exchanger, Na+, H+ antiporter		PF3D7_1019300	5.04989	2.95636	1.68497	zinc finger protein, putative
PF3D7_0221500	0.0536401	0.0325845	1.15881	Pfmc-2TM Maurer's cleft two transmembrane protein, pseudogene		PF3D7_0700700	3.00684	1.74433	1.68454	stevor, pseudogene
PF3D7_1013100	88.5073	76.3792	1.15858	U3 small nucleolar RNA-associated protein 13, putative		PF3D7_1128900	2.29585	1.32295	1.68372	conserved Plasmodium protein, unknown function
PF3D7_1370300	3958.36	3420.01	1.15741	membrane associated histidine-rich protein		PF3D7_0804900	113.101	67.1354	1.68365	GTPase-activating protein, putative
PF3D7_1458100	74.3797	64.2799	1.15688	protein PET117, putative		PF3D7_1352100	59.4828	35.3152	1.68241	ABC transporter B family member 6, putative
PF3D7_0801000	764.602	661.363	1.15608	Plasmodium exported protein (PHISTc), unknown function		PF3D7_1333600	107.256	63.7594	1.68113	U3 small nucleolar RNA-associated protein 4, putative
PF3D7_1029700	0.990719	0.843507	1.15603	conserved Plasmodium protein, unknown function		PF3D7_0825800	1.21897	0.684854	1.68053	conserved Plasmodium protein, unknown function
PF3D7_1133100	114.266	98.8307	1.15602	conserved membrane protein, unknown function		PF3D7_0501700	0.183816	0.069202	1.67738	anaphase promoting complex subunit, putative
PF3D7_1476200	12.7252	10.9959	1.15585	Plasmodium exported protein (PHISTb), unknown function		PF3D7_1219600	101.602	60.5359	1.67726	aminophospholipid-transporting P-ATPase
PF3D7_1209200	202.637	175.387	1.15528	U6 snRNA-associated Sm-like protein LSm7, putative		PF3D7_0312700	4.22487	2.47878	1.6771	tRNA Isoleucine
PF3D7_0324600	0.240847	0.195076	1.15512	stevor		PF3D7_0807900	221.787	132.287	1.67605	tyrosine--tRNA ligase
PF3D7_1126200	1525.99	1321.46	1.15476	40S ribosomal protein S18, putative		PF3D7_1464900	177.961	106.162	1.67568	ATP-dependent zinc metalloprotease FTSH, putative
PF3D7_1340100	43.081	37.2956	1.15471	exosome complex component RRP42, putative		PF3D7_1361000	39.8863	23.7758	1.67476	protein arginine N-methyltransferase 5, putative
PF3D7_1323200	135.353	117.291	1.15386	V-type proton ATPase subunit G, putative		PF3D7_1424100	2253.67	1346.01	1.67428	60S ribosomal protein L5, putative
PF3D7_0611200	5.64855	4.88301	1.15363	transcription factor with AP2 domain(s), putative		PF3D7_1109200	8.06633	4.77883	1.67383	conserved Plasmodium protein, unknown function
PF3D7_0910100	81.2086	70.3858	1.15355	exportin-7, putative		PF3D7_0615200	2.39389	1.39131	1.67228	conserved Plasmodium protein, unknown function
PF3D7_0831500	764.665	663.076	1.15319	Plasmodium exported protein (PHIST), unknown function		PF3D7_0614300	279.128	166.889	1.67213	major facilitator superfamily-related transporter, putative
PF3D7_1360800	213.284	184.941	1.15317	falcilysin		PF3D7_1108000	170.882	102.154	1.67213	IWS1-like protein, putative
PF3D7_1016700	210.119	182.295	1.15255	Plasmodium exported protein (PHISTc), unknown function		PF3D7_1126200	2062.76	1233.77	1.67186	40S ribosomal protein S18, putative
PF3D7_1129850	5.06289	4.37982	1.15248	UNC-50 protein, putative, pseudogene		PF3D7_0423800	9.86403	5.86008	1.67179	cysteine-rich protective antigen
PF3D7_0610700	163.931	142.261	1.15222	conserved Plasmodium protein, unknown function		PF3D7_1414100	91.7027	54.862	1.67029	conserved Plasmodium protein, unknown function
PF3D7_0713700	85.3781	74.0969	1.15204	conserved Plasmodium protein, unknown function		PF3D7_0712500	0.205383	0.0828442	1.67018	rifin, pseudogene
PF3D7_0528700	194.613	168.943	1.15185	peptidyl-prolyl cis-trans isomerase		PF3D7_1410200	323.152	193.477	1.66989	cytidine triphosphate synthetase
PF3D7_0305900	3.30308	2.85462	1.15178	conserved Plasmodium protein, unknown function		PF3D7_1018300	66.7597	39.9428	1.66971	conserved Plasmodium protein, unknown function
PF3D7_0708600	1.55726	1.33893	1.15173	inner membrane complex protein 1d, putative		PF3D7_1344200	174.327	104.399	1.66917	heat shock protein 110, putative
PF3D7_API02300	0.0505111	0.0306838	1.15172	apicoplast ribosomal protein S5		PF3D7_0424200	3.08844	1.81036	1.66903	reticulocyte binding protein homologue 4
PF3D7_1007800	8.84721	7.66858	1.15172	conserved Plasmodium protein, unknown function		PF3D7_1344500	6.8287	4.05319	1.66828	U6 snRNA phosphodiesterase, putative
PF3D7_1431600	7.39665	6.40979	1.1516	succinyl-CoA ligase [ADP-forming] subunit beta, putative		PF3D7_1461200	152.825	91.5916	1.66782	U3 small nucleolar ribonucleoprotein protein IMP3, putative
PF3D7_0606500	151.351	131.423	1.15152	polypyrimidine tract-binding protein, putative		PF3D7_1216300	128.462	77.007	1.66732	signal recognition particle subunit SRP19
PF3D7_1126400	77.5983	67.4099	1.15092	large ribosomal subunit processing factor, putative		PF3D7_1340100	63.4369	38.0095	1.66722	exosome complex component RRP42, putative
PF3D7_0934300	4.77433	4.136	1.15069	conserved Plasmodium protein, unknown function		PF3D7_0418100	39.9763	23.9422	1.66691	conserved Plasmodium protein, unknown function
PF3D7_0915500	1.40368	1.20705	1.15044	conserved Plasmodium protein, unknown function		PF3D7_0622200	158.788	95.2331	1.66666	radical SAM protein, putative
PF3D7_1307100	80.7798	70.2209	1.15015	U3 small nucleolar RNA-associated protein 6, putative		PF3D7_1212700	582.699	349.621	1.66647	eukaryotic translation initiation factor 3 subunit A, putative
PF3D7_0513600	28.0432	24.3729	1.14997	deoxyribodipyrimidine photo-lyase, putative		PF3D7_1319300	125.837	75.4916	1.66602	N2,N2-dimethylguanosine tRNA methyltransferase, putative
PF3D7_1358800	1444.99	1256.84	1.14969	40S ribosomal protein S15		PF3D7_0800750	34.3084	20.564	1.66514	Plasmodium exported protein, unknown function, pseudogene
PF3D7_0716500	5.03077	4.36574	1.14892	conserved Plasmodium protein, unknown function		PF3D7_1118300	143.604	86.2284	1.66462	insulinase, putative
PF3D7_0106600	0.747564	0.638222	1.14812	conserved Plasmodium protein, unknown function		PF3D7_1349300	11.2745	6.73371	1.66447	tyrosine kinase-like protein
PF3D7_1474800	197.956	172.464	1.14772	proteasome subunit alpha type-1, putative		PF3D7_1408800	1.4693	0.842898	1.66434	conserved Plasmodium protein, unknown function
PF3D7_0926000	9.05405	7.87694	1.14756	protein kinase, putative		PF3D7_1210200	1.40944	0.807689	1.66295	zinc finger protein, putative
PF3D7_1431300	100.375	87.4863	1.14715	large subunit GTPase 1, putative		PF3D7_0728700	2.5101	1.46974	1.66276	alpha/beta hydrolase, putative
PF3D7_1314800	7.32127	6.37119	1.14682	ubiquitin-like protein, putative		PF3D7_0914200	52.8068	31.7352	1.6619	phospholipid or glycerol acyltransferase, putative
PF3D7_1318500	0.714654	0.610996	1.14579	conserved Plasmodium protein, unknown function		PF3D7_0415500	185.119	111.362	1.66172	nuclear cap-binding protein subunit 2, putative
PF3D7_1361000	32.5723	28.4204	1.14558	protein arginine N-methyltransferase 5, putative		PF3D7_1317900	71.5231	43.0071	1.66152	small ribosomal subunit nuclear export protein, putative
PF3D7_1242800	451.068	393.835	1.14529	rab specific GDP dissociation inhibitor		PF3D7_1461900	169.887	102.23	1.66116	valine--tRNA ligase, putative
PF3D7_1223400	282.161	246.372	1.14521	phospholipid-transporting ATPase, putative		PF3D7_1331900	1116.03	672.439	1.65958	small nucleolar RNA snoR18
malmito_rna_24	31.4534	27.4661	1.14465	unspecified product		PF3D7_1367100	125.526	75.6068	1.65938	U1 small nuclear ribonucleoprotein, putative
PF3D7_1034300	0.125564	0.0970786	1.14454	thioredoxin-like associated protein 2, putative		PF3D7_1321700	254.071	153.079	1.65931	splicing factor 1
PF3D7_0935900	7744.52	6766.96	1.14446	ring-exported protein 1		PF3D7_0602600	58.0802	34.978	1.6586	conserved Plasmodium protein, unknown function
PF3D7_0722100	51.5813	45.0596	1.14441	PelOta protein homologue, putative		PF3D7_1403900	287.507	173.345	1.6582	serine/threonine protein phosphatase CPPED1, putative
PF3D7_0922600	440.638	385.059	1.1443	glutamine synthetase, putative		PF3D7_0823200	545.898	329.241	1.65785	RNA-binding protein, putative
PF3D7_1104100	188.337	164.613	1.14403	syntaxin, Qa-SNARE family		PF3D7_1476000	114.814	69.2325	1.65743	conserved Plasmodium protein, unknown function
PF3D7_1117600	7.12403	6.21645	1.14369	peptidyl-tRNA hydrolase ICT1, peptidyl-tRNA hydrolase ICT1, putative		PF3D7_1352700	59.0827	35.6108	1.65728	P-loop containing nucleoside triphosphate hydrolase, putative
PF3D7_0424500	289.008	252.791	1.14321	serine/threonine protein kinase, FIKK family		PF3D7_1411200	218.168	131.636	1.65686	rhomboid protease ROM8
PF3D7_1141000	1.43442	1.24225	1.14317	conserved Plasmodium protein, unknown function		PF3D7_0501000	1864.58	1126.99	1.65442	Plasmodium exported protein, unknown function
PF3D7_1346000	2.36009	2.05264	1.14282	dynactin subunit 2, putative		PF3D7_1212900	243.822	147.396	1.65375	bromodomain protein 2, putative
PF3D7_1368400	59.9335	52.4434	1.14255	conserved Plasmodium protein, unknown function		PF3D7_0206600	30.1903	18.2666	1.64921	DNA-directed RNA polymerase III subunit RPC10, putative
PF3D7_0529900	366.168	320.584	1.14215	RING zinc finger protein, putative		PF3D7_0802300	114.635	69.484	1.64887	periodic tryptophan protein 2, putative
PF3D7_1142700	115.746	101.436	1.14094	methyltransferase, putative		PF3D7_1123200	2.88916	1.71437	1.64749	leucine-rich repeat protein
PF3D7_0314200	2.44465	2.1306	1.14079	conserved Plasmodium protein, unknown function		PF3D7_1311800	1244.85	755.827	1.64692	M1-family alanyl aminopeptidase
PF3D7_1107000	48.6815	42.677	1.14037	U6 snRNA-associated Sm-like protein LSm4, putative		PF3D7_0928100	6.11121	3.6734	1.64605	conserved Plasmodium protein, unknown function
PF3D7_1360900	22.831	20.0153	1.13998	polyadenylate-binding protein, putative		PF3D7_1129700	11.1277	6.72194	1.64582	conserved Plasmodium protein, unknown function
PF3D7_0727200	120.997	106.141	1.13983	cysteine desulfurase, putative		PF3D7_1343200	115.802	70.4181	1.64358	tRNA guanosine-2'-O-methyltransferase, putative
PF3D7_1101000	2.08075	1.81355	1.13964	erythrocyte membrane protein 1 (PfEMP1), pseudogene		PF3D7_1136600	157.533	95.8314	1.64318	conserved Plasmodium protein, unknown function
PF3D7_0814400	17.4352	15.2913	1.13929	phospholipase DDHD1, putative		PF3D7_0903500	62.7709	38.1763	1.64255	conserved Plasmodium protein, unknown function
PF3D7_0903500	111.861	98.2058	1.13891	conserved Plasmodium protein, unknown function		PF3D7_0928900	132.815	80.889	1.64115	guanylate kinase
PF3D7_0717700	385.478	338.462	1.13887	serine--tRNA ligase, putative		PF3D7_1227700	59.5144	36.2378	1.64056	conserved Plasmodium protein, unknown function
PF3D7_0200500	0.081689	0.059548	1.13877	rifin		PF3D7_1009800	32.3057	19.6529	1.64055	conserved Plasmodium membrane protein, unknown function
PF3D7_1001800	337.228	296.144	1.13868	Plasmodium exported protein (PHISTc), unknown function		PF3D7_1365800	56.8763	34.6329	1.64041	conserved Plasmodium protein, unknown function
PF3D7_1345100	258.067	226.703	1.13829	thioredoxin 2		PF3D7_0725300	126.784	77.2492	1.6404	conserved Plasmodium protein, unknown function
PF3D7_1118600	151.991	133.521	1.13823	histone acetyltransferase		PF3D7_1144000	869.253	530.077	1.63974	40S ribosomal protein S21
PF3D7_0424700	365.608	321.413	1.13746	serine/threonine protein kinase, FIKK family		PF3D7_0111000	9.75339	5.91186	1.63899	kinesin-8, putative
PF3D7_1015100	44.9027	39.4731	1.1372	conserved protein, unknown function		PF3D7_1309000	238.83	145.748	1.63821	conserved Plasmodium protein, unknown function
PF3D7_0218800	109.336	96.1333	1.13719	ribonuclease P		PF3D7_0614400	219.305	133.871	1.63771	pre-mRNA-splicing factor CWF7, putative
PF3D7_0526900	388.432	341.626	1.13697	transmembrane emp24 domain-containing protein, putative		PF3D7_1447600	1.11656	0.6434	1.63648	conserved Plasmodium protein, unknown function
PF3D7_0928900	51.0364	44.8842	1.13676	guanylate kinase		PF3D7_1336900	93.3497	57.0173	1.6361	tryptophan--tRNA ligase
PF3D7_1323900	198.496	174.668	1.13634	protein BCP1, putative		PF3D7_1310200	3.95911	2.38191	1.63548	conserved Plasmodium protein, unknown function
PF3D7_1407900	1204.71	1060.8	1.13565	plasmepsin I		PF3D7_0905200	35.3605	21.5861	1.63517	mitochondrial carrier protein, putative
PF3D7_1001500	12590	11087.3	1.13553	early transcribed membrane protein 10.1		PF3D7_1416400	3.59424	2.15952	1.63497	conserved Plasmodium protein, unknown function
PF3D7_0814900	178.703	157.422	1.1351	superoxide dismutase [Fe]		PF3D7_1020800	11.3542	6.90657	1.63478	dihydrolipoamide acyltransferase component E2
PF3D7_0933400	1.19424	1.04028	1.13502	conserved Plasmodium protein, unknown function		PF3D7_0418600	2.0021	1.18601	1.63459	regulator of chromosome condensation, putative
PF3D7_0115050	0.871835	0.756586	1.13454	H/ACA snoRNA		PF3D7_1341300	1740.38	1064.86	1.63431	60S ribosomal protein L18-2, putative
PF3D7_0523300	22.3945	19.7313	1.13429	conserved Plasmodium protein, unknown function		PF3D7_1309200	71.5414	43.7694	1.63306	protein phosphatase PPM6, putative
PF3D7_0933000	103.854	91.5584	1.13415	mRNA processing protein, putative		PF3D7_1472900	109.036	66.7316	1.633	dihydroorotase, putative
PF3D7_0519400	1737.2	1532.06	1.13389	40S ribosomal protein S24		PF3D7_1429200	3.20508	1.92435	1.63266	transcription factor with AP2 domain(s), putative
PF3D7_1465600	6.33571	5.57611	1.13382	conserved Plasmodium protein, unknown function		PF3D7_1242600	69.9368	42.8414	1.63099	protein farnesyltransferase subunit alpha
PF3D7_1201500	169.157	149.19	1.13375	XPA binding protein 1, putative		PF3D7_1032700	78.8587	48.3438	1.6299	conserved Plasmodium protein, unknown function
PF3D7_0411000	75.5447	66.6472	1.1333	conserved Plasmodium protein, unknown function		PF3D7_1458100	23.9127	14.6346	1.62968	protein PET117, putative
PF3D7_1333500	7.88497	6.94967	1.13267	conserved Plasmodium protein, unknown function		PF3D7_1311100	4.96309	3.00686	1.62965	meiosis-specific nuclear structural protein 1, putative
PF3D7_1133800	56.3746	49.7721	1.13239	RNA (uracil-5-)methyltransferase, putative		PF3D7_1407300	148.823	91.3312	1.6288	pre-mRNA-splicing factor 38B, putative
PF3D7_0110000	16.1205	14.2268	1.13218	conserved Plasmodium protein, unknown function		PF3D7_0723900	77.7367	47.7066	1.62816	RNA-binding protein, putative
PF3D7_1150100	0.0422392	0.0256589	1.13195	rifin, pseudogene		PF3D7_1207400	0.417702	0.218041	1.62778	conserved Plasmodium protein, unknown function
PF3D7_0631100	19.1444	16.9043	1.13174	Plasmodium exported protein (PHISTb), unknown function		PF3D7_1424300	30.4063	18.6425	1.62765	small nucleolar RNA snoR26
PF3D7_1357700	137.725	121.704	1.13153	U3 small nucleolar RNA-associated protein 21, putative		PF3D7_1353400	49.4685	30.3805	1.62624	Ran-binding protein, putative
PF3D7_1037200	1.00025	0.872475	1.13139	conserved Plasmodium protein, unknown function		PF3D7_1131500	2.34732	1.40497	1.62616	conserved Plasmodium protein, unknown function
PF3D7_1235100	3.3674	2.9661	1.13088	conserved Plasmodium protein, unknown function		PF3D7_1400100	8.34712	5.09655	1.62552	erythrocyte membrane protein 1 (PfEMP1), pseudogene
PF3D7_1418000	44.4854	39.3446	1.13033	ubiquitin fusion degradation protein UFD1, putative		PF3D7_1016400	647.572	398.406	1.62525	serine/threonine protein kinase, FIKK family
PF3D7_0621700	3.70352	3.26534	1.1302	conserved Plasmodium protein, unknown function		PF3D7_0216200	101.226	62.245	1.62525	conserved Plasmodium protein, unknown function
PF3D7_0115100	1.48441	1.30249	1.12971	Plasmodium exported protein (PHISTa), unknown function		PF3D7_1013100	73.6006	45.2647	1.62462	U3 small nucleolar RNA-associated protein 13, putative
PF3D7_1349800	52.2101	46.2098	1.12957	nucleolar preribosomal associated cytoplasmic ATPase, putative		PF3D7_0726500	67.89	41.8015	1.62261	ubiquitin carboxyl-terminal hydrolase, putative
PF3D7_1443300	224.923	199.12	1.12952	U6 snRNA-associated Sm-like protein LSm5, putative		PF3D7_0809500	44.5727	27.4358	1.62235	histone acetyltransferase subunit NuA4, putative
PF3D7_1215000	13.6589	12.0812	1.12952	thioredoxin peroxidase 2		PF3D7_1456900	67.5184	41.5811	1.62228	conserved protein, unknown function
PF3D7_0816700	7.11364	6.29017	1.12887	trafficking protein particle complex subunit 2-like protein, putative		PF3D7_0201000	0.0621726	0	1.62173	rifin
PF3D7_0405000	64.5937	57.2274	1.1285	ATP-dependent RNA helicase DDX51, putative		PF3D7_0717300	87.174	53.728	1.62135	transcription initiation factor IIE subunit alpha, putative
PF3D7_1420400	262.442	232.557	1.12845	glycine--tRNA ligase		PF3D7_1118000	30.255	18.6279	1.62084	conserved Plasmodium protein, unknown function
PF3D7_1026100	16.1635	14.3128	1.12841	conserved Plasmodium protein, unknown function		PF3D7_0312200	2.77663	1.67523	1.62043	tetratricopeptide repeat protein, putative
PF3D7_0721800	116.921	103.648	1.12793	conserved Plasmodium protein, unknown function		PF3D7_1407200	58.3465	35.9723	1.62026	conserved Plasmodium protein, unknown function
PF3D7_1420500	0.55618	0.481764	1.12791	conserved Plasmodium membrane protein, unknown function		PF3D7_1216900	592.216	365.703	1.61922	DNA-binding chaperone, putative
PF3D7_1429200	2.3847	2.10314	1.1278	transcription factor with AP2 domain(s), putative		PF3D7_0707600	41.3029	25.4708	1.61915	conserved Plasmodium protein, unknown function
PF3D7_1207500	9.40665	8.32989	1.12773	RNA-binding protein, putative		PF3D7_0917800	10.5297	6.46955	1.61803	conserved Plasmodium protein, unknown function
PF3D7_0100200	2.93938	2.59518	1.12771	rifin		PF3D7_0311400	0.657433	0.36814	1.61796	protein kinase, putative
PF3D7_0816600	6.15188	5.44572	1.12733	chaperone protein ClpB1		PF3D7_1450000	71.5427	44.182	1.61787	serine/threonine protein kinase, putative
PF3D7_1437100	4.34586	3.84415	1.1272	conserved Plasmodium protein, unknown function		PF3D7_1429400	31.9795	19.7282	1.61787	rRNA (adenosine-2'-O-)-methyltransferase, putative
PF3D7_1214200	5.11319	4.52543	1.12707	histone-lysine N-methyltransferase, putative		PF3D7_1227800	128.653	79.4931	1.61764	histone S-adenosyl methyltransferase, putative
PF3D7_1347900	1.12174	0.984271	1.12678	conserved Plasmodium protein, unknown function		PF3D7_1321800	182.662	112.882	1.61762	protein transport protein SFT2, putative
PF3D7_0902400	18.4641	16.3753	1.12678	serine/threonine protein kinase, FIKK family		PF3D7_0310300	102.007	63.0248	1.61754	phosphoglycerate mutase, putative
PF3D7_1200700	1656.64	1470.29	1.12674	acyl-CoA synthetase		PF3D7_0408800	0.0615823	0	1.61582	conserved Plasmodium protein, unknown function
PF3D7_1126900	165.607	147.028	1.12628	small nuclear ribonucleoprotein F, putative		PF3D7_1320500	60.9044	37.6553	1.61578	SNARE protein, putative
PF3D7_1032400	8.79024	7.79447	1.12614	phosphatidylinositol N-acetylglucosaminyltransferase subunit A, putative		PF3D7_1223800	59.7341	36.9358	1.61557	citrate/oxoglutarate carrier protein, putative
PF3D7_1245900	27.6257	24.5234	1.12599	conserved Plasmodium protein, unknown function		PF3D7_1423800	53.9025	33.3323	1.61528	vacuolar protein sorting-associated protein 3, putative
PF3D7_0310800	255.237	226.681	1.12592	trafficking protein particle complex subunit 4, putative		PF3D7_0935100	139.152	86.1293	1.6149	protein kish, putative
PF3D7_1419800	8.87591	7.87569	1.12541	glutathione reductase		PF3D7_1323000	32.6861	20.2184	1.61362	beta-hydroxyacyl-ACP dehydratase
PF3D7_1326300	138.044	122.651	1.1254	RNA-binding protein, putative		PF3D7_1429000	71.1354	44.0627	1.61302	protein archease, putative
PF3D7_1451400	20.4552	18.1648	1.1254	transcriptional regulatory protein sir2b		PF3D7_0522900	2.96349	1.79937	1.6129	zinc finger protein, putative
PF3D7_1350200	140.055	124.563	1.12427	small nuclear ribonucleoprotein E, putative		PF3D7_1350500	65.2718	40.4403	1.61251	conserved Plasmodium protein, unknown function
PF3D7_0310300	106.936	95.1081	1.12423	phosphoglycerate mutase, putative		PF3D7_1423700	377.586	234.125	1.61249	conserved Plasmodium protein, unknown function
PF3D7_1447800	12.0037	10.6663	1.12422	calponin homology domain-containing protein, putative		PF3D7_0528800	123.94	76.9045	1.61081	nucleolar preribosomal GTPase, putative
PF3D7_0911900	944.293	840.86	1.12299	falstatin		PF3D7_1325400	2.35234	1.42272	1.6105	conserved Plasmodium protein, unknown function
PF3D7_1442300	300.615	267.703	1.1229	tRNA import protein tRIP		PF3D7_1305300	46.5528	28.8935	1.60908	conserved Plasmodium protein, unknown function
PF3D7_0626900	10.0751	8.96328	1.12267	mitochondrial ribosomal protein L46 precursor, putative		PF3D7_0911900	548.829	341.339	1.60769	falstatin
PF3D7_1202500	20.6646	18.3966	1.12262	trimethylguanosine synthase, putative		PF3D7_0822600	98.6828	61.3809	1.60672	protein transport protein SEC23
PF3D7_0623800	341.577	304.454	1.12189	tyrosine kinase-like protein, putative		PF3D7_1020100	1.04931	0.615646	1.60598	flagellar outer arm dynein-associated protein, putative
PF3D7_0404800	8.46238	7.53265	1.12181	conserved Plasmodium protein, unknown function		PF3D7_1020700	117.442	73.13	1.60511	histone acetyltransferase, putative
PF3D7_1419700	465.736	415.177	1.12175	conserved Plasmodium protein, unknown function		PF3D7_1118500	317.836	198.045	1.60456	nucleolar protein 56, putative
PF3D7_0728700	2.4632	2.18574	1.12139	alpha/beta hydrolase, putative		PF3D7_1315700	126.858	79.0396	1.60423	tRNA (adenine(58)-N(1))-methyltransferase catalytic subunit TRM61, putative
PF3D7_0825600	27.276	24.3187	1.12111	cytochrome c oxidase assembly protein, putative		PF3D7_1440400	0.630438	0.355402	1.60394	conserved Plasmodium protein, unknown function
PF3D7_API05900	2.46627	2.18905	1.12111	small subunit ribosomal RNA		PF3D7_0529900	213.07	132.863	1.60323	RING zinc finger protein, putative
PF3D7_0905700	33.1668	29.5945	1.1203	autophagy-related protein 3, putative		PF3D7_0821800	998.828	623.501	1.60187	protein transport protein SEC61 subunit beta, putative
PF3D7_0905900	100.974	90.1247	1.12025	coatomer subunit beta, putative		PF3D7_0909300	223.79	139.745	1.60099	apoptosis-related protein
PF3D7_1129800	22.6604	20.2188	1.12016	conserved Plasmodium protein, unknown function		PF3D7_0903300	3.6442	2.23921	1.60063	conserved Plasmodium membrane protein, unknown function
PF3D7_0804600	85	75.8754	1.1201	U2 snRNA/tRNA pseudouridine synthase, putative		PF3D7_0723300	2.19781	1.33646	1.59963	conserved Plasmodium protein, unknown function
PF3D7_0609100	156.193	139.508	1.11951	zinc transporter ZIP1, putative		PF3D7_0311700	4.78636	2.95489	1.59952	plasmepsin VI
PF3D7_0414100	0.999344	0.882107	1.11937	conserved Plasmodium membrane protein, unknown function		PF3D7_0913300	125.648	78.5313	1.59921	conserved Plasmodium protein, unknown function
PF3D7_1422100	11.8204	10.5533	1.11894	mitochondrial ribosomal protein L21 precursor, putative		PF3D7_0222800	1.21226	0.720609	1.59913	stevor
PF3D7_0700700	0.126278	0.102279	1.11864	stevor, pseudogene		PF3D7_1221200	68.6557	42.9154	1.5984	conserved Plasmodium protein, unknown function
PF3D7_1148500	1.73181	1.53756	1.11862	unspecified product		PF3D7_1007600	153.38	95.9778	1.59746	conserved Plasmodium protein, unknown function
PF3D7_1367400	77.6047	69.3647	1.11862	conserved Plasmodium protein, unknown function		PF3D7_1340300	167.201	104.654	1.59708	nucleolar complex protein 2, putative
PF3D7_1210400	53.5171	47.834	1.11856	general transcription factor 3C polypeptide 5, putative		PF3D7_0401600	871.898	546.193	1.59621	rifin
PF3D7_0701000	2.10267	1.86957	1.11835	erythrocyte membrane protein 1 (PfEMP1), pseudogene		PF3D7_1136800	120.047	75.2278	1.59499	DnaJ protein, putative
PF3D7_1332500	283.194	253.271	1.1181	SAM-dependent RNA methyltransferase, putative		PF3D7_0706500	238.445	149.54	1.59413	conserved Plasmodium protein, unknown function
PF3D7_0220200	680.61	608.779	1.11797	Plasmodium exported protein, unknown function		PF3D7_1425700	62.5423	39.2038	1.5938	conserved Plasmodium protein, unknown function
PF3D7_0622400	7.98779	7.13576	1.11775	conserved Apicomplexan protein, unknown function		PF3D7_1132800	211.13	132.471	1.59333	aquaglyceroporin
PF3D7_1426200	207.774	185.88	1.11772	protein arginine N-methyltransferase 1		PF3D7_1405800	247.738	155.512	1.59267	ribosome biogenesis protein BOP1, putative
PF3D7_0109400	31.3955	28.0894	1.11728	tubulin-specific chaperone a, putative		PF3D7_0620800	1.62167	0.981186	1.59239	tRNA Alanine
PF3D7_1404100	117.726	105.383	1.11701	cytochrome c, putative		PF3D7_1437800	78.2608	49.176	1.59024	trafficking protein particle complex subunit 5, putative
PF3D7_1330400	253.555	227.021	1.11683	ER lumen protein retaining receptor 1, putative, unspecified product		PF3D7_1114200	60.2272	37.8622	1.58914	GTPase-activating protein, putative
PF3D7_0808400	66.1749	59.256	1.11657	coatomer subunit epsilon, putative		PF3D7_0219800	34.7848	21.8559	1.58886	Plasmodium exported protein (PHISTc), unknown function
PF3D7_0509900	3.11725	2.78199	1.11633	conserved Plasmodium protein, unknown function		PF3D7_0721000	26.8756	16.8787	1.58879	conserved Plasmodium membrane protein, unknown function
PF3D7_0811200	46.9138	42.0157	1.1163	ER membrane protein complex subunit 1, putative		PF3D7_1119400	37.7967	23.7604	1.58827	ubiquitin-protein ligase, putative
PF3D7_0507100	1520.33	1362.13	1.11613	60S ribosomal protein L4		PF3D7_1110100	32.9174	20.6983	1.5875	conserved Plasmodium protein, unknown function
PF3D7_0721600	2336.15	2094	1.11563	40S ribosomal protein S5, putative		PF3D7_0522300	105.969	66.7634	1.58635	S-adenosylmethionine-dependent methyltransferase, putative
PF3D7_0903800	1.25681	1.11621	1.11561	LCCL domain-containing protein		PF3D7_1470300	82.0194	51.6802	1.58592	conserved Plasmodium protein, unknown function
PF3D7_1438900	893.427	801.598	1.11454	thioredoxin peroxidase 1		PF3D7_1215900	16.1672	10.1589	1.58567	serpentine receptor, putative
PF3D7_1437000	175.756	157.727	1.11423	N-acetyltransferase, putative		PF3D7_1029900	2.08009	1.27589	1.58449	conserved Plasmodium protein, unknown function
PF3D7_1470300	107.721	96.6724	1.11417	conserved Plasmodium protein, unknown function		PF3D7_1352400	36.4921	22.9973	1.58426	conserved Plasmodium protein, unknown function
PF3D7_1040900	0.116564	0.0944116	1.11395	rifin		PF3D7_0302000	109.119	68.843	1.58419	pre-mRNA-splicing factor PRP46, putative
PF3D7_1107500	41.963	37.6702	1.11366	prefoldin, putative		PF3D7_1365200	243.437	153.669	1.58378	conserved Plasmodium protein, unknown function
PF3D7_0922400	1.96065	1.75085	1.11335	para-aminobenzoic acid synthetase		PF3D7_0724500	16.8441	10.6032	1.58309	conserved Plasmodium protein, unknown function
PF3D7_1303400	175.701	157.814	1.11327	LisH domain-containing protein, putative		PF3D7_1121700	171.825	108.508	1.58299	protein GCN20
PF3D7_0322100	112.79	101.306	1.11325	mRNA-capping enzyme subunit beta		PF3D7_1320600	215.405	136.082	1.58248	ras-related protein Rab-11A
PF3D7_1456800	624.637	561.098	1.11322	V-type H(+)-translocating pyrophosphatase, putative		PF3D7_0408000	17.0275	10.7246	1.58228	conserved Plasmodium protein, unknown function
PF3D7_1014400	86.9287	78.1501	1.11219	MO15-related protein kinase		PF3D7_1424400	2936.41	1856.62	1.58156	60S ribosomal protein L7-3, putative
PF3D7_0901400	0.0345375	0.0209804	1.11206	rifin		PF3D7_0916900	151.268	95.6082	1.58156	conserved Plasmodium protein, unknown function
PF3D7_0820500	96.9386	87.1951	1.11162	C-13 antigen		PF3D7_1357000	4418.45	2795.25	1.58068	elongation factor 1-alpha
PF3D7_1311500	164.045	147.597	1.11136	26S protease regulatory subunit 7, putative		PF3D7_1436000	621.966	393.625	1.57995	glucose-6-phosphate isomerase
PF3D7_1319300	139.757	125.748	1.11132	N2,N2-dimethylguanosine tRNA methyltransferase, putative		PF3D7_0801500	128.33	81.2636	1.57847	nucleolar protein 10, putative
PF3D7_1254700	0.111217	0.0900808	1.1112	rifin		PF3D7_0933000	74.4946	47.1587	1.57843	mRNA processing protein, putative
PF3D7_1335900	2.24533	2.01072	1.11115	thrombospondin-related anonymous protein		PF3D7_1139900	100.087	63.3876	1.57806	conserved protein, unknown function
PF3D7_1038400	0.22055	0.188645	1.11053	gametocyte-specific protein		PF3D7_0921200	45.5743	28.8519	1.57759	conserved Plasmodium membrane protein, unknown function
PF3D7_0306100	85.7644	77.2236	1.11046	conserved Plasmodium protein, unknown function		PF3D7_1022100	81.0585	51.3538	1.57731	conserved Plasmodium protein, unknown function
PF3D7_1450600	51.6347	46.489	1.11045	S-adenosylmethionine-dependent methyltransferase, putative		PF3D7_0305300	97.4424	61.7542	1.57697	conserved Plasmodium membrane protein, unknown function
PF3D7_1120500	101.007	90.9727	1.11018	tRNA nucleotidyltransferase, putative		PF3D7_1308200	426.601	270.556	1.57654	carbamoyl phosphate synthetase
PF3D7_0806800	318.243	286.809	1.10956	vacuolar proton translocating ATPase subunit A, putative		PF3D7_0525500	29.0909	18.4193	1.57624	WD repeat-containing protein, putative
PF3D7_1029400	58.5727	52.781	1.10952	LEM3/CDC50 family protein, putative		PF3D7_1102600	36.8095	23.3176	1.57614	Plasmodium exported protein, unknown function
PF3D7_0614300	140.709	126.82	1.10943	major facilitator superfamily-related transporter, putative		PF3D7_1451900	139.715	88.6077	1.57613	ribosome biogenesis protein TSR1, putative
PF3D7_1113200	78.1911	70.4688	1.10943	conserved Plasmodium protein, unknown function		PF3D7_0200800	1.70998	1.04919	1.57501	erythrocyte membrane protein 1 (PfEMP1), exon 2, pseudogene
PF3D7_0218400	119.364	107.597	1.10926	ATP-dependent RNA helicase DDX47, putative		PF3D7_1224600	82.1179	52.1043	1.57493	cytochrome c heme lyase, putative
PF3D7_0409200	165.764	149.447	1.10911	protein SOF1, putative		PF3D7_0506800	87.8107	55.7398	1.57434	transcription factor 25, putative
PF3D7_0820300	287.725	259.423	1.10905	conserved Plasmodium protein, unknown function		PF3D7_1469300	214.393	136.157	1.57418	pre-rRNA-processing protein PNO1, putative
PF3D7_0509400	107.68	97.1203	1.10862	RNA polymerase I		PF3D7_0215700	126.889	80.5787	1.57401	DNA-directed RNA polymerase II subunit RPB2, putative
PF3D7_0702300	644.966	581.913	1.10834	sporozoite threonine and asparagine-rich protein		PF3D7_1436100	20.4131	12.9335	1.57388	conserved Plasmodium membrane protein, unknown function
PF3D7_0604000	0.753521	0.67013	1.10828	conserved Plasmodium protein, unknown function		PF3D7_0811400	351.958	223.614	1.5737	conserved protein, unknown function
PF3D7_0617100	59.0306	53.2573	1.1082	AP-2 complex subunit alpha, putative		PF3D7_1004300	101.008	64.1978	1.5725	E3 ubiquitin-protein ligase, putative
PF3D7_1024800	1022.38	922.554	1.10819	conserved Plasmodium protein, unknown function		PF3D7_1225400	57.9861	36.864	1.57142	conserved Plasmodium protein, unknown function
PF3D7_1028000	49.8274	44.9781	1.10758	methyltransferase, putative		PF3D7_1406100	19.21	12.1892	1.5713	conserved Plasmodium protein, unknown function
PF3D7_1248200	131.673	118.875	1.10757	pre-mRNA-splicing factor RBM22, putative		PF3D7_0818000	90.596	57.6821	1.56962	conserved protein, unknown function
PF3D7_0816800	1.53275	1.37548	1.10659	meiotic recombination protein DMC1, putative		PF3D7_1452400	162.754	103.742	1.56829	conserved Plasmodium protein, unknown function
PF3D7_0922100	352.331	318.432	1.10642	ubiquitin-like protein, putative		PF3D7_0811300	339.131	216.239	1.56805	CCR4-associated factor 1
PF3D7_1310500	55.0227	49.7256	1.10631	conserved protein, unknown function		PF3D7_1473000	0.154445	0.0622975	1.56777	conserved Plasmodium protein, unknown function
PF3D7_0323600	18.2201	16.4622	1.10614	conserved Plasmodium protein, unknown function		PF3D7_1317000	97.0724	61.8897	1.56756	U4/U6.U5 tri-snRNP-associated protein 2, putative
PF3D7_1329000	58.9314	53.2859	1.10575	DNA-directed RNA polymerase III subunit RPC1, putative		PF3D7_0618400	0.795944	0.471755	1.56701	conserved Plasmodium membrane protein, unknown function
PF3D7_1408000	163.509	147.866	1.10572	plasmepsin II		PF3D7_1439300	25.1179	16.0036	1.56598	Sad1/UNC domain-containing protein, putative
PF3D7_0920800	361.853	327.277	1.10562	inosine-5'-monophosphate dehydrogenase		PF3D7_1036900	409.661	261.796	1.56459	conserved Plasmodium protein, unknown function
PF3D7_0813500	7.09504	6.40791	1.10558	conserved Plasmodium protein, unknown function		PF3D7_0718400	203.881	130.301	1.56426	mitochondrial ribosomal protein S8 precursor, putative
PF3D7_1314700	9.63259	8.70424	1.10544	conserved Plasmodium protein, unknown function		PF3D7_0212300	418.959	268.13	1.56231	peptide chain release factor subunit 1, putative
PF3D7_1136600	176.315	159.494	1.1054	conserved Plasmodium protein, unknown function		PF3D7_1019400	1895.75	1213.65	1.56198	60S ribosomal protein L30e, putative
PF3D7_0415900	1361.36	1232.02	1.10497	60S ribosomal protein L15, putative		PF3D7_1129400	250.008	160.092	1.5613	rRNA (cytosine-C(5))-methyltransferase, putative
PF3D7_0808900	0.254831	0.221144	1.1049	rifin		PF3D7_0108700	95.9077	61.4003	1.56109	secreted ookinete protein, putative
PF3D7_0925500	10.4781	9.47629	1.10461	thioredoxin-like protein 2		PF3D7_0523800	23.7497	15.1833	1.56051	transporter, putative
PF3D7_1451800	11.7371	10.6188	1.10433	sortilin		PF3D7_0219200	1982.12	1270.82	1.55967	40S ribosomal protein S30
PF3D7_1221900	267.262	242.005	1.10432	conserved Plasmodium membrane protein, unknown function		PF3D7_0517200	40.5955	26.0037	1.55899	conserved Plasmodium protein, unknown function
PF3D7_1210500	1.32548	1.19101	1.10416	conserved Plasmodium protein, unknown function		PF3D7_0507100	2214.52	1421.04	1.55834	60S ribosomal protein L4
PF3D7_1016400	253.433	229.531	1.10409	serine/threonine protein kinase, FIKK family		PF3D7_1230500	66.8914	42.8991	1.55797	WD repeat-containing protein, putative
PF3D7_API03600	0.0315694	0.0191774	1.10398	chaperone protein ClpM		PF3D7_1321500	6.7519	4.29842	1.55781	3',5'-cyclic nucleotide phosphodiesterase, putative
PF3D7_0708800	677.079	613.327	1.10393	heat shock protein 110		PF3D7_1357100	4856.2	3117.89	1.55751	elongation factor 1-alpha
PF3D7_1302500	20.9407	18.9604	1.1039	conserved Plasmodium protein, unknown function		PF3D7_1202700	156.905	100.713	1.55739	conserved Plasmodium protein, unknown function
PF3D7_1450400	64.9137	58.7971	1.10385	zinc finger protein, putative		PF3D7_1351800	198.599	127.488	1.55735	conserved Plasmodium protein, unknown function
PF3D7_0807300	165.486	149.98	1.10332	ras-related protein Rab-18		PF3D7_1458000	218.942	140.575	1.55708	cysteine proteinase falcipain 1
PF3D7_1119600	34.3475	31.1278	1.1031	ATP-dependent zinc metalloprotease FTSH, putative		PF3D7_0929200	233.285	149.817	1.55676	RNA-binding protein, putative
PF3D7_1407500	98.3763	89.1875	1.10291	multifunctional methyltransferase subunit TRM112, putative		PF3D7_0526300	120.604	77.4773	1.55592	nucleolar Jumonji domain interacting protein, putative
PF3D7_1367800	0.353535	0.311247	1.10283	secreted ookinete protein, putative		PF3D7_0703300	83.7972	53.825	1.55581	conserved Plasmodium protein, unknown function
PF3D7_0114100	1.52851	1.37677	1.10275	Pfmc-2TM Maurer's cleft two transmembrane protein		PF3D7_0523900	30.287	19.4313	1.55581	conserved Plasmodium membrane protein, unknown function
PF3D7_0211800	192.157	174.28	1.10252	asparagine--tRNA ligase		PF3D7_0609900	5.19287	3.30239	1.55563	conserved Plasmodium protein, unknown function
PF3D7_0411100	6.59096	5.96993	1.10231	conserved Plasmodium protein, unknown function		PF3D7_0708500	45.9964	29.5409	1.55516	heat shock protein 86 family protein
PF3D7_1447000	1083	982.528	1.10225	40S ribosomal protein S5		PF3D7_1445100	106.223	68.2829	1.55482	histidine--tRNA ligase, putative
PF3D7_0528200	352.985	320.267	1.10213	eukaryotic translation initiation factor 3 subunit E, putative		PF3D7_0904000	399.728	257.066	1.55475	GTPase-activating protein, putative
PF3D7_1014700	10.4136	9.44054	1.10199	prohibitin, putative		PF3D7_1357700	138.734	89.2034	1.55463	U3 small nucleolar RNA-associated protein 21, putative
PF3D7_1430700	3.62968	3.28574	1.10158	NADP-specific glutamate dehydrogenase		PF3D7_0211500	1.98349	1.24105	1.55363	GAF domain-related protein, putative
PF3D7_1466300	123.888	112.521	1.10093	26S proteasome regulatory subunit RPN2, putative		PF3D7_1254000	0.336484	0.180968	1.5535	rifin
PF3D7_0923900	278.881	253.318	1.10087	RNA-binding protein, putative		PF3D7_1364800	227.474	146.397	1.55344	DNA-directed RNA polymerases I, II, and III subunit RPABC1, putative
PF3D7_1367600	103.994	94.4785	1.10061	ribosome biogenesis protein MRT4, putative		PF3D7_1003000	1.60511	0.998913	1.55163	conserved Plasmodium protein, unknown function
PF3D7_0419600	737.692	670.291	1.10054	ran-specific GTPase-activating protein 1, putative		PF3D7_0315800	77.1223	49.6705	1.55157	zinc finger protein, putative
PF3D7_1123500	105.731	96.0859	1.10028	conserved Plasmodium protein, unknown function		PF3D7_0807200	120.043	77.36	1.55103	conserved Plasmodium membrane protein, unknown function
PF3D7_1421400	89.3888	81.2345	1.10026	DNA-directed RNA polymerase III subunit RPC6, putative		PF3D7_1038200	29.3549	18.892	1.55091	conserved Plasmodium protein, unknown function
PF3D7_1346100	266.186	241.957	1.1001	protein transport protein SEC61 subunit alpha		PF3D7_1454500	226.118	145.769	1.55083	iron sulfur cluster assembly protein, putative
PF3D7_0808100	12.0022	10.9044	1.09976	AP-3 complex subunit delta, putative		PF3D7_1349800	41.8833	26.9737	1.5507	nucleolar preribosomal associated cytoplasmic ATPase, putative
PF3D7_1466400	158.421	144.043	1.09975	transcription factor with AP2 domain(s)		PF3D7_0305200	129.623	83.6246	1.5494	conserved Plasmodium protein, unknown function
PF3D7_0209800	953.719	867.228	1.09972	ATP-dependent RNA helicase UAP56		PF3D7_0404900	47.7258	30.7766	1.54893	6-cysteine protein
PF3D7_1353500	18.0357	16.3947	1.09949	RNA polymerase II transcription factor B subunit 4, putative		PF3D7_1438100	66.926	43.1929	1.5482	secretory complex protein 62
PF3D7_0702000	1150.62	1046.63	1.09935	Plasmodium exported protein (hyp12), unknown function		PF3D7_0317100	3.86191	2.46005	1.54759	6-cysteine protein
PF3D7_0503300	422.704	384.53	1.09925	serine/arginine-rich splicing factor 12		PF3D7_1110200	126.966	82.0596	1.54658	pre-mRNA-processing factor 6, putative
PF3D7_0214300	8.24011	7.48777	1.09915	conserved Plasmodium protein, unknown function		PF3D7_1120200	73.9017	47.751	1.5465	conserved Plasmodium protein, unknown function
PF3D7_1314100	21.1301	19.2171	1.09903	conserved Plasmodium protein, unknown function		PF3D7_1204900	9.13581	5.87213	1.54649	probable protein, unknown function
PF3D7_0718700	2.6601	2.41182	1.09884	conserved Plasmodium membrane protein, unknown function		PF3D7_0627300	325.912	211.012	1.54426	E3 ubiquitin-protein ligase RNF5, putative
PF3D7_1413900	75.4334	68.6481	1.0987	DnaJ protein, putative		PF3D7_0727200	98.4066	63.7027	1.54393	cysteine desulfurase, putative
PF3D7_1140300	1.17208	1.05783	1.09868	P-loop containing nucleoside triphosphate hydrolase, putative		PF3D7_0204700	434.922	281.851	1.5429	hexose transporter
PF3D7_0730800	2811.7	2559.34	1.0986	Plasmodium exported protein, unknown function, unspecified product		PF3D7_1354400	131.997	85.5249	1.54274	V-type proton ATPase 21 kDa proteolipid subunit, putative
PF3D7_0522800	137.977	125.588	1.09857	pre-mRNA-splicing factor BUD31, putative		PF3D7_0719900	22.1371	14.3169	1.54243	conserved Plasmodium membrane protein, unknown function
PF3D7_1105400	1336.43	1216.51	1.09857	40S ribosomal protein S4, putative		PF3D7_0915400	433.709	281.613	1.5399	6-phosphofructokinase
PF3D7_0524000	719.934	655.51	1.09827	karyopherin beta		PF3D7_1448000	104.064	67.6003	1.5386	U3 small nucleolar RNA-associated protein 12, putative
PF3D7_0115000	1.0889	0.982645	1.09814	surface-associated interspersed protein 1.3 (SURFIN 1.3)		PF3D7_1349500	22.9383	14.875	1.53845	conserved Plasmodium protein, unknown function
PF3D7_1102800	29930.1	27257.6	1.09805	early transcribed membrane protein 11.2		PF3D7_1310300	31.5048	20.4466	1.5382	zinc finger protein, putative
PF3D7_1224000	92.614	84.3662	1.09765	GTP cyclohydrolase I		PF3D7_1037800	1.36941	0.855552	1.53776	dynein intermediate chain, putative
PF3D7_1246700	7.9993	7.28061	1.09738	conserved Plasmodium protein, unknown function		PF3D7_0406400	49.2029	31.9629	1.53769	cytosolic glyoxalase II
PF3D7_0804100	36.7958	33.5283	1.09717	small nucleolar RNA snoR06		PF3D7_1301900	1.83435	1.15812	1.53749	Plasmodium exported protein, unknown function
PF3D7_0918900	112.397	102.44	1.0971	gamma-glutamylcysteine synthetase		PF3D7_0806800	267.4	173.888	1.53746	vacuolar proton translocating ATPase subunit A, putative
PF3D7_0630900	149.63	136.383	1.09706	ATP-dependent RNA helicase HAS1		PF3D7_1210400	30.6894	19.9283	1.53729	general transcription factor 3C polypeptide 5, putative
PF3D7_1478600	46.7595	42.6232	1.09682	EMP1-trafficking protein		PF3D7_0323700	79.9711	51.9944	1.53704	U4/U6.U5 tri-snRNP-associated protein 1, putative
PF3D7_0403700	99.5191	90.7265	1.09681	pre-mRNA-splicing factor CLF1, putative		PF3D7_1409000	76.1069	49.4919	1.53668	WD repeat-containing protein, putative
PF3D7_0826700	1516.87	1383.27	1.09658	receptor for activated c kinase		PF3D7_0917900	1030.08	670.344	1.53656	heat shock protein 70
PF3D7_0605700	3.12637	2.84229	1.09655	conserved Plasmodium protein, unknown function		PF3D7_1018600	66.8076	43.4585	1.53604	conserved Plasmodium protein, unknown function
PF3D7_0703700	307.867	281.014	1.09552	conserved Plasmodium protein, unknown function		PF3D7_0821400	159.572	103.864	1.53584	conserved Plasmodium protein, unknown function
PF3D7_1137300	168.707	153.995	1.09547	CLPTM1 domain-containing protein, putative		PF3D7_0905300	0.262372	0.135977	1.53562	dynein heavy chain, putative
PF3D7_0823300	124.567	113.712	1.09538	histone acetyltransferase GCN5		PF3D7_1122600	1.07227	0.663759	1.53487	conserved Plasmodium protein, unknown function
PF3D7_0909400	141.097	128.816	1.09526	exoribonuclease, putative		PF3D7_0523000	446.498	291.105	1.53362	multidrug resistance protein 1
PF3D7_0826500	66.8938	61.0716	1.09518	ubiquitin conjugation factor E4 B, putative		PF3D7_0906910	104.773	68.2875	1.53351	tubulin-specific chaperone, putative
PF3D7_0916900	227.036	207.389	1.09469	conserved Plasmodium protein, unknown function		PF3D7_0919100	238.687	155.657	1.53307	DnaJ protein, putative
PF3D7_0713900	90.9114	83.0555	1.09447	conserved Plasmodium protein, unknown function		PF3D7_1225300	101.506	66.189	1.53277	conserved Plasmodium protein, unknown function
PF3D7_1323500	81.5048	74.4634	1.09444	plasmepsin V		PF3D7_1241100	72.3423	47.1973	1.53164	polyadenylation factor subunit 2, putative
PF3D7_0518100	5.99983	5.47505	1.09413	RAP protein, putative		PF3D7_1423000	182.836	119.383	1.53106	nucleolar GTP-binding protein 2, putative
PF3D7_0627400	21.1834	19.3592	1.09374	mitochondrial import inner membrane translocase subunit TIM22, putative		PF3D7_1455000	1.51514	0.954925	1.53105	protein phosphatase PPM3, putative
PF3D7_1311800	676.485	618.686	1.09341	M1-family alanyl aminopeptidase		PF3D7_1307700	44.5329	29.0609	1.53057	conserved Plasmodium protein, unknown function
PF3D7_1433500	329.978	301.938	1.09284	DNA topoisomerase 2		PF3D7_0218400	140.299	91.6703	1.5299	ATP-dependent RNA helicase DDX47, putative
PF3D7_0607300	3.23564	2.95276	1.09266	uroporphyrinogen III decarboxylase		PF3D7_1422400	51.5971	33.6936	1.52979	conserved Plasmodium protein, unknown function
PF3D7_0809900	25.9771	23.7697	1.09248	JmjC domain containing protein		PF3D7_1444800	2950.85	1929.64	1.5292	fructose-bisphosphate aldolase
PF3D7_1142400	168.057	153.896	1.09196	coproporphyrinogen-III oxidase		PF3D7_0814300	55.6498	36.3717	1.52858	ATPase, putative
PF3D7_0705700	939.395	860.395	1.09181	40S ribosomal protein S29, putative		PF3D7_1031200	6.82434	4.43012	1.52851	MORN repeat-containing protein 1
PF3D7_1316900	118.003	108.127	1.09125	conserved Plasmodium protein, unknown function		PF3D7_1218300	48.2746	31.5494	1.52845	AP-2 complex subunit mu, putative
PF3D7_0405700	3.16112	2.88956	1.09084	lysine decarboxylase, putative		PF3D7_1364200	44.3161	28.9617	1.52834	conserved Plasmodium protein, unknown function
PF3D7_0306800	253.963	232.893	1.09043	T-complex protein 1 subunit beta		PF3D7_0821500	105.397	68.9914	1.52692	ribosomal RNA small subunit methyltransferase NEP1, putative
PF3D7_0413100	22.8778	20.9752	1.09028	erythrocyte membrane protein 1, PfEMP1		PF3D7_0935000	222.085	145.458	1.52644	U2 small nuclear ribonucleoprotein B'', putative
malmito_rna_15	59.8312	54.8745	1.09016	unspecified product		PF3D7_0722600	143.772	94.1548	1.52642	U3 small nucleolar RNA-associated protein 7, putative
PF3D7_1034900	199.207	182.737	1.09008	methionine--tRNA ligase		PF3D7_1441200	1038.88	680.637	1.52626	60S ribosomal protein L1, putative
PF3D7_0318100	7.24126	6.63751	1.08961	stomatin-like protein		PF3D7_0517000	2484.61	1627.92	1.52622	60S ribosomal protein L12, putative
PF3D7_1463600	1.24335	1.13294	1.08955	conserved Plasmodium protein, unknown function		PF3D7_0512300	55.9942	36.661	1.52592	CDK-activating kinase assembly factor
PF3D7_1016800	534.571	490.753	1.08927	Plasmodium exported protein (PHISTc), unknown function		PF3D7_1213100	12.1032	7.89735	1.52591	U1 spliceosomal RNA
PF3D7_1028800	26.2486	24.0894	1.08926	conserved Plasmodium protein, unknown function		PF3D7_1102400	84.9057	55.6233	1.5255	phosphopantothenate--cysteine ligase, putative
PF3D7_0614500	1697.04	1558.01	1.08923	60S ribosomal protein L19		PF3D7_0516900	2012.73	1319.41	1.52544	60S ribosomal protein L2
PF3D7_0813600	205.454	188.647	1.08905	translation initiation factor SUI1, putative		PF3D7_1467900	24.3045	15.9074	1.52458	rab GTPase activator, putative
PF3D7_0717400	116.527	107.005	1.0889	queuine tRNA-ribosyltransferase, putative		PF3D7_0721600	3347.57	2196.21	1.52422	40S ribosomal protein S5, putative
PF3D7_1001900	850.971	781.871	1.08837	Plasmodium exported protein (hyp16), unknown function		PF3D7_1022400	531.757	349.047	1.5233	serine/arginine-rich splicing factor 4
PF3D7_0113700	254.26	233.714	1.08787	heat shock protein 40, type II		PF3D7_0903600	7.07056	4.61067	1.5222	conserved Plasmodium protein, unknown function, unspecified product
PF3D7_1131000	4.92704	4.52182	1.08768	RNA-binding protein s1, putative		PF3D7_0319900	32.9276	21.6048	1.52167	conserved Plasmodium protein, unknown function
PF3D7_1132200	369.852	340.316	1.08676	T-complex protein 1 subunit alpha		PF3D7_1404500	103.13	67.7667	1.52107	rRNA biogenesis protein RRP5, putative
PF3D7_1355200	5.81721	5.34585	1.08655	RAP protein, putative		PF3D7_1413900	85.456	56.1588	1.52076	DnaJ protein, putative
PF3D7_1461900	142.927	131.575	1.08621	valine--tRNA ligase, putative		PF3D7_1331800	2141.58	1408.87	1.52003	60S ribosomal protein L23, putative
PF3D7_0812800	21.9204	20.1756	1.08605	conserved Plasmodium protein, unknown function		PF3D7_0708800	801.768	527.46	1.51996	heat shock protein 110
PF3D7_1470200	85.3914	78.6179	1.08605	conserved Plasmodium protein, unknown function		PF3D7_1354300	314.155	206.672	1.51981	large subunit rRNA methyltransferase, putative
PF3D7_0525200	10.9006	10.0311	1.08582	structural maintenance of chromosomes protein 6, putative		PF3D7_0417100	1.00134	0.624911	1.51928	mRNA-binding protein PUF2
PF3D7_0320200	2.71929	2.49673	1.08571	CPW-WPC family protein		PF3D7_0410800	44.6427	29.3676	1.51837	conserved Plasmodium protein, unknown function
PF3D7_1329500	411.536	379.098	1.08554	conserved Plasmodium protein, unknown function		PF3D7_1367700	142.58	93.8707	1.51835	alanine--tRNA ligase
PF3D7_0209700	196.935	181.424	1.08545	RING zinc finger protein, putative		PF3D7_0927900	98.537	64.9467	1.5164	phosphatidylserine decarboxylase
PF3D7_0927400	0.560052	0.508166	1.08532	conserved Plasmodium protein, unknown function		PF3D7_0616000	61.7406	40.6818	1.51638	pyridoxal kinase
PF3D7_1416100	109.866	101.237	1.08515	protein SEY1, putative		PF3D7_1457700	126.53	83.4466	1.51568	large ribosomal subunit nuclear export factor, putative
PF3D7_1120200	78.5808	72.4137	1.08505	conserved Plasmodium protein, unknown function		PF3D7_0616800	64.1957	42.3301	1.51533	malate:quinone oxidoreductase, putative
PF3D7_1316800	93.5027	86.1929	1.08471	protein transport protein SEC20, putative		PF3D7_1447000	1667.57	1101.08	1.51444	40S ribosomal protein S5
PF3D7_1133500	2.02044	1.85508	1.08458	conserved Plasmodium protein, unknown function		PF3D7_0306900	2417.57	1596.83	1.51395	40S ribosomal protein S23, putative
PF3D7_1356400	2.54612	2.34013	1.08442	phosphatase 2A regulatory subunit-related protein, putative		PF3D7_0703100	47.9512	31.6581	1.51304	conserved Plasmodium protein, unknown function
PF3D7_API02900	0.280207	0.250845	1.08369	elongation factor Tu		PF3D7_1233400	67.1954	44.3871	1.51269	conserved Plasmodium membrane protein, unknown function
PF3D7_1248000	6.93898	6.39777	1.08329	conserved Plasmodium protein, unknown function		PF3D7_1315000	83.4971	55.1655	1.51265	conserved Plasmodium protein, unknown function
PF3D7_0201300	0.138658	0.120328	1.08319	stevor		PF3D7_0708400	3568.41	2359.36	1.51243	heat shock protein 90
PF3D7_1336800	197.831	182.656	1.08303	nuclear movement protein, putative		PF3D7_1244200	78.1384	51.6357	1.51227	RNA polymerase II transcription factor B subunit 2, putative
PF3D7_1417500	199.79	184.481	1.08294	H/ACA ribonucleoprotein complex subunit 4, putative		PF3D7_1127800	76.6555	50.6654	1.51196	conserved Plasmodium protein, unknown function
PF3D7_1358100	256.456	236.944	1.08231	small subunit rRNA processing factor, putative		PF3D7_0318400	0.953278	0.596667	1.51188	conserved Plasmodium protein, unknown function
PF3D7_1136500	625.529	578.216	1.08181	casein kinase 1		PF3D7_0313500	16.5474	10.9135	1.51154	Ras-like G protein
PF3D7_0611400	42.5241	39.3018	1.08178	SWIB/MDM2 domain-containing protein		PF3D7_0530800	8.89056	5.84864	1.51136	CPW-WPC family protein
PF3D7_1315900	97.2614	89.9161	1.0816	exportin-T, putative		PF3D7_0830400	717.624	474.837	1.5112	conserved Plasmodium protein, unknown function
PF3D7_1361100	225.918	208.871	1.08158	protein transport protein Sec24A		PF3D7_1242800	264.36	174.924	1.51099	rab specific GDP dissociation inhibitor
PF3D7_0821200	90.4779	83.6516	1.08151	conserved Plasmodium protein, unknown function		PF3D7_0820500	64.6652	42.7627	1.51099	C-13 antigen
PF3D7_1460200	6.31716	5.8339	1.08144	conserved Plasmodium protein, unknown function		PF3D7_1330800	912.633	603.977	1.51095	RNA-binding protein, putative
PF3D7_1450700	146.331	135.376	1.08086	conserved Plasmodium protein, unknown function		PF3D7_0809100	4.15946	2.71942	1.51076	erythrocyte membrane protein 1, PfEMP1
PF3D7_1423700	289.369	267.833	1.08038	conserved Plasmodium protein, unknown function		PF3D7_1133100	104.694	69.2728	1.51059	conserved membrane protein, unknown function
PF3D7_0311800	8.44611	7.81078	1.08031	conserved protein, unknown function		PF3D7_1344700	16.7325	11.046	1.51018	conserved Plasmodium protein, unknown function
PF3D7_1004300	204.718	189.578	1.07982	E3 ubiquitin-protein ligase, putative		PF3D7_0930500	34.9165	23.1101	1.50868	diacylglycerol kinase, putative
PF3D7_0812000	11.4534	10.6012	1.07964	conserved Plasmodium protein, unknown function		PF3D7_1217700	76.4394	50.6525	1.50809	conserved Plasmodium protein, unknown function
PF3D7_1136400	150.153	139.129	1.07918	signal recognition particle subunit SRP72, putative		PF3D7_0106300	139.458	92.5205	1.50677	calcium-transporting ATPase
PF3D7_1251100	186.958	173.247	1.0791	conserved Plasmodium protein, unknown function		PF3D7_1320900	48.1095	31.8963	1.50672	RNA-binding protein, putative
PF3D7_0909700	140.539	130.26	1.07885	FHA domain protein, putative		PF3D7_0810800	212.491	141.035	1.5063	hydroxymethyldihydropterin pyrophosphokinase-dihydropteroate synthase
PF3D7_0729300	143.174	132.703	1.07885	60S ribosomal export protein NMD3, putative		PF3D7_0624000	513.386	341.151	1.50472	hexokinase
PF3D7_0813300	947.869	878.589	1.07884	conserved Plasmodium protein, unknown function		PF3D7_1205900	71.578	47.6043	1.50255	conserved protein, unknown function
PF3D7_0324800	2.03674	1.88062	1.07882	rifin		PF3D7_1227400	42.2049	28.0587	1.50237	conserved Plasmodium protein, unknown function
PF3D7_1351000	54.9949	50.971	1.07879	phosphatidylinositol transfer protein, putative		PF3D7_1344400	29.1108	19.3439	1.50231	conserved Plasmodium protein, unknown function
PF3D7_0918200	119.625	110.971	1.07791	50S ribosomal protein L3, apicoplast, putative		PF3D7_1446100	1.75459	1.13472	1.50203	conserved Plasmodium protein, unknown function
PF3D7_0507800	173.359	160.849	1.07773	conserved Plasmodium protein, unknown function		PF3D7_1340700	30.7553	20.4428	1.502	ras-related protein Rab-11B
PF3D7_0915800	3.39212	3.14157	1.07729	glycolipid transfer protein, putative		PF3D7_1341200	3129.12	2083.72	1.50167	60S ribosomal protein L18, putative
PF3D7_1210200	0.720577	0.662107	1.07672	zinc finger protein, putative		PF3D7_1420000	227.341	151.374	1.50152	splicing factor 3B subunit 4, putative
PF3D7_0929100	6.45124	5.98603	1.07644	conserved Plasmodium protein, unknown function		PF3D7_0415300	100.931	67.201	1.50118	cdc2-related protein kinase 3
PF3D7_0502400	344.056	319.637	1.07637	merozoite surface protein 8		PF3D7_0812600	38.2674	25.463	1.5009	ubiquitin-conjugating enzyme, putative
PF3D7_0518300	102.741	95.4583	1.07621	proteasome subunit beta type-1, putative		PF3D7_1351600	6.22178	4.11238	1.50076	glycerol kinase
PF3D7_0912900	170.951	158.839	1.07621	26S proteasome regulatory subunit RPN8, putative		PF3D7_0103300	47.7607	31.7994	1.50036	conserved Plasmodium protein, unknown function
PF3D7_1403700	5.42152	5.03214	1.07587	translocation associated membrane protein, putative		PF3D7_1407800	641.77	427.762	1.50018	plasmepsin IV
PF3D7_1027900	12.6949	11.7929	1.07584	palmitoyltransferase DHHC10, putative		PF3D7_1414200	152.699	101.774	1.49988	conserved Plasmodium protein, unknown function
PF3D7_0301800	680.819	633.256	1.0751	Plasmodium exported protein, unknown function		PF3D7_0422700	80.1046	53.3805	1.4997	eukaryotic initiation factor 4A-III, putative
PF3D7_0703500	267.42	248.747	1.07504	erythrocyte membrane-associated antigen		PF3D7_1237500	68.9778	45.9629	1.49964	conserved Plasmodium protein, unknown function
PF3D7_1330300	20.1557	18.743	1.07497	DnaJ protein, putative		PF3D7_1122200	74.2267	49.4676	1.4995	cupin-like protein, putative
PF3D7_1422400	50.8356	47.2955	1.07469	conserved Plasmodium protein, unknown function		PF3D7_1248200	124.995	83.3624	1.49882	pre-mRNA-splicing factor RBM22, putative
PF3D7_1307000	95.7493	89.0877	1.07469	exosome complex component RRP40, putative		PF3D7_0714200	54.0866	36.0546	1.49875	conserved Plasmodium protein, unknown function
PF3D7_1434200	275.467	256.369	1.07447	calmodulin		PF3D7_0507800	201.579	134.52	1.49814	conserved Plasmodium protein, unknown function
PF3D7_1144500	52.2633	48.6378	1.07439	SUMO-activating enzyme subunit 1		PF3D7_1354600	212.214	141.694	1.49734	60S ribosomal protein L7-2, putative
PF3D7_1023200	91.7805	85.4827	1.07359	orotidine 5'-phosphate decarboxylase		PF3D7_0617900	1062.06	709.376	1.4971	histone H3 variant
PF3D7_0916600	73.6727	68.6201	1.07352	methyltransferase, putative		PF3D7_0211400	2.1971	1.43485	1.49663	beta-ketoacyl-ACP synthase III
PF3D7_1125100	4.89053	4.54885	1.0735	conserved Apicomplexan protein, unknown function		PF3D7_0612500	39.2391	26.1864	1.49656	conserved Plasmodium protein, unknown function
PF3D7_1427000	4.1963	3.90235	1.07344	conserved Plasmodium protein, unknown function		PF3D7_0528100	122.441	81.7866	1.49647	AP-1 complex subunit beta, putative
PF3D7_0605200	6.92723	6.45236	1.07247	conserved Plasmodium protein, unknown function		PF3D7_0526500	52.7458	35.2292	1.49581	conserved Plasmodium protein, unknown function
PF3D7_1114700	131.003	122.16	1.07233	serine/threonine protein kinase, putative		PF3D7_1303600	17.5596	11.7129	1.49494	conserved Plasmodium protein, unknown function
PF3D7_1428400	3.20631	2.98398	1.07209	WD and tetratricopeptide repeats protein 1, putative		PF3D7_0716000	93.5152	62.524	1.49488	RNA-binding protein, putative
PF3D7_0800600	1.76443	1.63927	1.07196	Plasmodium exported protein (PHISTa), unknown function		PF3D7_0706400	2061.82	1379.23	1.49487	60S ribosomal protein L37
PF3D7_1354300	238.276	222.288	1.07189	large subunit rRNA methyltransferase, putative		PF3D7_0724400	129.426	86.5473	1.49486	mitochondrial import inner membrane translocase subunit TIM14, putative
PF3D7_0405500	58.943	54.9853	1.07185	conserved Plasmodium protein, unknown function		PF3D7_1203900	271.717	181.758	1.49467	ubiquitin-conjugating enzyme E2
PF3D7_0515000	161.928	151.09	1.07168	pre-mRNA-splicing factor CWC2, putative		PF3D7_0109100	0.812409	0.510598	1.49429	LCCL domain-containing protein
PF3D7_0110200	23.0246	21.4786	1.07165	FAD-linked sulfhydryl oxidase ERV1, putative		PF3D7_1404100	319.413	213.831	1.49353	cytochrome c, putative
PF3D7_1225500	122.114	113.945	1.07163	small subunit rRNA processing factor, putative		PF3D7_0310500	47.2527	31.6089	1.49336	ATP-dependent RNA helicase DHX57, putative
PF3D7_1426400	0.854281	0.790776	1.07129	MORN repeat protein, putative		PF3D7_1138100	27.2747	18.2331	1.49318	ubiquitin-related modifier 1, putative
PF3D7_1305300	38.0784	35.5382	1.07128	conserved Plasmodium protein, unknown function		PF3D7_1224400	117.332	78.5475	1.49314	conserved Plasmodium protein, unknown function
PF3D7_0410400	92.1357	86.0232	1.07097	exosome complex component RRP4, putative		PF3D7_0210100	2160.26	1447.06	1.49283	60S ribosomal protein L37ae, putative
PF3D7_0608500	181.968	169.905	1.07096	proteasome subunit alpha type-2, putative		PF3D7_1105700	100.102	67.038	1.49248	tRNA-splicing ligase RtcB, putative
PF3D7_0910000	1.24488	1.1558	1.07093	SET domain protein, putative		PF3D7_0821700	1186.64	795.097	1.49238	60S ribosomal protein L22, putative
PF3D7_1462400	58.5722	54.6912	1.07083	conserved Plasmodium protein, unknown function		PF3D7_1363800	1.61216	1.04737	1.49225	nuclear fusion protein, putative
PF3D7_1143400	265.766	248.397	1.0699	translation initiation factor eIF-1A, putative		PF3D7_0722800	1.54338	1.00149	1.49196	conserved Plasmodium protein, unknown function
PF3D7_1452700	18.3099	17.1101	1.06971	U1 snRNA associated protein, putative		PF3D7_0411600	11.7571	7.84949	1.49155	tRNA Glutamic acid
PF3D7_1002900	162.898	152.287	1.06963	conserved Plasmodium protein, unknown function		PF3D7_1009000	144.712	96.9911	1.49151	diphthine methyl ester synthase, putative
PF3D7_0919100	215.986	201.967	1.06938	DnaJ protein, putative		PF3D7_1353000	146.253	98.0403	1.49126	tryptophan-rich protein, pseudogene
PF3D7_1363900	82.3942	77.0505	1.06926	unspecified product		PF3D7_0720100	92.093	61.7534	1.49051	small subunit rRNA processing protein, putative
PF3D7_0606900	100.838	94.3275	1.06895	glutaredoxin-like protein		PF3D7_0719600	2010.31	1348.76	1.49045	60S ribosomal protein L11a, putative
PF3D7_1421200	1629.18	1524.44	1.0687	40S ribosomal protein S25		PF3D7_1325800	31.9302	21.3993	1.48983	conserved Plasmodium protein, unknown function
PF3D7_1368200	122.693	114.809	1.06861	ABC transporter E family member 1, putative		PF3D7_0806500	79.884	53.5994	1.48948	DnaJ protein, putative
PF3D7_0911400	13.9425	13.0488	1.06797	conserved Plasmodium protein, unknown function		PF3D7_1311900	236.557	158.824	1.48912	V-type proton ATPase catalytic subunit A
PF3D7_1452300	2.5099	2.34407	1.06785	DER1-like protein		PF3D7_0415900	1967.87	1322.14	1.48836	60S ribosomal protein L15, putative
PF3D7_0317600	1193.52	1117.71	1.06782	40S ribosomal protein S11, putative		PF3D7_1365900	1763.62	1184.97	1.48828	ubiquitin-60S ribosomal protein L40
PF3D7_1206600	116.786	109.406	1.06739	DNA-directed RNA polymerase III subunit RPC2, putative		PF3D7_1424200	615.106	413.292	1.48819	small nucleolar RNA snoR25
PF3D7_0319700	62.6943	58.7319	1.06735	ABC transporter I family member 1, putative		PF3D7_1345100	225.638	151.624	1.48782	thioredoxin 2
PF3D7_0821100	245.527	230.042	1.06728	protein kinase 1		PF3D7_1020500	18.4045	12.3393	1.48758	ribosomal silencing factor RsfS, putative
PF3D7_1320800	9.2069	8.62054	1.06724	dihydrolipoyllysine-residue succinyltransferase component of 2-oxoglutarate dehydrogenase complex		PF3D7_0214100	111.426	74.8954	1.4871	protein transport protein SEC31
PF3D7_1457000	158.079	148.12	1.06719	signal peptide peptidase		PF3D7_0829600	2.50363	1.65252	1.48565	early transcribed membrane protein 8
PF3D7_1474900	7.38782	6.91644	1.06718	trailer hitch homolog, putative		PF3D7_1311700	176.843	119.018	1.48544	cytochrome c2 precursor, putative
PF3D7_1321700	171.518	160.733	1.06706	splicing factor 1		PF3D7_1457400	9.35749	6.26726	1.48533	conserved Plasmodium protein, unknown function
PF3D7_1131400	0.616104	0.571129	1.06701	conserved Plasmodium protein, unknown function		PF3D7_0802700	0.615524	0.38197	1.48458	conserved Plasmodium protein, unknown function
PF3D7_1354400	84.1925	78.9011	1.06698	V-type proton ATPase 21 kDa proteolipid subunit, putative		PF3D7_0919400	12.4642	8.3667	1.48395	protein disulfide isomerase
PF3D7_0812220	5.48406	5.13483	1.06671	GTPase, putative		PF3D7_0409200	180.922	121.935	1.48336	protein SOF1, putative
PF3D7_0115500	7.51716	7.04097	1.06668	erythrocyte membrane protein 1 (PfEMP1), pseudogene		PF3D7_1402400	37.3743	25.1631	1.48336	U1 small nuclear ribonucleoprotein C, putative
PF3D7_1039100	1.10109	1.02604	1.06665	DnaJ protein, putative, pseudogene		PF3D7_1332000	80.8419	54.4732	1.48318	syntaxin, Qa-SNARE family
PF3D7_1241900	120.474	112.942	1.06663	tetratricopeptide repeat protein, putative		PF3D7_1217900	23.0585	15.5206	1.48256	PPPDE peptidase domain-containing protein, putative
PF3D7_0621800	1108.67	1039.65	1.06638	nascent polypeptide-associated complex subunit alpha, putative		PF3D7_1032900	23.689	15.9555	1.48167	RNA polymerase II-associated protein 1, putative
PF3D7_1011000	7.31539	6.85623	1.06601	inner membrane complex sub-compartment protein 1		PF3D7_0921600	26.3789	17.7766	1.4812	tetratricopeptide repeat protein, putative
PF3D7_1462200	5.73369	5.37381	1.06575	conserved Plasmodium protein, unknown function		PF3D7_1365600	7.72168	5.18178	1.48088	DNA topoisomerase VI, b subunit, putative
PF3D7_1432100	51.6676	48.4761	1.0657	voltage-dependent anion-selective channel protein, putative		PF3D7_0106700	138.485	93.5101	1.48045	small ribosomal subunit assembling AARP2 protein
PF3D7_0110300	11.3071	10.6043	1.06566	Plasmodium RNA of unknown function RUF5		PF3D7_1125500	475.545	321.52	1.4789	small nuclear ribonucleoprotein Sm D1, putative
PF3D7_1120900	9.09199	8.52686	1.06551	heat shock factor-binding protein 1		PF3D7_0317700	34.5007	23.3106	1.47799	CPSF (cleavage and polyadenylation specific factor), subunit A, putative
PF3D7_0820000	74.4964	69.9254	1.06528	Snf2-related CBP activator, putative		PF3D7_0630500	128.089	86.659	1.47753	ribosome biogenesis protein YTM1, putative
PF3D7_1133900	63.147	59.2774	1.06517	conserved Plasmodium protein, unknown function		PF3D7_1346700	10.8352	7.30754	1.47623	6-cysteine protein
PF3D7_1029200	71.842	67.4425	1.06514	WD repeat-containing protein, putative		PF3D7_0206700	90.6829	61.3989	1.47617	adenylosuccinate lyase
PF3D7_1337500	81.0418	76.0965	1.0649	conserved Plasmodium protein, unknown function		PF3D7_0106400	417.709	283.031	1.47567	pre-rRNA-processing protein TSR2, putative
PF3D7_1242600	44.6123	41.8992	1.0646	protein farnesyltransferase subunit alpha		PF3D7_0416800	718.508	486.871	1.47567	small GTP-binding protein sar1
PF3D7_0921200	34.0308	31.9633	1.06448	conserved Plasmodium membrane protein, unknown function		PF3D7_1450600	78.8826	53.4246	1.47563	S-adenosylmethionine-dependent methyltransferase, putative
PF3D7_0825800	1.23396	1.15322	1.06443	conserved Plasmodium protein, unknown function		PF3D7_0418700	125.722	85.2013	1.47503	RNA-binding protein NOB1, putative
PF3D7_0719100	17.0727	16.0374	1.06416	conserved Plasmodium protein, unknown function		PF3D7_1237200	65.4795	44.3643	1.47488	conserved Plasmodium protein, unknown function
PF3D7_1122400	44.464	41.7818	1.06404	conserved Plasmodium protein, unknown function		PF3D7_1013200	79.4755	53.8703	1.47443	conserved Plasmodium protein, unknown function
PF3D7_0606700	139.811	131.43	1.06372	coatomer alpha subunit, putative		PF3D7_0815200	162.728	110.34	1.47436	importin beta, putative
PF3D7_0606000	333.698	313.784	1.06344	conserved Plasmodium protein, unknown function		PF3D7_1416100	31.5551	21.3727	1.4742	protein SEY1, putative
PF3D7_0707420	33.7553	31.7418	1.06323	nucleolar RNA snoR36		PF3D7_0308700	2.98019	1.99023	1.47361	conserved Plasmodium protein, unknown function
PF3D7_1325500	1.70588	1.5985	1.06322	conserved Plasmodium protein, unknown function		PF3D7_0401200	0.581685	0.362612	1.47356	rifin
PF3D7_1305000	7.19987	6.76701	1.06303	conserved Plasmodium protein, unknown function		PF3D7_1456800	610.389	414.295	1.47321	V-type H(+)-translocating pyrophosphatase, putative
PF3D7_0306500	12.8702	12.1017	1.06298	conserved Plasmodium protein, unknown function		PF3D7_0619200	116.705	79.189	1.47316	conserved Plasmodium protein, unknown function
PF3D7_1421700	24.7264	23.2612	1.06272	unspecified product		PF3D7_1400400	0.662101	0.41802	1.47118	rifin
PF3D7_1421500	28.2862	26.6141	1.06259	mitochondrial import inner membrane translocase subunit TIM8, putative		PF3D7_0611500	2.31795	1.5438	1.47095	conserved Plasmodium protein, unknown function
PF3D7_1419200	5.1413	4.83269	1.06256	thioredoxin-like protein, putative		PF3D7_1453400	15.3435	10.3993	1.47091	conserved Plasmodium protein, unknown function
PF3D7_0615600	51.9683	48.9048	1.06251	conserved Plasmodium protein, unknown function		PF3D7_1253200	75.8246	51.5263	1.47066	hypothetical protein
PF3D7_0912700	35.0288	32.9672	1.06235	conserved Plasmodium protein, unknown function		PF3D7_1114000	2.21137	1.47178	1.47054	dynein light chain type 2, putative
PF3D7_1330700	10.7658	10.1317	1.06197	GPI transamidase subunit PIG-U, putative		PF3D7_1330400	88.9698	60.4824	1.47023	ER lumen protein retaining receptor 1, putative, unspecified product
PF3D7_1367000	56.2253	52.9493	1.06175	suppressor of kinetochore protein 1, putative		PF3D7_0619900	99.4623	67.6599	1.46934	splicing factor 3A subunit 2, putative
PF3D7_1205400	15.8008	14.8774	1.06165	kelch domain-containing protein, putative		PF3D7_1237600	129.45	88.139	1.46817	periodic tryptophan protein 1, putative
PF3D7_1447100	224.52	211.477	1.06165	conserved Plasmodium protein, unknown function		PF3D7_1033600	161.161	109.764	1.46782	myb2 transcription factor, putative
PF3D7_0214100	209.729	197.58	1.06146	protein transport protein SEC31		PF3D7_1235300	184.853	125.913	1.46773	CCR4-NOT transcription complex subunit 4, putative
PF3D7_1317000	71.9132	67.7934	1.06068	U4/U6.U5 tri-snRNP-associated protein 2, putative		PF3D7_0513200	43.0247	29.2822	1.46772	conserved Plasmodium protein, unknown function
PF3D7_1211900	124.734	117.616	1.06047	non-SERCA-type Ca2+ -transporting P-ATPase		PF3D7_1415600	38.4079	26.1424	1.46739	conserved Plasmodium protein, unknown function
PF3D7_0708700	34.7534	32.7687	1.06038	Cg8 protein		PF3D7_0826600	70.3582	47.9187	1.46731	SNARE protein, putative
PF3D7_0102400	3.93039	3.70123	1.06029	lysophospholipase, putative, pseudogene		PF3D7_1126300	49.1696	33.5191	1.46552	DnaJ protein, putative
PF3D7_0821700	714.717	674.184	1.06011	60S ribosomal protein L22, putative		PF3D7_0909500	1.29072	0.849026	1.46542	subpellicular microtubule protein 1, putative
PF3D7_0113300	347.122	327.533	1.05979	Plasmodium exported protein (hyp1), unknown function		PF3D7_1420500	0.710944	0.453496	1.46513	conserved Plasmodium membrane protein, unknown function
PF3D7_1462700	15.2531	14.3926	1.05938	cytochrome c1 precursor, putative		PF3D7_1109600	162.479	110.933	1.46424	small nucleolar RNA SNORD127
PF3D7_0522200	73.8757	69.7387	1.05924	transcription initiation factor TFIID subunit 10, putative		PF3D7_0917600	93.5314	63.8476	1.46419	pre-mRNA-splicing factor ATP-dependent RNA helicase PRP43, putative
PF3D7_0909200	2.06343	1.94287	1.05902	GDP-fucose protein O-fucosyltransferase 2, putative		PF3D7_1450300	40.4256	27.582	1.46397	NADPH--cytochrome P450 reductase, putative
PF3D7_0214500	3.6131	3.4062	1.05901	conserved Plasmodium protein, unknown function		PF3D7_1225500	127.367	86.9985	1.46348	small subunit rRNA processing factor, putative
PF3D7_0900200	8.28006	7.81337	1.05897	rifin		PF3D7_0707900	374.306	255.742	1.46343	ribosomal protein S8e, putative
PF3D7_0719700	1533.25	1448.11	1.05879	40S ribosomal protein S10, putative		PF3D7_0929600	0.67718	0.43129	1.46282	G2 protein, putative
PF3D7_0623400	2.59164	2.44323	1.05835	MEI2-like RNA-binding protein, putative		PF3D7_1348300	34.7351	23.7173	1.4626	elongation factor Tu, putative
PF3D7_1441900	54.6411	51.657	1.05766	RNA polymerase II transcription factor B subunit 5, putative		PF3D7_0711500	286.633	195.998	1.46219	regulator of chromosome condensation, putative
PF3D7_1359000	36.1242	34.1594	1.05735	conserved Plasmodium protein, unknown function		PF3D7_0723400	237.705	162.561	1.46197	conserved Plasmodium protein, unknown function
PF3D7_0706300	94.5363	89.4213	1.05714	conserved Plasmodium protein, unknown function		PF3D7_1449700	40.3834	27.6078	1.46108	exosome complex exonuclease RRP6
PF3D7_0725700	4.48372	4.23688	1.05692	unspecified product		PF3D7_0407600	0.377008	0.22649	1.46102	conserved Plasmodium protein, unknown function
PF3D7_1110600	15.4411	14.6048	1.05687	mitochondrial ribosomal protein L11 precursor, putative		PF3D7_0805400	116.502	79.7452	1.46035	acetyltransferase, putative
PF3D7_0203600	2.13481	2.01471	1.05679	conserved Plasmodium protein, unknown function		PF3D7_0323800	58.778	40.2186	1.46032	conserved Plasmodium protein, unknown function
PF3D7_0731300	304.496	288.15	1.05671	Plasmodium exported protein (PHISTb), unknown function		PF3D7_0802100	2.71746	1.82992	1.45988	transcription factor with AP2 domain(s)
PF3D7_1353600	115.602	109.433	1.05632	ER lumen protein retaining receptor		PF3D7_1215100	79.7167	54.5926	1.45937	conserved Plasmodium protein, unknown function
PF3D7_1442200	5.46791	5.17179	1.05617	GTP-binding protein, putative		PF3D7_1423400	0.842914	0.546144	1.45929	conserved Plasmodium membrane protein, unknown function
PF3D7_1316000	2.48717	2.35025	1.05588	protein kinase, putative		PF3D7_0609100	115.947	79.435	1.45907	zinc transporter ZIP1, putative
PF3D7_1438700	8.84445	8.37199	1.05577	DNA primase small subunit		PF3D7_1365300	31.6849	21.6947	1.45838	conserved Plasmodium protein, unknown function
PF3D7_1021600	63.6439	60.2797	1.05572	deoxyribose-phosphate aldolase, putative		PF3D7_0917200	1.13766	0.74872	1.45827	conserved Plasmodium membrane protein, unknown function
PF3D7_1218300	96.2504	91.187	1.05547	AP-2 complex subunit mu, putative		PF3D7_0923400	114.444	78.4664	1.45793	conserved Plasmodium protein, unknown function
PF3D7_0220100	143.298	135.778	1.05534	DnaJ protein, putative		PF3D7_0500800	2977.39	2042.28	1.45785	mature parasite-infected erythrocyte surface antigen
PF3D7_1343700	278.629	264.085	1.05505	kelch protein K13		PF3D7_1355300	65.5917	45.0191	1.45596	histone-lysine N-methyltransferase, putative
PF3D7_0202000	10942	10372.6	1.05489	knob-associated histidine-rich protein		PF3D7_0209200	108.476	74.4848	1.45574	3'exoribonuclease, putative
PF3D7_1436500	5.34575	5.06282	1.0548	GTP-binding protein, putative		PF3D7_1031600	92.5587	63.5765	1.45515	conserved Plasmodium protein, unknown function
PF3D7_1405000	28.7009	27.2054	1.05477	conserved Plasmodium protein, unknown function		PF3D7_1008600	0.443459	0.273575	1.45475	zinc finger C-x8-C-x5-C-x3-H type, putative
PF3D7_1421100	48.6405	46.1167	1.05461	conserved Plasmodium protein, unknown function		PF3D7_1209600	1.85227	1.24224	1.45449	porphobilinogen deaminase
PF3D7_1341400	232.073	220.095	1.0544	small nucleolar RNA snoR20		PF3D7_0604500	232.613	159.911	1.45436	conserved Plasmodium protein, unknown function
PF3D7_1316700	2.59355	2.4547	1.05435	conserved Plasmodium protein, unknown function		PF3D7_1420300	44.636	30.6726	1.45376	DNL-type zinc finger protein
PF3D7_1010200	66.3682	62.9511	1.0542	DNA2/NAM7 helicase, putative		PF3D7_0202100	75.817	52.1227	1.45372	liver stage associated protein 2
PF3D7_1432800	10.0829	9.5613	1.05399	HP12 protein homolog, putative		PF3D7_0505100	27.2758	18.7333	1.45358	trafficking protein particle complex subunit 8, putative
PF3D7_1464700	118.789	112.73	1.0537	ATP synthase (C/AC39) subunit, putative		PF3D7_1452100	31.3427	21.534	1.45339	leucine-rich repeat protein
PF3D7_1341200	1973.24	1872.91	1.05357	60S ribosomal protein L18, putative		PF3D7_0820900	11.1491	7.64043	1.45329	conserved Plasmodium protein, unknown function
PF3D7_1445100	102.641	97.4363	1.05336	histidine--tRNA ligase, putative		PF3D7_1208800	36.2672	24.9509	1.45173	zinc finger protein, putative
PF3D7_0716800	336.718	319.777	1.05296	eukaryotic translation initiation factor 3 subunit I, putative		PF3D7_0602000	5.7108	3.90291	1.45164	conserved Plasmodium protein, unknown function
PF3D7_1213900	210.527	199.937	1.05294	conserved Plasmodium protein, unknown function		PF3D7_1354200	48.7348	33.5458	1.45144	inositol-polyphosphate 5-phosphatase, putative
PF3D7_1032100	185.586	176.25	1.05294	mRNA-decapping enzyme subunit 1, putative		PF3D7_0205500	122.613	84.4557	1.45127	DNA-directed RNA polymerase II 16 kDa subunit, putative
PF3D7_0210800	68.4813	65.0378	1.05286	conserved Plasmodium protein, unknown function		PF3D7_0319500	157.846	108.753	1.451	RNA-binding protein, putative
PF3D7_1009100	1.96584	1.86235	1.05274	conserved Plasmodium membrane protein, unknown function		PF3D7_1410600	571.21	393.721	1.45068	eukaryotic translation initiation factor 2 subunit gamma, putative
PF3D7_1015500	2.28284	2.1638	1.05258	conserved Plasmodium protein, unknown function		PF3D7_1217500	591.72	407.954	1.45035	conserved Plasmodium protein, unknown function
PF3D7_0700800	0.940551	0.888771	1.05237	Pfmc-2TM Maurer's cleft two transmembrane protein		PF3D7_0627700	158.918	109.558	1.45013	transportin
PF3D7_0618200	284.397	270.263	1.05228	conserved Plasmodium protein, unknown function		PF3D7_1418900	105.288	72.6055	1.44952	ATP-dependent RNA helicase DBP4, putative
PF3D7_1140700	82.4777	78.3779	1.05224	conserved Plasmodium protein, unknown function		PF3D7_1454200	46.0461	31.7555	1.44861	conserved Plasmodium protein, unknown function
PF3D7_0801100	0.765641	0.722696	1.0522	28S ribosomal RNA		PF3D7_0914800	6.8436	4.69467	1.44819	GINS complex subunit Psf3, putative
PF3D7_1359500	8.12667	7.71867	1.05218	conserved Plasmodium protein, unknown function		PF3D7_0907200	37.2383	25.6943	1.44754	GTPase-activating protein, putative
PF3D7_0510200	46.1325	43.8597	1.0517	peptidyl-prolyl cis-trans isomerase		PF3D7_1134300	4.11822	2.81496	1.44709	conserved Plasmodium protein, unknown function
PF3D7_1441300	7.35286	6.98738	1.05157	serine/threonine protein kinase, putative		PF3D7_0802400	77.2277	53.3436	1.4469	conserved Plasmodium protein, unknown function
PF3D7_1130200	1648.24	1568.46	1.05086	60S ribosomal protein P0		PF3D7_1464400	114.351	79.0182	1.44658	zinc finger protein, putative
PF3D7_1105000	1322.07	1258.13	1.05082	histone H4		PF3D7_1324200	128.977	89.1466	1.4463	micro-fibrillar-associated protein, putative
PF3D7_1450300	62.4751	59.4571	1.05067	NADPH--cytochrome P450 reductase, putative		PF3D7_1130200	2801.11	1937.02	1.44607	60S ribosomal protein P0
PF3D7_1326400	81.3164	77.4008	1.05052	translation initiation factor eIF-2B subunit gamma, putative		PF3D7_0606700	100.522	69.4833	1.44607	coatomer alpha subunit, putative
PF3D7_1138600	58.3632	55.5516	1.05052	beta-catenin-like protein 1, putative		PF3D7_1470200	76.8778	53.135	1.446	conserved Plasmodium protein, unknown function
PF3D7_1115500	47.1843	44.9464	1.04968	transcription factor with AP2 domain(s), putative		PF3D7_1321600	1.50373	1.00922	1.44582	phosphodiesterase gamma, putative
PF3D7_0517000	1636.63	1559.46	1.04948	60S ribosomal protein L12, putative		PF3D7_0507900	61.0187	42.1744	1.44576	conserved Plasmodium protein, unknown function
PF3D7_1033700	101.022	96.3056	1.04892	bromodomain protein 1		PF3D7_1140100	136.748	94.6198	1.44477	V-type proton ATPase subunit F, putative
PF3D7_0906910	48.5828	46.3127	1.04891	tubulin-specific chaperone, putative		PF3D7_1109400	423.556	293.161	1.44464	essential nuclear protein 1, putative
PF3D7_1454900	1.79885	1.71037	1.04887	conserved Plasmodium protein, unknown function		PF3D7_0826700	2224.78	1540	1.44463	receptor for activated c kinase
PF3D7_1330800	559.734	533.743	1.04869	RNA-binding protein, putative		PF3D7_1252900	17.8384	12.3251	1.44372	Plasmodium exported protein, unknown function
PF3D7_0308600	243.135	231.893	1.04846	pre-mRNA-processing factor 19, putative		PF3D7_0604100	3.00254	2.04959	1.44332	transcription factor with AP2 domain(s)
PF3D7_1335000	4.27952	4.07828	1.04816	MSP7-like protein		PF3D7_0603900	1.94083	1.31521	1.44207	conserved Plasmodium protein, unknown function
PF3D7_1457300	260.826	248.849	1.04811	conserved Plasmodium protein, unknown function		PF3D7_1221400	2.24254	1.52504	1.44153	inner membrane complex protein 1h, putative
PF3D7_0415400	204.838	195.483	1.04783	coatomer subunit zeta, putative		PF3D7_1430500	1.77908	1.20489	1.44003	conserved Plasmodium protein, unknown function
PF3D7_1334600	14.0688	13.4229	1.04776	MSP7-like protein		PF3D7_1434600	213.086	147.967	1.43979	methionine aminopeptidase 2
PF3D7_0408300	130.837	124.955	1.04704	zinc finger Ran-binding domain-containing protein 2, putative		PF3D7_0402800	0.0851642	0.0286269	1.43954	erythrocyte membrane protein 1 (PfEMP1), pseudogene
PF3D7_0531200	2.63413	2.51205	1.04674	mitochondrial ribosomal protein S16 precursor, putative		PF3D7_0317600	2103.66	1461.65	1.43921	40S ribosomal protein S11, putative
PF3D7_0108000	134.124	128.149	1.04659	proteasome subunit beta type-3, putative		PF3D7_1468800	108.523	75.3889	1.43893	splicing factor U2AF large subunit, putative
PF3D7_1119500	27.6574	26.4231	1.04654	AP-4 complex subunit mu, putative		PF3D7_1358100	264.683	183.977	1.43844	small subunit rRNA processing factor, putative
PF3D7_1317500	4.71437	4.50029	1.04654	conserved Plasmodium protein, unknown function		PF3D7_1238500	72.6772	50.5086	1.43804	conserved Plasmodium protein, unknown function
PF3D7_1404800	1110.28	1060.94	1.0465	conserved Plasmodium protein, unknown function		PF3D7_0729300	167.03	116.206	1.43699	60S ribosomal export protein NMD3, putative
PF3D7_1140800	74.4096	71.1314	1.04602	conserved Plasmodium protein, unknown function		PF3D7_0621400	6.01359	4.15492	1.43683	Pf77 protein
PF3D7_0211400	2.50926	2.39531	1.04567	beta-ketoacyl-ACP synthase III		PF3D7_0920800	365.589	254.425	1.43675	inosine-5'-monophosphate dehydrogenase
PF3D7_1360700	61.5083	58.8412	1.04525	E3 SUMO-protein ligase PIAS, putative		PF3D7_1020300	0.834001	0.550483	1.43586	cytoplasmic dynein intermediate chain, putative
PF3D7_0304900	118.426	113.304	1.04517	conserved Plasmodium protein, unknown function		PF3D7_1020000	143.872	100.196	1.43547	RNA-binding protein 34, putative
PF3D7_1138100	69.395	66.3929	1.04515	ubiquitin-related modifier 1, putative		PF3D7_0313400	37.978	26.4283	1.43537	conserved Plasmodium protein, unknown function
PF3D7_0218700	140.477	134.444	1.04484	pre-mRNA-processing protein 45, putative		PF3D7_0909000	0.499467	0.317699	1.43517	conserved Plasmodium protein, unknown function
PF3D7_0721300	111.252	106.501	1.04457	ATP-dependent RNA helicase DBP7, putative		PF3D7_0806000	38.2703	26.6481	1.43451	AAA family ATPase, putative
PF3D7_1401600	277.113	265.308	1.04448	Plasmodium exported protein (PHISTb), unknown function		PF3D7_0314100	81.2286	56.6256	1.43372	vesicle transport v-SNARE protein, putative
PF3D7_1469300	144.896	138.742	1.04432	pre-rRNA-processing protein PNO1, putative		PF3D7_0220000	134.048	93.5343	1.43268	liver stage antigen 3
PF3D7_0721400	16.6334	15.927	1.04408	conserved Plasmodium protein, unknown function		PF3D7_0209000	0.297857	0.177715	1.43261	6-cysteine protein
PF3D7_1429500	26.678	25.552	1.0439	diphthamide biosynthesis protein 2, putative		PF3D7_0503800	1758.8	1227.76	1.43249	60S ribosomal protein L31
PF3D7_0530750	14.787	14.1617	1.04384	dolichol-phosphate mannosyltransferase subunit 3, putative		PF3D7_0421800	0.572354	0.369388	1.43241	conserved Plasmodium protein, unknown function
PF3D7_1022600	199.63	191.31	1.04347	kelch domain-containing protein, putative		PF3D7_0305800	1.60567	1.09118	1.43192	P-loop containing nucleoside triphosphate hydrolase, putative
PF3D7_0907000	360.387	345.386	1.04342	conserved Plasmodium protein, unknown function		PF3D7_0423600	110.957	77.4875	1.43138	conserved Plasmodium protein, unknown function
PF3D7_1319500	2.66698	2.55289	1.04301	conserved Plasmodium protein, unknown function		PF3D7_1140400	11.0042	7.66259	1.43048	conserved Plasmodium protein, unknown function
PF3D7_1456600	4.06238	3.89096	1.04295	mitochondrial ribosomal protein L28 precursor, putative		PF3D7_0716100	121.352	84.8111	1.43034	protein SDA1, putative
PF3D7_1004100	3.26731	3.12866	1.04294	hypothetical protein		PF3D7_0419800	162.29	113.503	1.42945	60S ribosomal protein L7ae/L30e, putative
PF3D7_0625600	36.5694	35.0611	1.0429	poly(A) polymerase PAP, putative		PF3D7_1464500	22.2905	15.5662	1.42922	conserved Plasmodium membrane protein, unknown function
PF3D7_1120800	6.49428	6.22442	1.04267	conserved Plasmodium protein, unknown function		PF3D7_1126000	339.38	237.861	1.42662	threonine--tRNA ligase
PF3D7_0501100	868.093	832.564	1.04267	heat shock protein 40, type II		PF3D7_1426000	2903.27	2035.34	1.42641	60S ribosomal protein L21
PF3D7_0629400	5.73537	5.49715	1.04256	RNA-binding protein, putative		PF3D7_1476700	10.637	7.42819	1.42624	lysophospholipase, putative
PF3D7_1010700	133.484	128.05	1.0424	dolichyl-phosphate-mannose protein mannosyltransferase, putative		PF3D7_0520000	2314.36	1622.82	1.42611	40S ribosomal protein S9, putative
PF3D7_0804800	275.735	264.533	1.04233	peptidyl-prolyl cis-trans isomerase		PF3D7_1138500	158.952	111.446	1.42589	protein phosphatase 2C
PF3D7_0710900	49.8999	47.8851	1.04199	50S ribosomal protein L1, mitochondrial, putative		PF3D7_1250000	223.963	157.129	1.42507	rRNA-processing protein, putative
PF3D7_0617900	1042.55	1000.55	1.04197	histone H3 variant		PF3D7_1239900	42.8949	30.0758	1.42481	vacuolar protein sorting-associated protein 16, putative
PF3D7_0823900	12.2937	11.7964	1.0418	dicarboxylate/tricarboxylate carrier		PF3D7_0829900	89.3651	62.6993	1.42462	unspecified product
PF3D7_1419100	75.8597	72.8283	1.04157	ATP-dependent rRNA helicase SPB4, putative		PF3D7_1233600	26.897	18.8518	1.42451	asparagine and aspartate rich protein 1
PF3D7_0716200	349.287	335.354	1.04153	conserved Plasmodium protein, unknown function		PF3D7_1332400	91.6252	64.3128	1.42402	nucleotidyltransferase, putative
PF3D7_1324300	5.04626	4.84187	1.04136	conserved Plasmodium membrane protein, unknown function		PF3D7_0722100	35.0666	24.5976	1.42389	PelOta protein homologue, putative
PF3D7_0624700	4.88817	4.69165	1.04101	N-acetylglucosaminylphosphatidylinositol deacetylase, putative		PF3D7_1317700	83.5057	58.6227	1.42374	conserved Plasmodium protein, unknown function
PF3D7_0603700	2.92145	2.803	1.0408	phenylalanine--tRNA ligase		PF3D7_1228400	69.9214	49.1013	1.42316	conserved Plasmodium protein, unknown function
PF3D7_0212500	32.7913	31.5027	1.04077	conserved Plasmodium protein, unknown function		PF3D7_1003300	270.914	190.389	1.42273	N-terminal acetyltransferase A complex catalytic subunit ARD1, putative
PF3D7_1320300	4.42151	4.24531	1.04055	conserved Plasmodium protein, unknown function		PF3D7_0627800	114.742	80.6342	1.42247	acetyl-CoA synthetase, putative
PF3D7_1007600	179.581	172.588	1.04049	conserved Plasmodium protein, unknown function		PF3D7_0402400	1054.58	741.422	1.42232	Plasmodium exported protein, unknown function
PF3D7_0801400	1.45779	1.39825	1.03974	probable protein, unknown function		PF3D7_0316600	758.407	533.335	1.42193	formate-nitrite transporter
PF3D7_0405100	61.2683	58.9237	1.03972	protein transport protein Sec24B		PF3D7_1142600	2810.8	1976.73	1.42192	60S ribosomal protein L35ae, putative
PF3D7_1245400	7.39057	7.10571	1.03953	mitochondrial ribosomal protein L3 precursor, putative		PF3D7_1011200	70.8423	49.7959	1.42181	conserved Plasmodium protein, unknown function
PF3D7_0317000	123.119	118.437	1.0395	proteasome subunit alpha type-3, putative		PF3D7_1235500	50.5449	35.5229	1.4217	mRNA methyltransferase, putative
PF3D7_1225800	131.676	126.726	1.03903	ubiquitin-activating enzyme E1		PF3D7_0934900	13.4238	9.41938	1.42066	conserved Plasmodium protein, unknown function
PF3D7_1249200	1.43998	1.38331	1.03821	conserved Plasmodium protein, unknown function		PF3D7_1105400	2185.65	1538.83	1.42031	40S ribosomal protein S4, putative
PF3D7_0905100	36.5688	35.2243	1.03806	nucleoporin NUP100/NSP100, putative		PF3D7_0221100	0.298238	0.180448	1.42001	Plasmodium exported protein, unknown function, pseudogene
PF3D7_0719600	1124.27	1083.12	1.03799	60S ribosomal protein L11a, putative		PF3D7_1310800	63.4206	44.6333	1.41998	conserved Plasmodium protein, unknown function
PF3D7_1248100	76.7002	73.9028	1.0378	methyltransferase, putative		PF3D7_1224900	114.305	80.4756	1.41985	splicing factor 3B subunit 6, putative
PF3D7_1118400	43.377	41.8099	1.03739	haloacid dehalogenase-like hydrolase, putative		PF3D7_1109900	2113.56	1488.62	1.41978	60S ribosomal protein L36
PF3D7_1461300	725.576	699.482	1.0373	40S ribosomal protein S28e, putative		PF3D7_0827000	200.642	141.333	1.41934	ATP-dependent RNA helicase DBP10, putative
PF3D7_0405300	1.76442	1.69768	1.03713	liver specific protein 2, putative		PF3D7_1302500	12.2441	8.59896	1.41903	conserved Plasmodium protein, unknown function
PF3D7_0916200	6.27308	6.04564	1.03701	conserved Plasmodium protein, unknown function		PF3D7_1475600	121.039	85.2691	1.419	bromodomain protein, putative
PF3D7_1248500	788.223	760.229	1.03682	bax inhibitor 1, putative		PF3D7_0303300	346.742	244.506	1.41796	DNA-directed RNA polymerases I, II, and III subunit RPABC2, putative
PF3D7_0523500	3.08383	2.97148	1.03658	dynein light chain Tctex-type, putative		PF3D7_1241800	193.515	136.567	1.41669	ATP-dependent RNA helicase DBP9, putative
PF3D7_1120400	155.917	150.455	1.03628	alpha/beta hydrolase fold domain containing protein, putative		PF3D7_1310400	73.9429	52.1687	1.41658	conserved Plasmodium protein, unknown function
PF3D7_1448000	97.8743	94.4464	1.03626	U3 small nucleolar RNA-associated protein 12, putative		PF3D7_0512000	199.627	140.898	1.41652	prefoldin subunit 6, putative
PF3D7_1134700	119.637	115.463	1.03612	DNA-directed RNA polymerase I subunit RPA2, putative		PF3D7_1115700	2339.38	1652.03	1.41604	cysteine proteinase falcipain 2a
PF3D7_0628400	10.4825	10.1148	1.036	conserved Plasmodium membrane protein, unknown function		PF3D7_1359300	73.5005	51.8841	1.41583	exosome complex exonuclease RRP44
PF3D7_1208700	5.60559	5.40773	1.03592	conserved protein, unknown function		PF3D7_1104600	0.921631	0.621621	1.41574	radial spoke head protein, putative
PF3D7_0104400	10.89	10.5103	1.03579	4-hydroxy-3-methylbut-2-enyl diphosphate reductase		PF3D7_1431300	84.7701	59.897	1.41457	large subunit GTPase 1, putative
PF3D7_0223100	0.164809	0.155736	1.03548	rifin		PF3D7_1404900	641.005	453.163	1.41442	conserved Plasmodium protein, unknown function
PF3D7_1251700	10.1852	9.83634	1.03511	tryptophan--tRNA ligase		PF3D7_1303400	160.169	113.246	1.41398	LisH domain-containing protein, putative
PF3D7_1137100	72.2728	69.8244	1.03501	mitochondrial ribosomal protein S9 precursor, putative		PF3D7_1316000	3.31234	2.31429	1.41339	protein kinase, putative
PF3D7_1108500	15.7077	15.1772	1.03472	succinyl-CoA synthetase alpha subunit, putative		PF3D7_0606900	178.59	126.341	1.41323	glutaredoxin-like protein
PF3D7_0829100	108.015	104.455	1.03405	conserved protein, unknown function		PF3D7_1003400	2.56652	1.78728	1.41289	conserved Plasmodium protein, unknown function
PF3D7_0936300	3438.74	3326.35	1.03379	ring-exported protein 3		PF3D7_1001900	94.1036	66.5931	1.41249	Plasmodium exported protein (hyp16), unknown function
PF3D7_1415900	102.177	98.8894	1.03321	zinc finger protein, putative		PF3D7_0723600	117.928	83.4662	1.41239	proteasome assembly chaperone 4, putative
PF3D7_1436400	1.80163	1.74061	1.03315	conserved Plasmodium protein, unknown function		PF3D7_1358500	110.802	78.4565	1.41175	zinc finger protein, putative
PF3D7_0817000	1.13456	1.09517	1.03296	NEDD8-activating enzyme E1 catalytic subunit, putative		PF3D7_0518500	57.7741	40.8955	1.41172	ATP-dependent RNA helicase DDX23, putative
malmito_rna_21	58.505	56.6716	1.03229	unspecified product		PF3D7_1471000	93.3083	66.0833	1.41136	RNA 3'-terminal phosphate cyclase-like protein, putative
PF3D7_1419300	173.262	167.881	1.03203	glutathione S-transferase		PF3D7_0407000	48.7699	34.53	1.4112	conserved Plasmodium protein, unknown function
PF3D7_1343500	3.97529	3.84942	1.03187	conserved Plasmodium protein, unknown function		PF3D7_0704100	3.07753	2.15199	1.41099	conserved Plasmodium membrane protein, unknown function
PF3D7_1414300	1068.36	1035.53	1.0317	60S ribosomal protein L10, putative		PF3D7_1321200	18.9674	13.4137	1.41097	conserved protein, unknown function
PF3D7_1127500	12.1227	11.7479	1.03163	protein disulfide-isomerase, putative		PF3D7_1363900	27.9895	19.8128	1.41063	unspecified product
PF3D7_1008100	67.0159	64.9776	1.03132	zinc finger protein, putative		PF3D7_1201000	1933.94	1372.14	1.4094	Plasmodium exported protein (PHISTb), unknown function
PF3D7_0728400	8.64329	8.37786	1.03131	conserved Plasmodium protein, unknown function		PF3D7_1137800	1.85638	1.29103	1.40643	conserved Plasmodium protein, unknown function
PF3D7_0922200	945.056	916.548	1.0311	S-adenosylmethionine synthetase		PF3D7_0924600	1.6349	1.13428	1.4056	conserved Plasmodium protein, unknown function
PF3D7_1402900	2.3801	2.30562	1.03096	conserved Plasmodium protein, unknown function		PF3D7_0103400	56.6754	40.2934	1.40556	zinc-carboxypeptidase, putative
PF3D7_0627300	276.329	268.102	1.03067	E3 ubiquitin-protein ligase RNF5, putative		PF3D7_0904600	91.4214	65.0253	1.40531	ubiquitin specific protease, putative
PF3D7_0605500	2.6618	2.57986	1.03058	cyclin dependent kinase binding protein, putative		PF3D7_1125900	255.154	181.54	1.40527	conserved Plasmodium protein, unknown function
PF3D7_0718500	60.6761	58.8747	1.03055	prefoldin subunit 3, putative		PF3D7_1356700	44.5918	31.7135	1.40481	DnaJ protein, putative
PF3D7_1301700	3128.06	3036.85	1.03003	Plasmodium exported protein (hyp8), unknown function		PF3D7_1410900	98.6401	70.1909	1.40474	ribosome maturation protein SBDS, putative
PF3D7_1229000	28.7178	27.8873	1.02967	conserved Plasmodium membrane protein, unknown function		PF3D7_1332700	191.39	136.239	1.40451	ATP-dependent RNA helicase DBP8, putative
PF3D7_0613100	105.191	102.165	1.02959	conserved Plasmodium protein, unknown function		PF3D7_0719700	2329.98	1659.37	1.40411	40S ribosomal protein S10, putative
PF3D7_1125000	12.7684	12.4	1.02947	conserved Plasmodium protein, unknown function		PF3D7_0821600	131.377	93.5659	1.40368	clp1-related protein, putative
PF3D7_1029600	628.385	610.64	1.02905	adenosine deaminase		PF3D7_1472100	136.467	97.209	1.40344	protein transport protein YIP1, putative
PF3D7_0905200	43.3789	42.1595	1.02886	mitochondrial carrier protein, putative		PF3D7_0709300	25.5582	18.1832	1.40338	Cg2 protein, putative
malmito_rna_16	99.7186	96.9211	1.02883	unspecified product		PF3D7_1243800	93.0514	66.2869	1.40316	WD repeat-containing protein 82, putative
PF3D7_1252700	78.7166	76.5148	1.02874	Plasmodium exported protein (PHISTb), unknown function		PF3D7_0829000	25.0747	17.8424	1.40308	conserved Plasmodium membrane protein, unknown function
PF3D7_1355100	14.6384	14.2293	1.02855	DNA replication licensing factor MCM6		PF3D7_1410000	168.1	119.805	1.40278	ER membrane protein complex subunit 2, putative
PF3D7_0607000	462.489	449.715	1.0284	translation initiation factor IF-2, putative		PF3D7_0524800	42.4734	30.2558	1.40248	ubiquitin fusion degradation protein 1, putative
PF3D7_0715100	3.05847	2.97267	1.02792	C-Myc-binding protein, putative		PF3D7_1143300	279.403	199.386	1.40112	DNA-directed RNA polymerases I and III subunit RPAC1, putative
PF3D7_1129900	26.8189	26.1003	1.02743	major facilitator superfamily-related transporter, putative		PF3D7_1132700	15.6146	11.1162	1.40106	50S ribosomal protein L2, putative
PF3D7_1213300	1.89416	1.84103	1.02737	conserved Plasmodium protein, unknown function		PF3D7_1021400	64.7046	46.1727	1.40049	endomembrane protein 70, putative
PF3D7_0315100	345.496	336.391	1.02706	eukaryotic translation initiation factor 4E		PF3D7_1471100	2183.41	1561.5	1.39825	exported protein 2
PF3D7_0416800	337.55	328.714	1.02687	small GTP-binding protein sar1		PF3D7_1207100	199.587	142.728	1.39809	small subunit rRNA processing factor, putative
PF3D7_0932800	47.105	45.8735	1.02679	importin alpha re-exporter, putative		PF3D7_1450400	48.5235	34.6824	1.39793	zinc finger protein, putative
PF3D7_1464300	2.94822	2.86872	1.02678	conserved Plasmodium protein, unknown function		PF3D7_0317500	37.2323	26.6059	1.3979	kinesin-5
PF3D7_1104000	93.2318	90.8121	1.02662	phenylalanine--tRNA ligase beta subunit		PF3D7_0526900	319.868	228.803	1.39783	transmembrane emp24 domain-containing protein, putative
PF3D7_1030100	74.8816	72.9451	1.02651	pre-mRNA-splicing factor ATP-dependent RNA helicase PRP22, putative		PF3D7_0813000	101.289	72.4377	1.39774	conserved Plasmodium protein, unknown function
PF3D7_1343400	27.0486	26.3547	1.02623	DNA repair protein RAD5, putative		PF3D7_0627900	94.801	67.8497	1.39664	ribonuclease P protein subunit p29, putative
PF3D7_1345800	46.8276	45.6352	1.02607	conserved Plasmodium protein, unknown function		PF3D7_1220100	70.2793	50.2925	1.39662	pre-mRNA-processing factor 17, putative
PF3D7_1424800	0.770508	0.748892	1.02546	unspecified product		PF3D7_1473500	65.2602	46.7137	1.39618	conserved Plasmodium protein, unknown function
PF3D7_0311500	460.291	448.941	1.02528	conserved Plasmodium protein, unknown function		PF3D7_1465500	0.339419	0.21476	1.39604	potassium channel
PF3D7_1365200	68.6562	66.985	1.02491	conserved Plasmodium protein, unknown function		PF3D7_1364300	65.2722	46.7358	1.39577	pre-mRNA-splicing factor ATP-dependent RNA helicase PRP16
PF3D7_1208600	30.7852	30.0378	1.0248	mitochondrial import inner membrane translocase subunit TIM10, putative		PF3D7_0414800	3.6001	2.55108	1.3957	conserved Plasmodium protein, unknown function
PF3D7_1468900	40.6422	39.6612	1.02467	conserved Plasmodium protein, unknown function		PF3D7_0610900	127.136	91.0749	1.39552	transcription elongation factor SPT5, putative
PF3D7_1250300	19.4451	18.9786	1.02445	vacuolar protein sorting-associated protein 26, putative		PF3D7_0819100	136.023	97.4556	1.39534	BRIX domain, putative
PF3D7_0201700	556.794	543.513	1.02443	DnaJ protein, putative		PF3D7_1226300	428.975	307.429	1.39523	haloacid dehalogenase-like hydrolase, putative
PF3D7_1344800	55.4224	54.1144	1.02413	aspartate carbamoyltransferase		PF3D7_1327500	0.39507	0.254972	1.39467	conserved Plasmodium protein, unknown function
PF3D7_1134800	123.736	120.874	1.02366	coatomer subunit delta		PF3D7_0905800	71.4157	51.1789	1.39464	conserved Plasmodium protein, unknown function
PF3D7_0823400	1.05308	1.02651	1.02359	alpha/beta hydrolase, putative		PF3D7_0517500	4.70245	3.34399	1.39444	UTP--glucose-1-phosphate uridylyltransferase, putative
PF3D7_0910800	27.8036	27.1716	1.02317	cytosolic Fe-S cluster assembly factor NBP35, putative		PF3D7_0109800	99.0569	71.0269	1.39408	phenylalanine--tRNA ligase alpha subunit
PF3D7_0109700	157.034	153.486	1.0231	rRNA biogenesis protein RRP36, putative		PF3D7_1033100	787.832	565.125	1.39401	S-adenosylmethionine decarboxylase/ornithine decarboxylase
PF3D7_1350900	7.37345	7.20892	1.02251	transcription factor with AP2 domain(s)		PF3D7_1124800	532.629	382.114	1.3938	nuclear preribosomal assembly protein, putative
PF3D7_1003500	1410.61	1379.56	1.02251	40S ribosomal protein S20e, putative		PF3D7_0617500	2.15885	1.52084	1.39363	rifin, pseudogene
PF3D7_1222900	2.65636	2.59651	1.0222	conserved Plasmodium protein, unknown function		PF3D7_0906890	53.2371	38.1821	1.39326	conserved Plasmodium protein, unknown function
PF3D7_1419400	68.3702	66.8956	1.02201	conserved Plasmodium membrane protein, unknown function		PF3D7_1433400	53.1061	38.101	1.39279	conserved Plasmodium membrane protein, unknown function
PF3D7_0310500	25.6578	25.1061	1.02189	ATP-dependent RNA helicase DHX57, putative		PF3D7_0804600	93.2823	66.9672	1.39237	U2 snRNA/tRNA pseudouridine synthase, putative
PF3D7_1353400	57.58	56.3465	1.02185	Ran-binding protein, putative		PF3D7_1206400	0.448646	0.294073	1.39224	rhodanese like protein, putative
PF3D7_1028400	163.981	160.474	1.02184	nucleolar preribosomal assembly protein, putative		PF3D7_1403600	16.383	11.7407	1.39206	selenoprotein
PF3D7_0210900	484.034	473.706	1.0218	conserved Plasmodium protein, unknown function		PF3D7_0524700	240.496	172.763	1.39183	mitochondrial import receptor subunit TOM22, putative
PF3D7_1347200	995.548	974.447	1.02165	nucleoside transporter 1		PF3D7_1441600	20.0745	14.4045	1.39091	acid cluster protein 33 homologue, putative
PF3D7_0628200	109.757	107.466	1.0213	eukaryotic translation initiation factor 2-alpha kinase		PF3D7_0825500	150.761	108.363	1.3909	protein KRI1, putative
PF3D7_1249500	4.0914	4.00423	1.02124	cutA, putative		PF3D7_1239300	47.1386	33.8747	1.39041	conserved Plasmodium protein, unknown function
PF3D7_1438000	366.893	359.273	1.0212	eukaryotic translation initiation factor eIF2A, putative		PF3D7_1420700	1077.87	775.319	1.39018	surface protein P113
PF3D7_1231800	98.3629	96.3305	1.02108	asparagine-rich protein, putative		PF3D7_0530100	74.3528	53.4876	1.38937	SNARE protein, putative
PF3D7_0904400	11.7642	11.5213	1.0209	signal peptidase complex subunit 3, putative		PF3D7_1469100	56.4042	40.5707	1.38931	conserved Plasmodium protein, unknown function
PF3D7_1112500	62.7858	61.4995	1.02088	conserved protein, unknown function		PF3D7_0907700	556.174	400.296	1.38931	subunit of proteaseome activator complex, putative
PF3D7_1333100	0.709008	0.692496	1.02084	conserved Plasmodium protein, unknown function		PF3D7_0903900	2904.63	2090.7	1.38929	60S ribosomal protein L32
PF3D7_1419000	12.1746	11.9264	1.02064	conserved Plasmodium protein, unknown function		PF3D7_0611700	1926.17	1386.64	1.38906	60S ribosomal protein L39
PF3D7_0810700	6.82966	6.68993	1.02058	conserved Plasmodium protein, unknown function		PF3D7_1401900	3.28131	2.33462	1.38885	conserved Plasmodium protein, unknown function
PF3D7_1426700	77.6736	76.1214	1.02036	phosphoenolpyruvate carboxylase		PF3D7_1323900	142.595	102.73	1.38768	protein BCP1, putative
PF3D7_1015900	1749.3	1714.49	1.0203	enolase		PF3D7_1307100	72.9655	52.5574	1.38756	U3 small nucleolar RNA-associated protein 6, putative
PF3D7_0201500	56.2158	55.1008	1.0202	Plasmodium exported protein (hyp9), unknown function		PF3D7_1121600	3963.52	2856.54	1.38751	exported protein 1
PF3D7_0822100	82.7694	81.1618	1.01978	mediator of RNA polymerase II transcription subunit 7, putative		PF3D7_1144600	129.122	93.0337	1.38749	transcription initiation factor IIF subunit beta, putative
[truncated: 3,716 more rows]

## Sheet: B
Table S1C. Comparative transcriptomes of RUF6_OE versus WT
Rep.1												Rep.2
Row.names	Control_R	Control_T	Control_S	RUF6_OE_R	RUF6_OE_T	RUF6_OE_S	RUF6_OE/Con_R	RUF6_OE/Con_T	RUF6_OE/Con_S	[Product Description]		Row.names	Control_R	Control_T	Control_S	RUF6_OE_R	RUF6_OE_T	RUF6_OE_S	RUF6_OE/Con_R	RUF6_OE/Con_T	RUF6_OE/Con_S	[Product Description]
PF3D7_0300100	0.11967	0.02217	0.1025	440.704	14.4451	20.3505	394.495	15.1101	19.3655	erythrocyte membrane protein 1, PfEMP1		PF3D7_0300100	0.06898	0.02623	0.11978	434.447	14.519	19.1323	407.349	15.1224	17.9788	erythrocyte membrane protein 1, PfEMP1
PF3D7_0600400	0.25895	0.15111	0.02404	485.992	17.0597	3.96735	386.824	15.6889	4.85074	erythrocyte membrane protein 1, PfEMP1		PF3D7_0600400	0.22797	0.11124	0.02419	484.142	18.1854	3.55274	395.077	17.2648	4.44521	erythrocyte membrane protein 1, PfEMP1
PF3D7_0712600	0.82483	0.29122	0.47206	589.997	53.8048	9.68228	323.864	42.4442	7.25669	erythrocyte membrane protein 1, PfEMP1		PF3D7_0712600	0.72741	0.26869	0.32986	571.953	54.5537	9.5706	331.683	43.7883	7.94866	erythrocyte membrane protein 1, PfEMP1
PF3D7_0412700	1.07157	0.71109	0.41452	556.118	85.2552	9.80182	268.935	50.4095	7.63639	erythrocyte membrane protein 1, PfEMP1		PF3D7_0600200	0.32329	0.20422	0.26443	408.233	22.9257	4.78242	309.254	19.8682	4.57314	erythrocyte membrane protein 1, PfEMP1
PF3D7_0600200	0.61509	0.18751	0.30364	415.569	22.5506	4.98979	257.923	19.8319	4.59467	erythrocyte membrane protein 1, PfEMP1		PF3D7_0412700	1.1301	0.85624	0.44752	539.716	90.0996	10.9825	253.846	49.0775	8.27794	erythrocyte membrane protein 1, PfEMP1
PF3D7_0800200	0.29833	0.20534	1.21176	251.464	8.07867	4.45987	194.453	7.53204	2.46856	erythrocyte membrane protein 1, PfEMP1		PF3D7_0800200	0.36366	0.15491	1.38635	252.266	8.10331	4.51583	185.725	7.88227	2.31141	erythrocyte membrane protein 1, PfEMP1
PF3D7_0800300	1.62495	1.91404	6.36887	464.761	20.9016	9.55467	177.436	7.51588	1.43233	erythrocyte membrane protein 1, PfEMP1		PF3D7_0800300	1.5759	1.82861	6.00463	452.481	21.612	10.0111	176.048	7.99403	1.57197	erythrocyte membrane protein 1, PfEMP1
PF3D7_0223300	0.07538	0.02444	0.02916	151.098	5.17293	0.73821	141.437	6.02566	1.68896	erythrocyte membrane protein 1 (PfEMP1), exon 2		PF3D7_0713300	10.1904	4.12791	0.05441	1471.83	60.6275	8.27163	131.616	12.0181	8.79319	erythrocyte membrane protein 1 (PfEMP1), pseudogene
PF3D7_0937600	0.28089	0.08095	0.02415	163.955	6.29454	1.24522	128.781	6.74827	2.19228	erythrocyte membrane protein 1, PfEMP1		PF3D7_0420900	3.67612	2.57541	2.58738	562.033	81.993	21.5532	120.406	23.2122	6.28682	erythrocyte membrane protein 1, PfEMP1
PF3D7_0420900	3.71791	2.24634	2.4123	569.825	76.6138	21.1045	120.991	23.9081	6.4779	erythrocyte membrane protein 1, PfEMP1		PF3D7_0223300	0.13825	0	0	127.568	5.19281	0.76877	112.953	6.19281	1.76877	erythrocyte membrane protein 1 (PfEMP1), exon 2
PF3D7_0713200	5.20433	2.65433	0.03683	704.038	32.716	6.42269	113.636	9.2263	7.15902	RESA_like protein		PF3D7_0937600	0.36635	0.0798	0.0243	153.073	6.25551	1.08891	112.762	6.71931	2.03935	erythrocyte membrane protein 1, PfEMP1
PF3D7_0732800	0.14304	0	0.02767	128.708	4.49596	0.57071	113.476	5.49596	1.52842	erythrocyte membrane protein 1 (PfEMP1), exon 2		PF3D7_1240500	0	0	0	102.745	5.30913	3.57708	103.745	6.30913	4.57708	Plasmodium RNA of unknown function RUF6
PF3D7_0713300	12.335	4.58811	0.12166	1498.32	57.7717	9.0495	112.435	10.5173	8.95949	erythrocyte membrane protein 1 (PfEMP1), pseudogene		PF3D7_0713200	6.07645	1.75266	0.09882	687.583	30.3557	5.41672	97.3062	11.3911	5.83965	RESA_like protein
PF3D7_1240500	0.31734	0	0	129.657	7.9795	2.41714	99.1825	8.9795	3.41714	Plasmodium RNA of unknown function RUF6		PF3D7_0732800	0.13118	0.03657	0	108.805	4.29349	0.72941	97.0708	5.10674	1.72941	erythrocyte membrane protein 1 (PfEMP1), exon 2
PF3D7_0421100	2.56078	1.54076	2.37218	341.47	46.8479	16.6015	96.1782	18.8321	5.21961	erythrocyte membrane protein 1, PfEMP1		PF3D7_0421100	2.56188	1.8119	2.55491	338.856	50.129	16.6683	95.4149	18.1831	4.97012	erythrocyte membrane protein 1, PfEMP1
PF3D7_0632500	0.78578	0.54065	0.82032	170.213	9.00031	2.26268	95.8758	6.49097	1.79237	erythrocyte membrane protein 1, PfEMP1		PF3D7_0420700	1.57035	1.0082	0.0536	241.99	34.6771	5.10974	94.5358	17.7657	5.79892	erythrocyte membrane protein 1, PfEMP1
PF3D7_0420700	1.68358	0.94352	0.05811	249.381	32.3111	4.85573	93.3009	17.1396	5.53414	erythrocyte membrane protein 1, PfEMP1		PF3D7_0632500	0.86851	0.58434	0.93762	170.238	8.81711	2.06656	91.6441	6.19634	1.58264	erythrocyte membrane protein 1, PfEMP1
PF3D7_1240600	2.23903	1.96098	2.69303	296.459	39.6122	8.02466	91.8358	13.7158	2.4437	erythrocyte membrane protein 1, PfEMP1		PF3D7_0632600	0.15768	0.10991	0	101.323	4.26542	0.57681	88.3866	4.74401	1.57681	rifin, pseudogene
PF3D7_0324700	0.124	0.1206	0.01799	101.382	3.45892	0.40477	91.0868	3.97905	1.37994	erythrocyte membrane protein 1 (PfEMP1), exon 2, pseudogene		PF3D7_1240600	2.32046	2.00101	2.8769	284.891	40.1069	7.9987	86.0998	13.6977	2.32111	erythrocyte membrane protein 1, PfEMP1
PF3D7_0100300	0.20691	0.09056	0.02401	105.635	4.08092	0.81052	88.3536	4.659	1.76807	erythrocyte membrane protein 1, PfEMP1		PF3D7_0412800	0	0	0	84.5367	4.05992	3.06607	85.5367	5.05992	4.06607	Plasmodium RNA of unknown function RUF6
PF3D7_0632600	0.3582	0.06968	0	105.706	3.54649	0.27284	78.5644	4.25033	1.27284	rifin, pseudogene		PF3D7_0100300	0.26185	0.17459	0.01611	101.649	4.18451	0.84963	81.3477	4.41389	1.8203	erythrocyte membrane protein 1, PfEMP1
PF3D7_0412800	0.31734	0	0	101.368	8.47822	3.10776	77.7083	9.47822	4.10776	Plasmodium RNA of unknown function RUF6		PF3D7_0324700	0.03411	0	0	82.6809	3.56932	0.29951	80.9207	4.56932	1.29951	erythrocyte membrane protein 1 (PfEMP1), exon 2, pseudogene
PF3D7_0809100	2.89894	1.74569	9.33221	277.569	25.8044	25.4989	71.4474	9.76234	2.56469	erythrocyte membrane protein 1, PfEMP1		PF3D7_0413000	0	0	0	79.0744	4.68452	3.06607	80.0744	5.68452	4.06607	Plasmodium RNA of unknown function RUF6
PF3D7_0413000	0.31734	0	0	90.1706	8.47822	2.41714	69.2081	9.47822	3.41714	Plasmodium RNA of unknown function RUF6		PF3D7_0809100	2.9628	2.0924	9.76718	269.453	25.7984	24.4914	68.2478	8.66591	2.36751	erythrocyte membrane protein 1, PfEMP1
PF3D7_1100200	0.02204	0	0	59.0518	6.68353	2.02367	58.7568	7.68353	3.02367	erythrocyte membrane protein 1, PfEMP1		PF3D7_1100200	0	0	0	58.4869	6.59235	1.98706	59.4869	7.59235	2.98706	erythrocyte membrane protein 1, PfEMP1
PF3D7_0301200	0	0	0	53.5119	0.39802	4.49416	54.5119	1.39802	5.49416	serine/threonine protein kinase, FIKK family		PF3D7_0301200	0	0	0.01517	55.2678	0.55601	5.01949	56.2678	1.55601	5.92954	serine/threonine protein kinase, FIKK family
PF3D7_0809000	0	0	0	40.6652	1.99488	1.03592	41.6652	2.99488	2.03592	Plasmodium RNA of unknown function RUF6		PF3D7_0420800	0	0	0	46.5602	3.43532	0	47.5602	4.43532	1	Plasmodium RNA of unknown function RUF6
PF3D7_0936800	34.1035	117.664	2.39966	1394.42	333.157	31.2466	39.7517	2.81599	9.48523	Plasmodium exported protein (PHISTc), unknown function		PF3D7_0421000	0	0	0	44.7394	3.43532	0	45.7394	4.43532	1	Plasmodium RNA of unknown function RUF6
PF3D7_0600100	0.05492	0	0	38.1491	1.29475	0.23906	37.111	2.29475	1.23906	erythrocyte membrane protein 1 (PfEMP1), pseudogene		PF3D7_0936800	33.652	110.093	2.65266	1510.93	348.034	27.951	43.632	3.14183	7.92602	Plasmodium exported protein (PHISTc), unknown function
PF3D7_1478900	1.69729	13.2481	2.49333	81.7968	80.2252	175.291	30.6963	5.70076	50.4649	unspecified product		PF3D7_0600100	0	0	0	35.2503	0.81078	0.17689	36.2503	1.81078	1.17689	erythrocyte membrane protein 1 (PfEMP1), pseudogene
PF3D7_1102500	32.6365	91.2892	8.27034	1016.46	351.097	104.803	30.2487	3.81515	11.4131	Plasmodium exported protein (PHISTb), unknown function		PF3D7_0809000	0	0	0	33.0344	1.56151	1.02202	34.0344	2.56151	2.02202	Plasmodium RNA of unknown function RUF6
PF3D7_0421000	0.63467	0	0	48.3267	0.99744	0	30.1754	1.99744	1	Plasmodium RNA of unknown function RUF6		PF3D7_1478900	1.56046	12.0803	2.57575	80.4358	77.9677	175.961	31.8051	6.03714	49.4891	unspecified product
PF3D7_0700500	0.14697	6.46801	0.02132	33.5035	398.477	9.59513	30.0823	53.4917	10.374	rifin		PF3D7_0301300	0	0	0	29.3522	32.8601	8.52591	30.3522	33.8601	9.52591	epoxide hydrolase 1
PF3D7_0420800	0.63467	0	0	47.7374	0.49872	0	29.8148	1.49872	1	Plasmodium RNA of unknown function RUF6		PF3D7_1102500	34.9255	86.2423	8.5009	1054.66	361.676	105.472	29.3849	4.15712	11.2065	Plasmodium exported protein (PHISTb), unknown function
PF3D7_0936700	0.36278	0.06415	0.01914	36.4431	1.96954	0.93304	27.4755	2.79053	1.89674	lysophospholipase, putative		PF3D7_1477800	7.77113	0.4815	0.61082	236.932	4.01531	18.6996	27.1267	3.38529	12.2296	acyl_CoA binding protein
PF3D7_0301300	0.02847	0	0	27.0142	33.9543	10.5003	27.2387	34.9543	11.5003	epoxide hydrolase 1		PF3D7_0700500	0.3639	6.08772	0.0286	34.8442	404.576	9.70308	26.2807	57.2224	10.4055	rifin
PF3D7_1477800	8.78779	0.76313	0.18211	252.385	8.13844	25.4426	25.8878	5.18308	22.369	acyl_CoA binding protein		PF3D7_0936700	0.43552	0.15179	0	33.3581	2.43422	0.79661	23.9343	2.98164	1.79661	lysophospholipase, putative
PF3D7_0421300	1.00854	0.75497	1.65701	44.7742	7.59555	2.6696	22.7898	4.89783	1.3811	erythrocyte membrane protein 1, PfEMP1		PF3D7_0421300	1.01011	0.73018	1.60998	44.766	7.86784	2.86494	22.7679	5.12539	1.48083	erythrocyte membrane protein 1, PfEMP1
PF3D7_1100300	0	0.10611	0	19.1814	24.4618	0.83102	20.1814	23.0192	1.83102	rifin		PF3D7_0712700	0	0	0	21.3293	0.3123	2.55506	22.3293	1.3123	3.55506	Plasmodium RNA of unknown function RUF6
PF3D7_0733000	2.71995	0.92036	7.83961	71.1341	4.2824	11.7471	19.3911	2.75073	1.44204	erythrocyte membrane protein 1, PfEMP1		PF3D7_1100300	0	0.05579	0	19.9126	23.9436	1.17125	20.9126	23.6255	2.17125	rifin
PF3D7_0712700	0.95201	0	0	35.9504	1.99488	1.03592	18.9294	2.99488	2.03592	Plasmodium RNA of unknown function RUF6		PF3D7_0733000	2.46983	0.8665	7.54802	67.2985	4.14927	10.9779	19.6835	2.75878	1.40124	erythrocyte membrane protein 1, PfEMP1
PF3D7_1150400	0.22548	0.09103	0.01975	21.3404	1.08312	0.25924	18.2299	1.90932	1.23485	erythrocyte membrane protein 1, PfEMP1		PF3D7_0808900	0.16883	10.5325	0.26872	21.4716	174.984	23.0367	19.2257	15.2599	18.9456	rifin
PF3D7_0800800	0.36571	5.13214	0.42441	23.7717	16.996	6.59451	18.1383	2.9347	5.33169	Plasmodium exported protein (hyp7), unknown function		PF3D7_1150400	0.22004	0.16317	0.0265	21.5608	1.24766	0.32883	18.4919	1.93236	1.29453	erythrocyte membrane protein 1, PfEMP1
PF3D7_1100100	0.13821	0.06161	0.30409	18.6419	12.3721	19.5389	17.2568	12.5961	15.7496	erythrocyte membrane protein 1, PfEMP1		PF3D7_1300300	0.23607	0.14627	0.06495	20.1301	1.17287	0.2303	17.0945	1.8956	1.15527	erythrocyte membrane protein 1, PfEMP1
PF3D7_0425100	12.6101	1.9711	0.48998	228.859	7.43163	6.37069	16.8889	2.83788	4.94684	Plasmodium exported protein (hyp6), unknown function		PF3D7_0425100	12.3283	1.72733	0.21913	226.473	7.75624	8.88395	17.0669	3.21055	8.10738	Plasmodium exported protein (hyp6), unknown function
PF3D7_0808900	0.30683	7.34858	0.20029	19.944	179.318	25.6661	16.0266	21.5986	22.2164	rifin		PF3D7_1473700	7.1181	61.0078	3.75885	136.121	199.339	45.0742	16.8907	3.23087	9.68178	nucleoporin NUP116/NSP116, putative
PF3D7_0425200	9.53201	1.25001	0.18644	166.086	3.95546	6.58456	15.8646	2.20242	6.3927	Plasmodium exported protein (hyp15), unknown function		PF3D7_1100100	0.19646	0.06185	0.22865	17.8857	12.4119	19.5117	15.7846	12.6307	16.6945	erythrocyte membrane protein 1, PfEMP1
PF3D7_0400400	0.10231	0.09582	0.1671	15.6225	1.03021	0.29687	15.0797	1.85269	1.11119	erythrocyte membrane protein 1, PfEMP1		PF3D7_0800900	2.18432	0	0	48.2213	0.37983	0.53271	15.4574	1.37983	1.53271	Plasmodium exported protein (hyp7), unknown function, pseudogene
PF3D7_1473700	7.84612	59.2219	3.6475	131.864	190.814	41.3872	15.0194	3.18512	9.12042	nucleoporin NUP116/NSP116, putative		PF3D7_0425200	9.6647	1.3145	0.12507	163.198	3.63636	6.03632	15.3964	2.00318	6.25412	Plasmodium exported protein (hyp15), unknown function
PF3D7_0425800	0.18416	0.09504	0.01745	16.0953	1.06315	0.37623	14.4367	1.88409	1.35263	erythrocyte membrane protein 1, PfEMP1		PF3D7_0425800	0.16957	0.07496	0.01463	16.7859	1.18356	0.32681	15.2073	2.03129	1.30768	erythrocyte membrane protein 1, PfEMP1
PF3D7_0600300	0.12731	2.69318	0.46171	15.1322	19.4078	22.2692	14.3104	5.52581	15.9191	rifin		PF3D7_0600300	0.07005	2.39266	0.49556	13.9835	21.1743	22.0901	14.0026	6.53597	15.4391	rifin
PF3D7_1477000	2.24468	38.006	4.46341	44.3312	33.6205	3.79782	13.9709	0.887568	0.878173	Plasmodium exported protein (hyp17), unknown function, pseudogene		PF3D7_0400400	0.11259	0.09883	0.13569	14.4952	1.10007	0.38441	13.9272	1.91119	1.219	erythrocyte membrane protein 1, PfEMP1
PF3D7_0800900	2.20543	0.05363	0.03199	43.621	0.5199	0.71994	13.9205	1.44254	1.66662	Plasmodium exported protein (hyp7), unknown function, pseudogene		PF3D7_0631600	36.1224	37.0638	2.83278	515.198	211.062	19.0891	13.9053	5.57123	5.24139	exported protein family 4
PF3D7_1476600	1.78381	23.0903	2.29735	37.6803	82.6432	32.8082	13.8947	3.47207	10.2531	Plasmodium exported protein, unknown function		PF3D7_0601000	39.9597	39.9504	3.00218	563.065	233.086	20.2902	13.7712	5.71634	5.31964	exported protein family 4
PF3D7_0631600	35.5254	34.6981	2.6121	498.414	208.348	17.5934	13.6731	5.86442	5.14753	exported protein family 4		PF3D7_1476600	1.8194	23.6734	2.22415	37.5878	81.5097	32.9753	13.6865	3.34408	10.5378	Plasmodium exported protein, unknown function
PF3D7_0833500	3.42455	5.22468	11.9422	58.8716	14.5014	20.416	13.5317	2.4903	1.65474	erythrocyte membrane protein 1, PfEMP1		PF3D7_1373500	0.26209	0.17399	0.27369	14.5248	4.0347	17.3676	12.3009	4.28854	14.4208	erythrocyte membrane protein 1, PfEMP1
PF3D7_1300300	0.60781	0.12364	0.08759	20.6874	1.0114	0.2853	13.4888	1.79008	1.18179	erythrocyte membrane protein 1, PfEMP1		PF3D7_1477000	2.57565	36.3482	4.36865	42.5646	31.5195	4.31993	12.1837	0.870712	0.990925	Plasmodium exported protein (hyp17), unknown function, pseudogene
PF3D7_0601000	39.4041	36.3935	2.96884	543.038	229.224	18.821	13.4649	6.15679	4.99416	exported protein family 4		PF3D7_1101500	37.0755	33.8903	2.65257	459.072	190.646	16.4606	12.0831	5.49282	4.78036	exported protein family 4
PF3D7_1373500	0.20981	0.06618	0.37839	15.0279	4.26865	17.7086	13.2482	4.94161	13.5728	erythrocyte membrane protein 1, PfEMP1		PF3D7_0833500	3.76248	5.43415	11.9403	56.2	14.5161	19.1569	12.0106	2.41153	1.55769	erythrocyte membrane protein 1, PfEMP1
PF3D7_1101500	35.4133	32.209	2.5325	465.785	192.415	15.2888	12.8191	5.82417	4.61113	exported protein family 4		PF3D7_1467600	3.19823	37.1995	4.6535	49.3433	129.485	41.0558	11.9915	3.41589	7.4389	conserved Plasmodium protein, unknown function
PF3D7_0412900	1.67895	0.83238	1.85355	32.3352	4.70321	0.98464	12.4434	3.11246	0.695499	erythrocyte membrane protein 1, PfEMP1		PF3D7_0424900	16.8506	4.30036	0.45597	210.794	16.0573	2.69479	11.8648	3.21814	2.53768	Plasmodium exported protein (PHISTa), unknown function
PF3D7_1467600	3.07796	37.4333	4.52634	47.4602	129.962	38.9188	11.8834	3.40751	7.22337	conserved Plasmodium protein, unknown function		PF3D7_0222300	28.0898	26.0304	2.05296	320.891	130.693	11.618	11.0654	4.87204	4.13302	exported protein family 4, pseudogene
PF3D7_0222300	28.013	24.1	1.84779	335.437	133.872	10.7201	11.5961	5.37339	4.11552	exported protein family 4, pseudogene		PF3D7_0632700	0.13856	6.13303	1.47028	11.3783	27.849	26.3578	10.8719	4.04442	11.0748	rifin
PF3D7_0631500	15.5884	7.52691	0.16038	190.539	47.1724	2.82706	11.5466	5.64945	3.29811	exported protein family 3		PF3D7_0412900	1.62569	0.86975	1.82902	26.8939	4.30244	1.14114	10.6234	2.83591	0.756849	erythrocyte membrane protein 1, PfEMP1
PF3D7_0424900	17.4458	4.96421	0.46124	210.172	17.292	2.45828	11.4482	3.06696	2.36667	Plasmodium exported protein (PHISTa), unknown function		PF3D7_0600500	0.03701	0.56748	0.05236	9.83999	6.61863	6.5521	10.4531	4.86043	7.17635	rifin
PF3D7_1300400	0.18046	0.66695	0.02094	12.0651	2.43898	0.31418	11.0678	2.06304	1.28723	rifin		PF3D7_0631500	16.3638	7.37815	0.1291	179.065	46.1864	3.29355	10.3701	5.63208	3.80263	exported protein family 3
PF3D7_1478800	8.19971	3.87195	1.41359	95.232	23.2517	10.3448	10.4603	4.97781	4.70039	Plasmodium exported protein, unknown function		PF3D7_1240400	2.43435	1.30972	2.60822	34.4375	9.90214	23.4307	10.3185	4.72011	6.77085	erythrocyte membrane protein 1, PfEMP1
PF3D7_0600500	0.13451	0.52329	0.01951	10.8664	6.39448	5.48858	10.4595	4.85428	6.36441	rifin		PF3D7_0101100	39.9504	34.7504	2.45491	413.849	174.963	15.0482	10.1305	4.92199	4.64505	exported protein family 4
PF3D7_0101100	37.7258	34.1863	2.49924	399.954	173.636	13.9347	10.3537	4.96319	4.26798	exported protein family 4		PF3D7_0324300	36.2293	33.0401	2.37362	370.672	152.576	13.9216	9.9833	4.51163	4.42303	exported protein family 4
PF3D7_0401900	0.98433	0.04287	0.1023	19.454	0.43869	0.39966	10.3078	1.37955	1.26976	acyl_CoA synthetase		PF3D7_0712900	0.85915	0.4791	0.95443	17.5387	1.43988	0.36319	9.97158	1.64957	0.697487	erythrocyte membrane protein 1, PfEMP1
PF3D7_1240400	2.4537	1.18541	2.32415	34.262	10.5982	24.018	10.2099	5.30709	7.52614	erythrocyte membrane protein 1, PfEMP1		PF3D7_0800800	1.26486	5.12975	0.2847	21.583	19.9492	6.98279	9.97105	3.41763	6.21374	Plasmodium exported protein (hyp7), unknown function
PF3D7_0712900	0.91371	0.3656	0.81542	17.9896	1.74498	0.39015	9.92292	2.01009	0.765746	erythrocyte membrane protein 1, PfEMP1		PF3D7_0324000	1.77696	2.09019	0.70709	26.0986	5.26388	3.08774	9.75838	2.02702	2.39457	exported protein family 1
PF3D7_0833400	0.17316	3.23364	0.90431	10.6126	38.1538	36.8182	9.89856	9.24826	19.8593	rifin		PF3D7_0801900	2.4265	6.89714	2.81322	32.1156	17.1096	6.99778	9.66454	2.29319	2.09738	conserved Plasmodium protein, unknown function
PF3D7_0324300	35.6232	32.8079	2.32908	360.181	152.123	12.389	9.86207	4.52919	4.02184	exported protein family 4		PF3D7_0601300	1.94355	2.1676	0.70709	27.2981	5.6115	3.00648	9.61359	2.08723	2.34696	exported protein family 1
PF3D7_0302300	17.3118	11.9188	0.68531	175.322	38.2482	4.70118	9.62886	3.03806	3.38287	erythrocyte membrane protein 1 (PfEMP1), pseudogene		PF3D7_0401900	1.11557	0.09016	0.04575	19.2435	0.47713	0.54413	9.56884	1.35497	1.47658	acyl_CoA synthetase
PF3D7_0632700	0.44068	5.7556	1.24201	12.6855	26.8616	26.0997	9.49937	4.12422	12.0872	rifin		PF3D7_0302300	17.8515	12.8229	0.55794	178.629	38.5049	4.8115	9.52865	2.85794	3.73025	erythrocyte membrane protein 1 (PfEMP1), pseudogene
PF3D7_0801900	2.32746	6.44855	2.79167	29.9446	16.3493	6.66804	9.29978	2.32921	2.02234	conserved Plasmodium protein, unknown function		PF3D7_1300400	0.15887	0.71982	0	9.93996	2.0956	0.46495	9.4402	1.79996	1.46495	rifin
PF3D7_0202100	70.6847	20.4852	6.28184	661.611	42.1042	90.8491	9.24341	2.00623	12.6135	liver stage associated protein 2		PF3D7_0701700	1.22166	1.16122	0.27498	19.9359	4.0224	1.70638	9.42353	2.32387	2.12268	exported protein family 1
PF3D7_0701400	32.6673	28.0711	1.94583	305.234	126.423	10.3728	9.09589	4.38316	3.86066	exported protein family 4, pseudogene		PF3D7_0202100	70.2306	19.1294	7.01779	654	41.8705	92.5926	9.19549	2.12975	11.6731	liver stage associated protein 2
PF3D7_1150300	0	0.03528	0	8.01687	0.85513	0.11842	9.01687	1.79191	1.11842	rifin		PF3D7_0222000	1.77696	2.01278	0.70709	24.4855	4.96593	2.92523	9.1775	1.98021	2.29937	exported protein family 1
PF3D7_0601100	25.4697	12.1143	0.16205	236.612	61.9725	4.61909	8.97677	4.8018	4.8355	exported protein family 3		PF3D7_0601100	25.2013	11.9967	0.34786	234.178	63.4335	5.30666	8.97582	4.95767	4.67902	exported protein family 3
PF3D7_0425700	0.03791	0.07375	0.044	8.30828	1.25121	0.33003	8.96829	2.09659	1.27398	rifin		PF3D7_0304600	3.43518	5.44955	9.44104	38.7915	9.39259	10.5733	8.97178	1.61137	1.10845	circumsporozoite (CS) protein
PF3D7_0413100	1.49652	0.66975	1.69268	21.0965	2.9143	0.71391	8.8509	2.34424	0.636507	erythrocyte membrane protein 1, PfEMP1		PF3D7_0425900	0.03912	4.1453	0.44283	8.043	62.2789	22.9574	8.70256	12.2984	16.6044	rifin
PF3D7_1222600	3.69183	4.81803	0.64368	40.0155	16.0777	12.8755	8.7419	2.9353	8.44175	AP2 domain transcription factor AP2_G		PF3D7_1101800	2.2212	2.55468	0.74637	26.7604	6.05843	2.6002	8.61803	1.98567	2.06153	exported protein family 1
PF3D7_0701500	25.5937	11.9893	0.19245	224.622	57.8578	4.03006	8.48404	4.53125	4.21826	exported protein family 3		PF3D7_1222600	3.63001	5.27672	0.52546	38.6898	16.0579	13.6763	8.57229	2.71765	9.62092	AP2 domain transcription factor AP2_G
PF3D7_1101600	25.1681	11.92	0.19049	219.889	56.9228	3.98888	8.44114	4.48318	4.19061	exported protein family 3		PF3D7_0833400	0.3049	3.18795	0.62011	10.1343	39.809	33.4616	8.53269	9.74438	21.2711	rifin
PF3D7_1039800	28.2471	13.0108	0.22453	244.641	63.1571	4.15036	8.39883	4.57912	4.20599	exported protein family 3		PF3D7_0701400	34.83	27.8044	2.05327	301.306	119.733	11.0427	8.43722	4.19149	3.9442	exported protein family 4, pseudogene
PF3D7_0324200	26.9161	12.2549	0.21778	233.409	60.0803	4.14238	8.39694	4.60812	4.22275	exported protein family 3		PF3D7_0631300	2.05461	2.55468	0.70709	24.5683	5.51218	2.68146	8.37039	1.832	2.15657	exported protein family 1
PF3D7_0222200	27.2378	12.62	0.2489	235.899	61.26	4.14238	8.38943	4.57122	4.11753	exported protein family 3		PF3D7_0701500	25.1237	11.8729	0.34427	214.815	55.9785	4.89582	8.26128	4.42625	4.38589	exported protein family 3
PF3D7_0101200	25.3415	11.6231	0.15479	218.474	56.1758	4.06369	8.33188	4.52944	4.38494	exported protein family 3		PF3D7_1101600	24.6863	11.8355	0.34075	209.929	53.8451	4.49338	8.21173	4.27292	4.09724	exported protein family 3
PF3D7_1039900	32.1974	26.9587	1.9327	272.46	108.481	9.91482	8.2374	3.91582	3.72176	exported protein family 4		PF3D7_1039800	28.2869	13.3146	0.30123	239.101	61.5274	4.53976	8.19823	4.36809	4.25733	exported protein family 3
PF3D7_0631300	2.92668	2.94465	0.70271	30.363	4.67879	4.66712	7.98716	1.43962	3.32829	exported protein family 1		PF3D7_0324200	26.7882	12.7501	0.29219	226.118	58.5184	4.57608	8.17317	4.32857	4.31522	exported protein family 3
PF3D7_1101800	3.17898	3.09189	0.73199	30.5504	4.8374	4.77694	7.54979	1.42658	3.33543	exported protein family 1		PF3D7_0413400	0.55595	0.25835	0.26219	11.6775	0.89492	0.43388	8.14774	1.50588	1.13603	erythrocyte membrane protein 1 (PfEMP1), exon 1, pseudogene
PF3D7_0324000	3.07806	2.8465	0.67343	29.707	4.67879	3.7337	7.52981	1.47635	2.82874	exported protein family 1		PF3D7_0101200	25.1283	12.1955	0.33226	210.385	53.7116	4.29555	8.0903	4.14622	3.97486	exported protein family 3
PF3D7_0712800	0.78997	0.26532	0.51115	12.3703	1.08073	0.71736	7.46955	1.64443	1.13646	erythrocyte membrane protein 1, PfEMP1		PF3D7_0222200	27.6143	12.7501	0.33393	230.381	59.9959	4.48974	8.0862	4.43602	4.11546	exported protein family 3
PF3D7_0425900	0.14221	4.01108	0.24755	7.46103	62.2426	24.9136	7.4076	12.6206	20.7716	rifin		PF3D7_1478800	10.2659	4.37558	1.57272	88.9814	23.741	11.4818	7.98703	4.60248	4.8516	Plasmodium exported protein, unknown function
PF3D7_0936600	177.374	518.73	16.8325	1304.23	380.639	95.1998	7.31737	0.734303	5.39462	gametocyte exported protein 5		PF3D7_0413100	1.49174	0.6738	1.71377	18.6843	2.65739	0.88187	7.89982	2.18508	0.693452	erythrocyte membrane protein 1, PfEMP1
PF3D7_0304600	4.23382	5.68819	8.59845	36.5827	9.81148	9.64341	7.18074	1.6165	1.10887	circumsporozoite (CS) protein		PF3D7_0712800	0.70674	0.25286	0.43801	12.2796	0.8054	0.69554	7.7807	1.44102	1.17909	erythrocyte membrane protein 1, PfEMP1
PF3D7_0402000	3.76103	288.381	52.6325	32.9054	2670.96	244.016	7.12144	9.23336	4.56843	Plasmodium exported protein (PHISTa), unknown function		PF3D7_0402000	4.07425	267.858	52.7942	37.6923	2917.16	217.7	7.62523	10.8539	4.0655	Plasmodium exported protein (PHISTa), unknown function
PF3D7_0601200	0.75065	220.798	4.79125	11.4514	861.011	27.7131	7.11244	3.88647	4.95801	Pfmc_2TM Maurer's cleft two transmembrane protein		PF3D7_1039900	34.0421	27.0183	1.84786	258.547	102.03	9.37083	7.40674	3.67723	3.64162	exported protein family 4
PF3D7_0701700	2.0184	1.91402	0.38064	20.4294	3.17206	2.08648	7.0996	1.43172	2.23554	exported protein family 1		PF3D7_0425700	0.08344	0.23265	0.05903	7.02305	1.04469	0.3663	7.40516	1.65878	1.29014	rifin
PF3D7_0222000	3.07806	2.79742	0.64415	27.9265	4.59949	3.51407	7.09319	1.47455	2.74553	exported protein family 1		PF3D7_0101400	0.68326	0.47627	0.12084	11.3658	1.68032	0.66654	7.34635	1.8156	1.48687	exported protein family 1, pseudogene
PF3D7_0422000	3.4239	35.1149	13.9072	30.3464	105.781	50.9478	7.08569	2.9567	3.48475	steroid dehydrogenase, putative		PF3D7_1146100	3.06178	1.10153	2.30568	28.5434	3.12083	2.55327	7.27351	1.96087	1.0749	conserved Plasmodium protein, unknown function
PF3D7_0601300	3.43128	3.04281	0.64415	29.4259	4.9167	3.67879	6.86616	1.46351	2.84572	exported protein family 1		PF3D7_0936600	176.55	520.188	16.5609	1285.62	373.24	96.4052	7.2465	0.718053	5.54671	gametocyte exported protein 5
PF3D7_0300300	0.12409	0.12069	0	6.45256	0.73129	0.03376	6.62986	1.54484	1.03376	erythrocyte membrane protein 1 (PfEMP1), exon 2, pseudogene		PF3D7_1150300	0.07984	0	0	6.63057	0.82108	0	7.06639	1.82108	1	rifin
PF3D7_1240200	0.1843	0.19554	0.01944	6.84541	0.31597	0.16408	6.62451	1.10073	1.14188	erythrocyte membrane protein 1 (PfEMP1), pseudogene		PF3D7_1035800	10.0946	398.006	3.92914	76.6002	81.0692	6.77287	6.99441	0.205684	1.57692	probable protein, unknown function
PF3D7_1146100	3.2609	1.51304	2.55181	27.2245	3.10306	2.79958	6.62408	1.63271	1.06976	conserved Plasmodium protein, unknown function		PF3D7_1226100	4.65996	12.9238	11.8534	37.8107	36.0871	39.6074	6.85707	2.66357	3.15927	haloacid dehalogenase_like hydrolase, putative
PF3D7_1328700	10.0347	21.0211	7.95024	71.6778	18.803	6.2995	6.58629	0.899276	0.815565	Plasmodium RNA of unknown function RUF1		PF3D7_0422000	3.36968	36.5138	14.2592	28.8406	105.607	55.5389	6.82901	2.84181	3.70524	steroid dehydrogenase, putative
PF3D7_1226100	5.04536	11.5668	10.0636	38.3171	34.0529	37.7931	6.50368	2.78932	3.50636	haloacid dehalogenase_like hydrolase, putative		PF3D7_1039600	0.85407	0.63502	0.12084	11.5779	1.98583	0.58322	6.78392	1.82617	1.41253	exported protein family 1, pseudogene
PF3D7_0832100	1.5665	1.42422	0.61257	15.3686	1.49854	7.59646	6.37778	1.03066	5.33091	rifin, pseudogene		PF3D7_1328700	8.49457	17.4674	6.30963	62.7962	14.8132	5.28275	6.71923	0.856277	0.859517	Plasmodium RNA of unknown function RUF1
PF3D7_0931300	3.40671	9.39546	2.87037	26.7808	4.76717	5.99208	6.3042	0.554778	1.80657	conserved Plasmodium protein, unknown function		PF3D7_0300300	0.06828	0.04759	0.02415	6.10258	0.58005	0	6.64861	1.50827	0.976419	erythrocyte membrane protein 1 (PfEMP1), exon 2, pseudogene
PF3D7_0400500	0.13141	0.06391	0.01906	5.91836	1.75546	0.17874	6.11481	2.58994	1.15669	rifin		PF3D7_0601200	0.82607	233.04	5.50979	10.6796	796.621	26.8521	6.39604	3.40806	4.27849	Pfmc_2TM Maurer's cleft two transmembrane protein
PF3D7_0424400	2.62876	1.03297	0.10555	21.1738	1.8351	0.70873	6.11056	1.39456	1.54559	surface_associated interspersed protein 4.2 (SURFIN 4.2)		PF3D7_1240200	0.1475	0.20563	0	6.33091	0.29679	0.02698	6.38859	1.07561	1.02698	erythrocyte membrane protein 1 (PfEMP1), pseudogene
PF3D7_1101700	0.10846	69.7788	2.01385	5.74057	374.73	8.26112	6.08102	5.30852	3.07285	Pfmc_2TM Maurer's cleft two transmembrane protein		PF3D7_0113600	8.97959	1.13908	0.1156	60.9983	1.70981	0.93257	6.21251	1.26681	1.73231	surface_associated interspersed protein 1.2 (SURFIN 1.2), pseudogene
PF3D7_0406200	267.798	1126.76	234.949	1632.2	2264.4	1976.38	6.07594	2.00876	8.3805	sexual stage_specific protein precursor		PF3D7_0114500	0.18561	10.221	0.32826	6.35946	191.3	8.96282	6.20732	17.1375	7.50065	Plasmodium exported protein (hyp10), unknown function
PF3D7_0421200	0.36091	0	0	7.23903	0.11344	0	6.05406	1.11344	1	rifin		PF3D7_0424400	2.70562	1.12527	0.13704	21.7444	1.88254	1.02048	6.13782	1.35632	1.77696	surface_associated interspersed protein 4.2 (SURFIN 4.2)
PF3D7_0413400	0.87567	0.13103	0.11726	10.258	1.11153	0.29318	6.00214	1.86691	1.15746	erythrocyte membrane protein 1 (PfEMP1), exon 1, pseudogene		PF3D7_0931300	3.69764	10.2382	2.28879	27.0824	5.69491	6.46279	5.97797	0.595728	2.26916	conserved Plasmodium protein, unknown function
PF3D7_0113600	9.19177	1.06153	0.12494	60.0647	1.5169	1.18763	5.99157	1.22089	1.94466	surface_associated interspersed protein 1.2 (SURFIN 1.2), pseudogene		PF3D7_1350900	1.53537	8.05822	3.08805	14.1268	13.5959	9.7797	5.96632	1.61134	2.63688	AP2 domain transcription factor AP2_O4, putative
PF3D7_1335200	2.56389	0.1654	0.50096	19.5808	0.24669	2.1778	5.77482	1.06975	2.11718	reticulocyte binding protein homologue 6, pseudogene		PF3D7_0421800	0	0.25774	0.13079	4.95745	0.49601	0.54107	5.95745	1.18944	1.36283	conserved Plasmodium protein, unknown function
PF3D7_0223500	1.9022	1.1249	6.76565	15.7446	1.5224	4.90631	5.76961	1.18707	0.760569	erythrocyte membrane protein 1, PfEMP1		PF3D7_0406200	258.899	1101.79	233.316	1523.59	2262	2054.75	5.86608	2.05206	8.77343	sexual stage_specific protein precursor
PF3D7_1478600	12.3564	208.12	27.5376	75.5199	127.07	19.1274	5.7291	0.612421	0.705294	EMP1_trafficking protein		PF3D7_0424800	5.13551	0.64499	0.03273	34.943	0.45512	0.2708	5.85819	0.884577	1.23052	Plasmodium exported protein (PHISTb), unknown function
mal_rna_14	205.683	216.147	616.66	1164.05	965.149	357.304	5.6369	4.44929	0.580098	unspecified product		PF3D7_0832100	1.76137	1.1494	0.42418	14.9617	1.57516	6.96446	5.78034	1.19808	5.59231	rifin, pseudogene
PF3D7_0424800	5.045	1.02225	0.12197	33.0273	0.59465	0.41172	5.62901	0.788552	1.25825	Plasmodium exported protein (PHISTb), unknown function		PF3D7_1438200	0	0	0.63526	4.68203	1.60612	0	5.68203	2.60612	0.611524	tRNA Selenocysteine
PF3D7_1221400	1.63202	0.34392	2.17808	13.6898	0.76945	2.93017	5.58118	1.31663	1.23665	inner membrane complex protein 1h, putative		PF3D7_0713100	0.17949	22.4365	0.55021	5.65944	364.947	13.5697	5.64603	15.6144	9.39853	Pfmc_2TM Maurer's cleft two transmembrane protein
PF3D7_0632800	3.75285	1.35679	8.93585	24.8512	2.31273	13.7391	5.43909	1.40561	1.48342	erythrocyte membrane protein 1, PfEMP1		PF3D7_1477500	19.244	368.431	12.991	113.274	189.254	20.8496	5.64483	0.514991	1.56169	Plasmodium exported protein (PHISTb), unknown function
PF3D7_1473200	100.495	395.392	474.114	540.558	650.828	490.718	5.33582	1.6444	1.03495	DnaJ protein, putative		PF3D7_0223500	1.91241	1.32404	6.78262	15.3512	1.46756	5.13358	5.61432	1.06175	0.788112	erythrocyte membrane protein 1, PfEMP1
PF3D7_0713100	0.21746	20.7277	0.56783	5.45224	359.619	15.9134	5.29976	16.5972	10.7878	Pfmc_2TM Maurer's cleft two transmembrane protein		PF3D7_0631100	0.82321	22.3791	2.62059	9.17383	59.7159	15.2428	5.58017	2.59701	4.48624	Plasmodium exported protein (PHISTb), unknown function
PF3D7_1252500	4.50285	5.27389	1.47201	28.0323	16.1465	8.38473	5.27587	2.733	3.7964	Plasmodium exported protein, unknown function		PF3D7_1301400	92.9489	569.7	9.10036	508.186	165.791	12.8322	5.41982	0.292257	1.36948	Plasmodium exported protein (hyp12), unknown function
PF3D7_1477500	20.8399	368.128	13.7088	113.524	185.362	21.6944	5.24377	0.504871	1.54291	Plasmodium exported protein (PHISTb), unknown function		PF3D7_1000700	0.09853	0.34339	0	4.95356	8.67885	0.5046	5.41957	7.2048	1.5046	Plasmodium exported protein (PHISTa), unknown function, pseudogene
PF3D7_1301400	90.0276	573.856	8.34985	474.377	161.098	13.5084	5.22234	0.281981	1.55172	Plasmodium exported protein (hyp12), unknown function		PF3D7_0300200	0.03893	0.27137	0.02754	4.61051	24.6837	11.1654	5.40028	20.2016	11.8394	rifin
PF3D7_0631100	0.92068	21.4351	2.35396	9.03025	58.2386	13.8378	5.22224	2.64045	4.42395	Plasmodium exported protein (PHISTb), unknown function		PF3D7_0632800	3.72656	1.44358	8.98613	24.2816	2.3958	13.5665	5.34884	1.38968	1.45867	erythrocyte membrane protein 1, PfEMP1
mal_rna_18	1.0323	38.1528	13.777	9.58582	35.6915	11.7945	5.20879	0.937135	0.865839	unspecified product		PF3D7_1478600	13.126	218.189	27.7197	74.0151	128.235	20.287	5.31041	0.589604	0.7412	EMP1_trafficking protein
PF3D7_1031000	1.31011	1.46535	11.327	10.9489	7.10331	3.77778	5.17246	3.28688	0.387588	25 kDa ookinete surface antigen precursor		PF3D7_0712000	0.83474	1.0035	1.52334	8.48371	1.76346	1.18607	5.16897	1.37932	0.86634	erythrocyte membrane protein 1, PfEMP1
PF3D7_1039600	1.29349	1.20773	0.21016	10.8582	1.30101	0	5.17035	1.04225	0.826337	exported protein family 1, pseudogene		PF3D7_0206300	25.7491	61.716	13.5826	137.25	77.7896	18.3209	5.1684	1.25629	1.32493	pentafunctional AROM polypeptide, putative, pseudogene
PF3D7_0206300	25.781	61.9613	13.4137	136.958	78.6822	18.41	5.15133	1.26557	1.34663	pentafunctional AROM polypeptide, putative, pseudogene		PF3D7_1130300	4.71449	28.2617	32.0169	28.4434	29.9341	21.3858	5.1524	1.05715	0.678012	small nucleolar RNA snoR13
PF3D7_0220800	2.80242	0.42662	5.00563	18.4499	3.31912	109.708	5.11513	3.02752	18.4341	cytoadherence linked asexual protein 2		PF3D7_1473200	104.789	401.668	467.646	539.489	666.139	486.292	5.1091	1.6568	1.03979	DnaJ protein, putative
PF3D7_0702000	159.115	16.4674	1.38732	811.663	22.5446	13.8044	5.0755	1.34791	6.20125	Plasmodium exported protein (hyp12), unknown function		PF3D7_1100400	0	0	0	3.99304	138.609	5.24898	4.99304	139.609	6.24898	rifin
PF3D7_1000700	0.31336	0.82724	0.05195	5.65333	8.44226	0.53582	5.06588	5.1675	1.45997	Plasmodium exported protein (PHISTa), unknown function, pseudogene		PF3D7_0400500	0.18077	0.25201	0	4.82027	1.58426	0.15871	4.92922	2.06409	1.15871	rifin
PF3D7_0421800	0	0.3268	0.19497	4.05612	0.79208	0.54843	5.05612	1.35068	1.29579	conserved Plasmodium protein, unknown function		PF3D7_1031000	1.51383	1.20596	11.7799	11.1682	4.31922	3.90291	4.84049	2.41129	0.383642	25 kDa ookinete surface antigen precursor
PF3D7_1350900	1.31312	7.90233	3.11128	10.6693	14.8326	10.5676	5.04482	1.77848	2.81362	AP2 domain transcription factor AP2_O4, putative		PF3D7_1335200	2.95105	0.12041	0.60083	18.0991	0.20598	2.50669	4.83393	1.07637	2.19054	reticulocyte binding protein homologue 6, pseudogene
PF3D7_0101400	1.34523	1.00645	0.18013	10.7621	1.46363	0	5.01531	1.22786	0.847364	exported protein family 1, pseudogene		PF3D7_0426000	0.99889	0.32065	0.77636	8.62463	1.02845	2.66369	4.81499	1.53595	2.06247	erythrocyte membrane protein 1, PfEMP1
PF3D7_0426000	0.90769	0.36591	0.69648	8.56177	0.81648	2.5472	5.01222	1.32987	2.09092	erythrocyte membrane protein 1, PfEMP1		PF3D7_0421200	0.27802	0	0	5.14748	0.24863	0.05812	4.81016	1.24863	1.05812	rifin
PF3D7_1369300	0.32079	0.76583	1.59067	5.41609	0.45832	2.15787	4.85777	0.825855	1.21894	conserved Plasmodium protein, unknown function		PF3D7_0702000	160.282	16.4687	1.5194	769.736	19.3517	14.693	4.77882	1.16504	6.22888	Plasmodium exported protein (hyp12), unknown function
PF3D7_0631400	0.32537	105.275	2.98931	5.33773	509.044	12.7457	4.78186	4.79929	3.44564	Pfmc_2TM Maurer's cleft two transmembrane protein		PF3D7_0711700	0.73151	0.87035	0.34796	7.14424	1.12789	0.27683	4.70355	1.1377	0.947231	erythrocyte membrane protein 1, PfEMP1
PF3D7_0307000	0.26775	6.25003	4.35024	4.97265	5.04953	2.62217	4.71122	0.834414	0.677011	small nucleolar RNA snoR03		PF3D7_1102300	4.26757	7.16743	0.45165	23.5019	4.98837	0.68839	4.65147	0.733201	1.16308	Plasmodium exported protein, unknown function
PF3D7_1100400	0	0	0	3.59228	130.432	5.45676	4.59228	131.432	6.45676	rifin		PF3D7_0106600	0.57622	0.21908	2.14928	6.24271	0.14054	2.29955	4.59499	0.935574	1.04772	conserved Plasmodium protein, unknown function
PF3D7_1130300	6.85448	32.5001	26.35	35.0074	28.2774	19.5789	4.58432	0.873947	0.752426	small nucleolar RNA snoR13		PF3D7_1369300	0.35302	0.31319	1.40759	5.18721	1.11931	2.48896	4.57289	1.61386	1.44915	conserved Plasmodium protein, unknown function
PF3D7_0601500	0.86256	23.8815	2.3357	7.47566	54.9461	13.453	4.55054	2.2485	4.33284	Plasmodium exported protein (PHISTb), unknown function		PF3D7_0220800	2.9946	0.57325	5.21701	17.0583	3.59733	109.222	4.52067	2.92219	17.7291	cytoadherence linked asexual protein 2
PF3D7_0114500	0.08433	9.51448	0.04893	3.91547	184.089	10.4611	4.53319	17.6033	10.9265	Plasmodium exported protein (hyp10), unknown function		PF3D7_1335000	4.49588	1.43755	4.55183	23.7481	3.90992	50.397	4.50303	2.01428	9.25767	MSP7_like protein
PF3D7_1000100	3.38817	6.97614	11.7442	18.8773	2.76326	2.44774	4.52974	0.471815	0.270534	erythrocyte membrane protein 1, PfEMP1		PF3D7_0830800	1.85774	18.358	2.42782	11.7421	28.8366	10.4042	4.45881	1.5413	3.32696	surface_associated interspersed protein 8.2 (SURFIN 8.2)
PF3D7_1331400	0.7703	0.31697	2.25205	6.93282	0.60529	4.15872	4.48106	1.21893	1.5863	CPW_WPC family protein		PF3D7_1477900	0.11565	0.48367	0.23179	3.90489	14.8579	6.90994	4.39644	10.6883	6.4215	acyl_CoA synthetase, pseudogene
PF3D7_1244300	49.7445	29.0979	4.31428	224.221	24.4826	3.65996	4.43833	0.846656	0.876875	ACEA small nucleolar RNA U3		PF3D7_0711600	0	0	0.49045	3.35661	0.62001	0.50725	4.35661	1.62001	1.01127	Plasmodium RNA of unknown function RUF6
PF3D7_1103900	1.8426	4.03228	11.3601	11.5494	9.77328	10.025	4.41475	2.14083	0.891988	conserved Plasmodium protein, unknown function		PF3D7_1252500	5.05996	5.20545	1.50585	25.3163	14.917	6.94461	4.34265	2.565	3.17043	Plasmodium exported protein, unknown function
PF3D7_1035800	13.419	391.774	4.68348	62.6009	73.3075	8.47768	4.41093	0.189187	1.66758	probable protein, unknown function		PF3D7_1139300	7.14385	62.5265	8.67718	34.2016	43.0291	11.6584	4.32248	0.693082	1.30807	AP2 domain transcription factor, putative
PF3D7_0711700	0.92833	0.66324	0.31588	7.4603	1.08069	0.22448	4.38737	1.25099	0.930541	erythrocyte membrane protein 1, PfEMP1		PF3D7_1221400	1.796	0.4173	1.75754	11.0808	0.8566	2.40905	4.32075	1.30996	1.23626	inner membrane complex protein 1h, putative
PF3D7_1218100	0.50017	0.02115	0.94639	5.53302	0.10253	1.46711	4.35485	1.07969	1.26753	conserved Plasmodium protein, unknown function		PF3D7_1476200	2.30043	259.19	13.5482	13.1914	131.067	12.3292	4.29988	0.507581	0.916208	Plasmodium exported protein (PHISTb), unknown function
PF3D7_0830800	1.95931	17.1705	2.45477	11.8481	29.2258	10.1731	4.34159	1.66346	3.23411	surface_associated interspersed protein 8.2 (SURFIN 8.2)		PF3D7_0601900	119.566	1098.1	89.571	492.971	712.055	70.4938	4.09711	0.648761	0.789368	conserved Plasmodium protein, unknown function
PF3D7_0601900	116.425	1114.78	88.7385	508.664	710.725	76.2314	4.34032	0.637872	0.860627	conserved Plasmodium protein, unknown function		PF3D7_1331400	0.9129	0.54543	2.12191	6.82392	0.64145	4.91398	4.09008	1.06213	1.89435	CPW_WPC family protein
PF3D7_1139300	6.95087	60.8992	8.47081	32.584	43.1925	11.5221	4.22393	0.713942	1.32218	AP2 domain transcription factor, putative		PF3D7_0401700	0.09911	9.30373	0.91148	3.4943	373.656	17.162	4.08904	36.3612	9.50156	Plasmodium exported protein, unknown function, pseudogene
PF3D7_1335000	4.79754	2.18724	4.48018	23.11	3.65204	47.5136	4.15866	1.45958	8.85255	MSP7_like protein		PF3D7_1026000	30.0103	266.904	76.978	125.436	265.719	86.4264	4.07724	0.995577	1.12117	conserved Plasmodium protein, unknown function
PF3D7_1446000	71.767	51.6384	14.0227	297.849	36.253	14.7419	4.10693	0.707716	1.04787	U5 spliceosomal RNA		PF3D7_1218100	0.74187	0.13345	0.81261	6.09615	0.19261	1.68089	4.07387	1.05219	1.47902	conserved Plasmodium protein, unknown function
PF3D7_1243300	7.55346	1.20615	1.96251	34.1281	1.06306	1.34942	4.10688	0.93514	0.79305	conserved Plasmodium protein, unknown function		PF3D7_1101700	0.17903	77.2891	1.85752	3.73377	330.134	6.81133	4.01497	4.22963	2.7336	Pfmc_2TM Maurer's cleft two transmembrane protein
PF3D7_1477700	2.91646	32.4672	15.8253	14.9317	143.016	247.791	4.06787	4.3032	14.7868	Plasmodium exported protein (PHISTa), unknown function		PF3D7_0832700	0.23992	3.59564	0.04243	3.97616	4.93484	0.35108	4.01329	1.29141	1.29609	Plasmodium exported protein (PHISTa_like), unknown function, pseudogene
PF3D7_1251900	0.58686	1.14156	0.68105	5.44948	0	0	4.0643	0.466949	0.594866	tRNA Valine		PF3D7_1148700	115.524	339.771	8.64456	465.151	101.253	30.4645	4.00048	0.300064	3.26241	Plasmodium exported protein (PHISTc), unknown function
PF3D7_1328600	3.25157	3.2241	6.23606	16.1556	2.42231	2.2056	4.03512	0.810187	0.443004	conserved Plasmodium protein, unknown function		PF3D7_1255200	2.39647	2.02506	6.50802	12.5359	1.94579	3.72197	3.9853	0.973796	0.628923	erythrocyte membrane protein 1, PfEMP1
PF3D7_1255200	2.40602	1.86883	6.06919	12.7122	2.18822	3.63016	4.02587	1.11133	0.654977	erythrocyte membrane protein 1, PfEMP1		PF3D7_0301400	0.28504	1.43053	0.36295	3.94887	65.4587	25.1922	3.85114	27.3433	19.2173	Plasmodium exported protein, unknown function
PF3D7_0300200	0.03538	0.24085	0	3.15359	24.0732	12.1256	4.01166	20.2065	13.1256	rifin		PF3D7_1370800	7.58178	22.4208	14.6601	31.6585	22.1077	56.4802	3.80556	0.986631	3.67049	unspecified product
PF3D7_1148700	115.327	344.501	7.33823	464.771	107.023	33.2654	4.004	0.312656	4.10943	Plasmodium exported protein (PHISTc), unknown function		PF3D7_1478000	33.7788	11.1548	0.67538	130.878	47.2021	8.98089	3.79191	3.96567	5.95739	Plasmodium exported protein (PHISTa), unknown function
PF3D7_1330900	0	1.04167	0.93219	2.98359	2.52476	0	3.98359	1.72641	0.517547	small nucleolar RNA snoR17		PF3D7_1000100	3.70402	7.42456	11.6066	16.837	2.439	2.60666	3.79187	0.408211	0.286094	erythrocyte membrane protein 1, PfEMP1
PF3D7_0412400	1.69194	1.2515	0.20016	9.72157	1.51451	0.30386	3.98284	1.11682	1.08641	erythrocyte membrane protein 1, PfEMP1		PF3D7_1370900	12.5562	38.9725	24.6361	50.3495	35.1692	112.898	3.78791	0.904852	4.44286	unspecified product
PF3D7_0220600	14.5249	312.17	66.7558	59.9883	248.377	57.5144	3.92842	0.796299	0.863607	Plasmodium exported protein (hyp9), unknown function		PF3D7_0323900	0.13509	0.32957	0.04778	3.2952	0.66442	0.04942	3.78402	1.25185	1.00157	erythrocyte membrane protein 1 (PfEMP1), exon 2, pseudogene
PF3D7_1248400	4.44383	3.30227	3.50568	20.1224	6.12064	4.45517	3.88006	1.65509	1.21073	conserved Plasmodium protein, unknown function		PF3D7_0631400	0.35806	114.727	3.25066	4.13382	454.909	11.0029	3.78026	3.93951	2.82378	Pfmc_2TM Maurer's cleft two transmembrane protein
PF3D7_0110000	4.49673	16.5485	36.3181	20.3138	52.7156	76.9665	3.87754	3.06098	2.08924	conserved Plasmodium protein, unknown function		PF3D7_0702500	85.7553	594.832	65.0553	325.589	368.223	65.9813	3.76449	0.619675	1.01402	Plasmodium exported protein, unknown function
PF3D7_1478000	33.3387	11.8933	0.71915	131.734	48.3041	9.575	3.86544	3.824	6.1513	Plasmodium exported protein (PHISTa), unknown function		PF3D7_1372000	6.77428	25.9831	1.26495	28.1998	7.31893	1.25796	3.75595	0.308301	0.996914	Plasmodium exported protein (PHISTa), unknown function
PF3D7_0702500	85.5566	599.551	65.3107	333.268	355.993	61.3729	3.86185	0.594442	0.940616	Plasmodium exported protein, unknown function		PF3D7_0412400	1.71732	1.52048	0.17051	9.08401	1.40105	0.29979	3.71101	0.952616	1.11045	erythrocyte membrane protein 1, PfEMP1
PF3D7_0324900	3.0201	3.58201	10.3073	14.3754	18.7679	33.9604	3.82463	4.31424	3.09185	erythrocyte membrane protein 1, PfEMP1		PF3D7_0829800	4.18262	9.95831	5.79592	18.2051	10.7287	78.8094	3.70567	1.07031	11.7437	unspecified product
PF3D7_1451000	3.22856	22.8262	20.7514	15.1547	28.8266	17.2374	3.82039	1.25184	0.838447	conserved Plasmodium protein, unknown function		PF3D7_1301800	19.2917	2.37918	0.12576	74.0704	1.30361	0.72836	3.69956	0.681707	1.53528	surface_associated interspersed protein 13.1 (SURFIN 13.1), pseudogene
PF3D7_1477900	0.14012	0.61325	0.24391	3.35034	15.4142	6.65131	3.81569	10.1746	6.15102	acyl_CoA synthetase, pseudogene		PF3D7_0324900	3.43137	3.54577	10.5666	15.2924	18.4343	33.3378	3.6766	4.27525	2.96871	erythrocyte membrane protein 1, PfEMP1
PF3D7_0832700	0.21802	1.74937	0.06325	3.64408	4.36855	0.35585	3.81281	1.95265	1.27519	Plasmodium exported protein (PHISTa_like), unknown function, pseudogene		PF3D7_1134600	1.49579	10.045	3.43897	8.15891	34.306	15.3348	3.66974	3.19656	3.67986	zinc finger protein, putative
PF3D7_0712000	1.4511	0.93555	1.57558	8.32985	1.70175	0.95099	3.80639	1.39586	0.757495	erythrocyte membrane protein 1, PfEMP1		PF3D7_0601500	0.91758	25.496	1.88019	6.00966	57.5253	13.9825	3.65547	2.20884	5.20192	Plasmodium exported protein (PHISTb), unknown function
PF3D7_1370900	13.3473	34.6177	23.5677	53.4414	36.0882	121.812	3.79454	1.04129	4.99891	unspecified product		PF3D7_0113400	0.8818	5.70757	1.00253	5.84081	13.265	6.63598	3.63525	2.1267	3.81317	Plasmodium exported protein, unknown function
PF3D7_0301400	0.1036	1.00766	0.66129	3.1748	63.0123	23.8437	3.78289	31.884	14.9544	Plasmodium exported protein, unknown function		PF3D7_1200400	1.0615	0.77549	5.71493	6.4734	1.19116	5.38421	3.62522	1.23412	0.950749	erythrocyte membrane protein 1, PfEMP1
PF3D7_1026000	30.6904	271.856	78.5967	117.895	269.403	86.3447	3.75177	0.991009	1.09734	conserved Plasmodium protein, unknown function		PF3D7_1200300	0.11945	0.11102	0	3.02513	0.10683	0	3.59563	0.996229	1	rifin
PF3D7_0305800	0.57633	0.52317	0.72829	4.85223	0.84536	1.10095	3.71257	1.21153	1.21562	P_loop containing nucleoside triphosphate hydrolase, putative		PF3D7_0113800	1.44316	3.83899	0.50865	7.73713	6.16563	1.25362	3.57616	1.48081	1.4938	DBL containing protein, unknown function
PF3D7_0101300	0.10657	55.4003	1.05123	3.0677	180.209	4.58046	3.67595	3.2129	2.72054	Pfmc_2TM Maurer's cleft two transmembrane protein		PF3D7_1325200	1.09132	0.86938	1.58814	6.43315	0.25096	1.68816	3.55429	0.669184	1.03865	lactate dehydrogenase, putative
PF3D7_0113800	1.24652	3.80838	0.46517	7.22042	6.50331	1.30596	3.65918	1.56047	1.57385	DBL containing protein, unknown function		PF3D7_0220600	15.4649	320.901	69.2327	57.2503	243.056	54.8853	3.53785	0.75817	0.795715	Plasmodium exported protein (hyp9), unknown function
mal_mito_RNA19	0	5.55558	4.9717	2.65208	4.48847	3.10776	3.65208	0.837221	0.687871	unspecified product		PF3D7_0114000	1.93646	1.06526	1.51797	9.35575	3.39794	10.6758	3.52661	2.12948	4.63697	exported protein family 1
PF3D7_1431100	1.96968	0.79822	2.45251	9.83098	2.83754	8.70707	3.64719	2.13408	2.8116	conserved Plasmodium protein, unknown function		PF3D7_0201900	32.5018	764.422	83.4815	117.093	373.908	63.6848	3.52497	0.489805	0.765669	erythrocyte membrane protein 3
PF3D7_1200400	1.02951	0.82991	5.75044	6.31297	1.1588	5.58609	3.60332	1.17973	0.975653	erythrocyte membrane protein 1, PfEMP1		PF3D7_1100800	0	0	0.04281	2.52433	285.978	9.38713	3.52433	286.978	9.96071	Pfmc_2TM Maurer's cleft two transmembrane protein
PF3D7_1200300	0.25328	0.07038	0	3.49429	0	0.03937	3.58602	0.934248	1.03937	rifin		PF3D7_0412500	0.34922	0	0.24704	3.64158	0.3123	0.51101	3.4402	1.3123	1.21168	Plasmodium RNA of unknown function RUF6
PF3D7_0712300	0.90575	0.46509	1.27638	5.7778	0.29177	0.37954	3.5565	0.8817	0.606024	erythrocyte membrane protein 1, PfEMP1		PF3D7_0918500	11.9838	29.3437	106.62	43.6325	53.4664	77.4975	3.43757	1.79498	0.729392	telomerase RNA
PF3D7_1301800	19.7725	2.4887	0.09748	72.4821	1.34045	0.58358	3.53746	0.670866	1.44292	surface_associated interspersed protein 13.1 (SURFIN 13.1), pseudogene		PF3D7_0701600	0.17418	63.7823	1.84826	3.02718	230.43	8.49588	3.42978	3.57243	3.33392	Pfmc_2TM Maurer's cleft two transmembrane protein
PF3D7_0918500	13.5223	32.705	104.815	50.2265	59.5537	67.3636	3.52744	1.79658	0.646066	telomerase RNA		PF3D7_0222100	0.30067	130.444	3.40315	3.44882	412.895	13.2869	3.42041	3.14884	3.24471	Pfmc_2TM Maurer's cleft two transmembrane protein
PF3D7_1041200	0.22247	6.73841	0.75608	3.30526	16.2824	3.59651	3.52177	2.23332	2.61748	rifin		PF3D7_0525000	4.10149	85.1782	14.9488	16.4203	55.7358	15.8522	3.41475	0.658355	1.05665	zinc finger protein, putative
PF3D7_1372000	7.78066	26.0152	1.32361	29.8866	6.28582	1.46207	3.51758	0.269694	1.05959	Plasmodium exported protein (PHISTa), unknown function		PF3D7_1340500	1.30631	1.82114	3.78883	6.85959	8.32934	5.50516	3.40786	3.30694	1.3584	conserved Plasmodium protein, unknown function
PF3D7_0829900	7.4981	11.0507	13.8991	28.7538	12.6331	89.6457	3.50123	1.13131	6.08396	unspecified product		PF3D7_0712300	0.95961	0.41429	1.21754	5.67193	0.34327	0.39861	3.40472	0.949784	0.630703	erythrocyte membrane protein 1, PfEMP1
PF3D7_0301000	0	0	0	2.49037	0.05474	0.0379	3.49037	1.05474	1.0379	acyl_CoA synthetase		PF3D7_0832000	0.04582	1.78843	0.22688	2.55942	196.299	6.10085	3.40347	70.7564	5.78773	stevor
PF3D7_1102300	4.5497	4.98933	0.54926	18.3169	4.46288	1.06324	3.48071	0.912102	1.33176	Plasmodium exported protein, unknown function		mal_rna_14	216.438	202.029	649.774	738.019	673.134	362.571	3.39876	3.32038	0.558675	unspecified product
PF3D7_1134600	1.35094	10.3099	3.70785	7.17277	34.4776	15.1329	3.47638	3.13686	3.42682	zinc finger protein, putative		PF3D7_0215000	5.97736	15.5287	34.2669	22.5382	53.5178	59.3835	3.37352	3.29837	1.71219	acyl_CoA synthetase
PF3D7_0829800	4.26997	9.61426	5.70865	17.3126	11.2089	83.889	3.47489	1.15023	12.6537	unspecified product		PF3D7_1477700	3.20949	33.0741	14.4817	13.1803	149.211	250.116	3.36866	4.40836	16.2202	Plasmodium exported protein (PHISTa), unknown function
PF3D7_0832000	0	1.49822	0.14495	2.47424	186.54	7.33901	3.47424	75.0694	7.2833	stevor		PF3D7_1041200	0.27979	7.11857	0.61853	3.30834	19.3289	3.37768	3.36644	2.504	2.70473	rifin
PF3D7_1131500	0.38895	0.16213	1.51537	3.81817	1.04789	2.2371	3.46893	1.76219	1.28693	conserved Plasmodium protein, unknown function		PF3D7_0700100	0.6244	0.24508	0.10721	4.46109	0.17348	0.3016	3.36191	0.942494	1.17557	erythrocyte membrane protein 1, PfEMP1
PF3D7_1355400	1.17371	3.99545	0.68105	6.53937	3.68915	2.55432	3.46843	0.938684	2.11435	tRNA Threonine		PF3D7_1131500	0.42803	0.25574	1.16793	3.78024	0.49215	2.41587	3.34744	1.18826	1.57564	conserved Plasmodium protein, unknown function
PF3D7_1370000	9.26281	0	0.33593	34.4053	1.81965	0	3.44987	2.81965	0.748542	tRNA Arginine		PF3D7_0421400	0	0	0	2.34102	0.9369	0	3.34102	1.9369	1	Plasmodium RNA of unknown function RUF6
malmito_rna_LSUG	8.80833	42.4457	49.2523	32.7172	86.833	33.5463	3.43761	2.02168	0.687457	unspecified product		PF3D7_1401700	0.98581	0.16168	2.66643	5.61499	1.45203	1.27281	3.33113	2.11076	0.619897	conserved Plasmodium protein, unknown function
PF3D7_0207300	0.37164	0.04929	0.54893	3.70203	0.0531	0.38602	3.42804	1.00363	0.894824	serine repeat antigen 8		PF3D7_0320400	0.73839	0.35496	0.47552	4.73741	0.31422	0.36513	3.30042	0.969933	0.925186	oocyst capsule protein Cap380, putative
PF3D7_0700100	0.74366	0.1768	0.0863	4.90039	0.19912	0.19781	3.38391	1.01897	1.10265	erythrocyte membrane protein 1, PfEMP1		PF3D7_1431500	9.65225	54.4714	69.2532	34.0791	100.894	83.1357	3.29311	1.83687	1.19761	mitogen_activated protein kinase 1
PF3D7_0401700	0.12009	8.90567	0.76648	2.78775	370.841	18.7184	3.38165	37.5382	11.1625	Plasmodium exported protein, unknown function, pseudogene		PF3D7_1038700	1.6063	5.43042	1.67607	7.56743	13.6825	8.75553	3.2872	2.28328	3.64547	Plasmodium exported protein, unknown function
PF3D7_0323900	0.2455	0.41786	0.01781	3.19161	0.77166	0.03339	3.3654	1.24953	1.01531	erythrocyte membrane protein 1 (PfEMP1), exon 2, pseudogene		PF3D7_0603600	0.57005	3.22249	2.50376	4.14795	12.4085	7.19565	3.27884	3.17548	2.3391	conserved Plasmodium protein, unknown function
PF3D7_0525000	4.78031	84.0232	16.1375	18.4329	53.6707	13.7755	3.36191	0.643009	0.862177	zinc finger protein, putative		PF3D7_0518700	1.06676	2.95369	1.95997	5.74403	6.94949	3.90245	3.26309	2.01065	1.65625	mRNA_binding protein PUF1
PF3D7_1100800	0	0.05349	0.03191	2.34908	285.729	8.31793	3.34908	272.171	9.02979	Pfmc_2TM Maurer's cleft two transmembrane protein		PF3D7_1328600	3.48533	2.46185	6.57485	13.5858	2.2857	2.65202	3.25188	0.949117	0.482124	conserved Plasmodium protein, unknown function
PF3D7_0936500	5.17189	4.48526	0.47516	19.6104	8.53442	3.32974	3.3394	1.73819	2.9351	virulence_associated protein 1		PF3D7_0831100	0.25741	7.37284	0.45248	3.08508	17.2786	2.23716	3.24881	2.18309	2.22871	surface_associated interspersed protein 8.1 (SURFIN 8.1)
PF3D7_0312900	2.26025	1.96159	0.94834	9.88071	1.58481	1.02162	3.33739	0.872778	1.03761	hypothetical protein		PF3D7_1476100	1.23601	0.36924	0.687	6.2471	1.02638	0.77513	3.24109	1.47993	1.05224	early transcribed membrane protein 14.2
PF3D7_1316400	0.12302	0.29912	0.98149	2.74156	1.06331	0.73622	3.33169	1.58824	0.876219	SAS6_like protein, putative		PF3D7_1451000	3.2406	22.3165	20.1901	12.6793	28.3341	17.6251	3.22579	1.25808	0.878956	conserved Plasmodium protein, unknown function
PF3D7_1474000	2.13015	1.00951	2.52324	9.42401	2.96388	20.0638	3.3302	1.97256	5.97855	probable protein, unknown function		PF3D7_0301000	0	0	0	2.21255	0.03428	0.02804	3.21255	1.03428	1.02804	acyl_CoA synthetase
PF3D7_1370800	8.85203	22.3766	12.6473	31.7164	23.2954	59.6562	3.32077	1.0393	4.44456	unspecified product		PF3D7_1248400	5.65958	3.0641	3.38174	20.2179	5.55263	3.93979	3.18607	1.61232	1.12736	conserved Plasmodium protein, unknown function
PF3D7_1370500	17.5541	46.0029	32.3362	60.545	47.95	149.703	3.31705	1.04142	4.52069	unspecified product		PF3D7_1340200	0	1.11398	0.56527	2.1823	2.38196	0.38975	3.1823	1.59981	0.887866	conserved Plasmodium protein, unknown function
mal_rna_17	2635.9	722.439	1866.81	8724.11	3447.49	1125.01	3.30885	4.7668	0.602849	unspecified product		PF3D7_1366200	11.9683	57.1647	109.918	40.2314	88.5096	80.4082	3.17939	1.5389	0.733948	conserved Plasmodium protein, unknown function
PF3D7_1440500	3.37672	46.6308	12.4292	13.3561	39.74	17.1095	3.28011	0.855329	1.34851	allantoicase, putative		PF3D7_0114100	0.42094	99.5095	5.31743	3.49361	295.555	11.3511	3.16242	2.95052	1.95508	Pfmc_2TM Maurer's cleft two transmembrane protein
PF3D7_0222100	0.32786	130.634	3.64633	3.34892	442.435	13.2595	3.27513	3.36869	3.06898	Pfmc_2TM Maurer's cleft two transmembrane protein		PF3D7_1479200	4.65214	4.07855	0.57677	16.861	25.0906	5.96527	3.16005	5.1374	4.41743	Plasmodium exported protein (PHISTa), unknown function
PF3D7_1366200	12.2942	55.0959	112.933	42.3279	91.7015	75.6358	3.25916	1.65255	0.672637	conserved Plasmodium protein, unknown function		PF3D7_0726200	3.49344	186.321	6.01352	13.1961	101.921	8.90934	3.15929	0.549434	1.41289	serine/threonine protein kinase, FIKK family
PF3D7_0201500	14.8329	127.746	68.2568	50.4339	111.132	54.3207	3.24855	0.870952	0.798776	Plasmodium exported protein (hyp9), unknown function		PF3D7_0101300	0.23455	53.8715	1.11999	2.8826	160.41	5.23405	3.14495	2.9416	2.9406	Pfmc_2TM Maurer's cleft two transmembrane protein
PF3D7_0818000	27.4884	44.2361	25.7249	91.3651	61.6112	70.1536	3.24221	1.3841	2.66245	conserved protein, unknown function		PF3D7_1301300	1.9254	13.5745	2.95761	8.19493	10.5279	1.20747	3.14314	0.790965	0.557779	Plasmodium exported protein (PHISTa_like), unknown function, pseudogene
PF3D7_1447800	2.00512	5.0537	6.43877	8.72903	23.0523	12.5671	3.23748	3.97315	1.82384	calponin homology domain_containing protein, putative		PF3D7_1370500	17.3248	44.4578	30.5852	56.527	40.3783	152.78	3.1393	0.910257	4.86873	unspecified product
PF3D7_1476100	0.88248	0.85831	0.41896	5.06577	1.38689	0.43648	3.22222	1.28444	1.01235	early transcribed membrane protein 14.2		PF3D7_0829600	1.65421	0.38436	10.987	7.32424	1.39714	12.6408	3.13624	1.73159	1.13797	early transcribed membrane protein 8
PF3D7_0620800	0	0	2.07154	2.21006	0	0.64745	3.21006	1	0.53636	tRNA Alanine		PF3D7_1006100	1.51469	2.3756	6.61661	6.85382	7.04372	10.3618	3.12318	2.3829	1.49172	CCR4_NOT transcription complex subunit 5, putative
PF3D7_1206900	0.3201	1.19345	4.26175	3.23666	4.44375	4.97318	3.20935	2.48182	1.13521	conserved Plasmodium protein, unknown function		PF3D7_0829900	7.19587	11.9179	14.0619	24.5729	12.4182	90.5027	3.12022	1.03873	6.07513	unspecified product
PF3D7_0701600	0.10552	61.9871	1.34701	2.54756	223.788	7.63543	3.20895	3.56879	3.67933	Pfmc_2TM Maurer's cleft two transmembrane protein		PF3D7_0925100	0.99634	1.01018	1.60187	5.19476	1.05301	1.92182	3.10306	1.02131	1.12297	conserved Plasmodium protein, unknown function
PF3D7_1232800	1.4079	11.4111	4.39595	6.72358	18.2278	7.65996	3.2076	1.54924	1.6049	conserved Plasmodium protein, unknown function		PF3D7_0936500	5.83382	4.16566	0.20131	20.1012	7.88923	3.40075	3.08776	1.72083	3.66329	virulence_associated protein 1
PF3D7_0215000	5.46386	15.9425	34.7252	19.6661	51.7745	58.5072	3.19717	3.11491	1.66569	acyl_CoA synthetase		PF3D7_1253800	4.6364	3.81014	0.58692	16.3944	23.9172	5.3561	3.08608	5.18015	4.00531	Plasmodium exported protein (PHISTa), unknown function
PF3D7_1431500	9.83225	62.0069	72.393	33.3031	94.8465	90.5155	3.16676	1.52121	1.24692	mitogen_activated protein kinase 1		PF3D7_0532800	1.73283	11.5789	1.14129	7.43251	20.9468	1.4864	3.08563	1.74473	1.16117	stevor, pseudogene
malmito_rna_24	0	2.25226	3.35925	2.15033	3.6393	3.7797	3.15033	1.42648	1.09645	unspecified product		PF3D7_0928100	0.46448	0.59357	0.57502	3.51729	1.28074	2.83196	3.08457	1.43121	2.43296	conserved Plasmodium protein, unknown function
PF3D7_1322400	1.68129	4.37109	1.29452	7.44583	8.02843	4.25704	3.14991	1.68093	2.29113	conserved Plasmodium protein, unknown function		PF3D7_0900100	2.22256	1.97023	5.54994	8.93401	4.79074	9.04974	3.08265	1.94959	1.53433	erythrocyte membrane protein 1, PfEMP1
PF3D7_0408800	0.09038	0.04395	0	2.43387	0	0	3.14924	0.9579	1	conserved Plasmodium protein, unknown function		PF3D7_0110000	5.41664	14.3569	32.1683	18.778	52.5065	73.5857	3.08229	3.4842	2.24871	conserved Plasmodium protein, unknown function
PF3D7_0320400	0.79129	0.27004	0.51554	4.64071	0.45088	0.30211	3.14897	1.14239	0.859172	oocyst capsule protein Cap380, putative		PF3D7_1431100	2.52884	0.94432	2.87508	9.85514	3.14994	10.044	3.07612	2.13439	2.85001	conserved Plasmodium protein, unknown function
PF3D7_0603600	0.64323	3.17789	2.36826	4.15466	12.2828	6.91874	3.13691	3.1793	2.35099	conserved Plasmodium protein, unknown function		PF3D7_0620000	0.80749	0.64946	0.74699	4.53399	1.11095	1.36337	3.0617	1.27978	1.35282	secreted ookinete protein 25, putative
PF3D7_1105100	455.634	727.051	1315.11	1430.55	879.816	1477.11	3.135	1.20983	1.12308	histone H2B		PF3D7_1474000	2.6204	0.86384	2.38183	10.0592	3.27805	20.3518	3.05468	2.29529	6.3137	probable protein, unknown function
PF3D7_0900100	2.39832	1.91627	5.98374	9.6013	4.72652	10.1044	3.11957	1.96365	1.59003	erythrocyte membrane protein 1, PfEMP1		PF3D7_0708600	0.42235	0.368	2.61429	3.34244	1.22752	5.17592	3.053	1.6283	1.70875	inner membrane complex protein 1d, putative
PF3D7_1006000	0.56832	0.18425	1.77448	3.87006	0.42531	1.76689	3.10527	1.20355	0.997264	IMP1_like protein, putative		PF3D7_0305800	0.7188	0.47157	0.94719	4.24113	0.55458	0.8662	3.0493	1.05641	0.958407	P_loop containing nucleoside triphosphate hydrolase, putative
PF3D7_1251000	0.64665	0.55032	0.34395	4.10321	0.63516	0.38114	3.09915	1.05472	1.02767	conserved Plasmodium protein, unknown function		PF3D7_1016500	2.81719	6.06486	1.46419	10.6202	17.7726	7.9643	3.04418	2.65718	3.63783	Plasmodium exported protein (PHISTc), unknown function
PF3D7_1479500	0.04271	10.7594	0.22306	2.22108	333.816	9.15595	3.08914	28.4721	8.30372	stevor		PF3D7_0818000	27.7224	45.5786	25.4528	85.7955	66.5378	69.6031	3.02188	1.44997	2.66902	conserved protein, unknown function
PF3D7_0518700	1.11746	2.86771	2.02727	5.51335	6.6121	4.0141	3.07602	1.96812	1.65631	mRNA_binding protein PUF1		PF3D7_0724100	29.4824	128.992	49.112	90.8433	183.997	118.753	3.013	1.42315	2.38971	conserved Plasmodium protein, unknown function
PF3D7_0411000	18.4797	31.5706	4.76283	58.2748	16.6282	8.71398	3.0429	0.54123	1.68563	conserved Plasmodium protein, unknown function		PF3D7_0201500	16.0273	139.425	65.6204	50.2854	118.676	57.8015	3.01195	0.852245	0.882636	Plasmodium exported protein (hyp9), unknown function
PF3D7_0114000	2.49205	1.03612	1.45155	9.60966	2.54121	10.143	3.03823	1.7392	4.54528	exported protein family 1		PF3D7_1236200	8.81304	12.6517	16.9574	28.3232	27.5016	65.1673	2.98819	2.08777	3.68467	conserved Plasmodium protein, unknown function
PF3D7_0532800	1.35743	12.7799	1.32327	6.15121	23.637	1.41799	3.03348	1.78789	1.04077	stevor, pseudogene		PF3D7_0411000	19.2061	31.2238	4.86854	59.3748	15.4938	8.8996	2.98796	0.511851	1.68689	conserved Plasmodium protein, unknown function
PF3D7_0901900	3.69664	8.5944	7.87479	13.1193	11.9374	3.77449	3.00626	1.34843	0.537983	probable protein, unknown function		PF3D7_0307000	0.29466	4.1078	4.37731	2.85311	5.27009	3.01816	2.97616	1.22755	0.747244	small nucleolar RNA snoR03
PF3D7_1316300	0.81653	0.10589	0.97918	4.44821	0.3422	0.5331	2.99924	1.21368	0.774614	conserved Plasmodium protein, unknown function		PF3D7_1350600	2.21453	0.27443	4.17757	8.54056	0.66014	2.16033	2.96795	1.30265	0.610389	conserved Plasmodium protein, unknown function
PF3D7_0421400	0.31734	0	0	2.94675	0.49872	0	2.996	1.49872	1	Plasmodium RNA of unknown function RUF6		PF3D7_1215100	4.50782	51.5694	9.323	15.2932	51.4018	14.9675	2.9582	0.996811	1.54679	conserved Plasmodium protein, unknown function
PF3D7_1350600	1.47572	0.34795	3.34733	6.39489	0.49195	3.4062	2.98697	1.10683	1.01354	conserved Plasmodium protein, unknown function		PF3D7_1105100	449.874	705.893	1250.66	1331.8	810.581	1521.02	2.95604	1.1481	1.216	histone H2B
PF3D7_0106600	1.14241	0.32408	1.74009	5.39256	0.07481	1.34669	2.98382	0.811741	0.856428	conserved Plasmodium protein, unknown function		PF3D7_1217600	3.04839	0.73272	4.87065	10.9613	0.84603	3.07632	2.95458	1.06539	0.694356	anaphase_promoting complex subunit 10, putative
PF3D7_0831100	0.17011	7.30755	0.48121	2.48797	16.6424	2.52209	2.98089	2.12366	2.37785	surface_associated interspersed protein 8.1 (SURFIN 8.1)		PF3D7_1447800	2.30149	4.95059	6.35016	8.73022	23.8635	11.8276	2.94722	4.17832	1.74521	calponin homology domain_containing protein, putative
PF3D7_1401700	1.21197	1.17877	3.17993	5.57817	1.15938	0.91742	2.9739	0.9911	0.458721	conserved Plasmodium protein, unknown function		PF3D7_0902900	0.30514	0	1.29518	2.84104	0.68221	1.11629	2.94301	1.68221	0.922058	conserved Plasmodium protein, unknown function
PF3D7_0901300	0	2.22524	0.03848	1.97058	2.39709	0.39689	2.97058	1.05328	1.34513	rifin		PF3D7_0901900	3.92874	8.93423	8.53484	13.4069	12.5336	4.4034	2.92304	1.36232	0.566701	probable protein, unknown function
PF3D7_1461800	2.00438	0.97224	1.56165	7.91149	2.79556	10.6933	2.96617	1.92449	4.56473	conserved Plasmodium protein, unknown function		PF3D7_1149500	0.6735	0.17296	0.03761	3.86796	0.72909	0.0778	2.90885	1.47413	1.03873	ring_infected erythrocyte surface antigen 2, pseudogene
PF3D7_1236200	8.61375	12.6632	16.8948	27.3686	27.3238	65.3946	2.95083	2.07301	3.71028	conserved Plasmodium protein, unknown function		PF3D7_0935500	25.1715	19.2506	84.8811	74.9667	41.5887	108.242	2.90265	2.10308	1.27202	Plasmodium exported protein, unknown function
PF3D7_0726200	3.65822	182.002	6.47338	12.7176	101.775	8.40541	2.94482	0.561603	1.25852	serine/threonine protein kinase, FIKK family		PF3D7_0605700	2.92243	0.5381	5.46097	10.3087	0.49311	10.3278	2.88308	0.97075	1.75327	conserved Plasmodium protein, unknown function
PF3D7_1109700	4.0097	13.7521	2.2042	13.7176	15.2564	2.29637	2.93783	1.10197	1.02877	small nucleolar RNA snoR11		PF3D7_0412600	0.03766	0	0.07991	1.99136	0.2694	0.2204	2.88279	1.2694	1.13009	rifin, pseudogene
PF3D7_0109600	5.2518	23.4161	14.5179	17.3152	46.554	16.0525	2.92959	1.94765	1.09889	cold_shock protein, putative		PF3D7_0831900	55.567	202.291	5.62505	161.909	234.282	24.2348	2.87993	1.15737	3.809	Plasmodium exported protein (PHIST), unknown function, pseudogene
PF3D7_1340500	1.49568	2.14742	4.59424	6.30502	8.24565	5.96751	2.92707	2.93753	1.24548	conserved Plasmodium protein, unknown function		PF3D7_0214300	2.0924	8.29554	2.70701	7.81119	33.6814	22.5726	2.8493	3.73097	6.35892	conserved Plasmodium protein, unknown function
PF3D7_0831900	54.5126	198.77	5.97894	160.713	258.289	23.2616	2.91308	1.29794	3.47641	Plasmodium exported protein (PHIST), unknown function, pseudogene		PF3D7_1039700	0.17903	49.5848	1.05541	2.35583	176.595	4.19159	2.84626	3.51083	2.52582	Pfmc_2TM Maurer's cleft two transmembrane protein
PF3D7_0304000	1.53454	0.43817	1.10282	6.35348	1.39389	1.16426	2.90131	1.66454	1.02922	inner membrane complex protein 1a, putative		PF3D7_1148200	22.5325	44.3401	39.4816	65.9702	46.5008	181.724	2.84586	1.04765	4.51375	unspecified product
PF3D7_1346200	3.04193	15.2861	6.37397	10.6711	19.7864	7.90731	2.8875	1.27633	1.20794	nuclear import protein MOG1, putative		PF3D7_1105000	1209.6	1224.34	2266.58	3409.78	1124.15	1956.61	2.81743	0.918238	0.863304	histone H4
PF3D7_1328800	31.8958	8.61723	67.1361	93.8874	11.7945	70.3215	2.88448	1.33037	1.04675	transcriptional regulatory protein sir2a		PF3D7_1429300	2.31436	2.7752	8.00284	8.29361	3.82095	10.586	2.80404	1.27701	1.28693	CPW_WPC family protein
PF3D7_1423900	0	1.93799	0.28905	1.85029	0.78287	0	2.85029	0.606833	0.775765	small nucleolar RNA snoR23		PF3D7_1124500	2.47723	7.84238	12.6868	8.64908	11.5152	12.6872	2.77493	1.41536	1.00002	pyruvate dehydrogenase E1 component subunit alpha
PF3D7_1469400	3.74936	86.7584	40.5984	12.5338	100.324	50.4833	2.8496	1.15459	1.23763	nucleoside transporter 3, putative		PF3D7_1461800	2.12115	0.93589	1.66016	7.65166	2.43671	10.7479	2.77195	1.77526	4.41625	conserved Plasmodium protein, unknown function
PF3D7_0724100	28.1756	123.825	51.2061	82.0085	174.56	119.754	2.84513	1.40644	2.31303	conserved Plasmodium protein, unknown function		PF3D7_0701900	81.3071	3.76616	1.35413	226.26	4.9008	9.32922	2.76112	1.23806	4.3877	Plasmodium exported protein, unknown function
PF3D7_1206800	2.27541	10.0542	19.6341	8.30596	24.2612	18.6764	2.84116	2.28521	0.953587	conserved Plasmodium protein, unknown function		PF3D7_0714800	0	0	0	1.75576	0	0	2.75576	1	1	tRNA Leucine
PF3D7_1148200	20.0027	44.1944	41.4917	58.648	43.317	179.524	2.84001	0.980586	4.24846	unspecified product		PF3D7_0934900	2.70326	1.58282	1.47249	9.20165	2.61087	4.07432	2.75478	1.39803	2.05231	conserved Plasmodium protein, unknown function
PF3D7_1476200	3.57634	266.56	14.8917	11.9741	128.994	12.3872	2.83504	0.48585	0.8424	Plasmodium exported protein (PHISTb), unknown function		PF3D7_1101000	0	0	0	1.74703	0.10488	0	2.74703	1.10488	1	erythrocyte membrane protein 1 (PfEMP1), pseudogene
PF3D7_0113400	1.23056	5.34404	1.09597	5.31479	14.7517	4.98237	2.83103	2.48291	2.85423	Plasmodium exported protein, unknown function		PF3D7_1472200	93.6876	64.9713	26.1773	258.355	95.2318	48.1404	2.73905	1.45869	1.80814	histone deacetylase, putative
PF3D7_0422900	10.8729	5.44582	9.19915	32.5867	9.05539	8.92653	2.82886	1.55999	0.97327	conserved Plasmodium protein, unknown function		PF3D7_1206800	2.37451	11.9171	20.7985	8.23215	24.9026	19.6157	2.73585	2.00529	0.945738	conserved Plasmodium protein, unknown function
PF3D7_1235000	0.20733	0.22686	0.88727	2.4066	1.58848	6.96566	2.8216	2.10984	4.22073	PIH1 domain_containing protein, putative		PF3D7_1446000	81.3954	42.6931	17.103	224.197	32.7917	13.5615	2.73313	0.773387	0.804366	U5 spliceosomal RNA
PF3D7_1038700	1.93403	4.82682	1.90568	7.25142	12.674	9.96652	2.81232	2.34673	3.77417	Plasmodium exported protein, unknown function		PF3D7_1006000	0.80411	0.37367	1.58011	3.92634	0.45277	1.48171	2.73062	1.05758	0.961862	IMP1_like protein, putative
PF3D7_1477300	4.68771	126.647	16.0182	14.9935	498.575	215.276	2.81194	3.91372	12.7085	Plasmodium exported protein (PHIST), unknown function		PF3D7_1127200	0.1328	0	0.28184	2.07724	0.11876	0	2.71649	1.11876	0.780129	conserved Plasmodium protein, unknown function
PF3D7_1472200	91.6438	63.6069	25.6667	258.71	95.0201	48.6799	2.80332	1.48622	1.863	histone deacetylase, putative		PF3D7_0109600	5.64959	24.081	14.1489	17.0256	41.2315	19.8598	2.71078	1.68381	1.37699	cold_shock protein, putative
PF3D7_1105000	1266.54	1307.56	2295.19	3552	1167	1880.04	2.80307	0.892583	0.819203	histone H4		PF3D7_1217300	20.1419	35.3675	78.3157	56.0798	72.167	76.9466	2.69984	2.01188	0.982738	GTP_binding protein, putative
PF3D7_1429300	2.35307	3.40429	8.3715	8.33042	4.73809	10.0018	2.78265	1.30284	1.17396	CPW_WPC family protein		PF3D7_0800700	1.03299	8.31577	2.48896	4.44292	20.5108	2.46624	2.6773	2.30907	0.993488	surface_associated interspersed protein 8.3 (SURFIN 8.3)
PF3D7_1424600	9.18011	15.4763	29.1199	27.2785	22.1217	19.3125	2.77782	1.40334	0.674386	small nucleolar RNA snoR28		PF3D7_1231700	4.02585	20.8252	39.4965	12.389	44.624	32.8655	2.66402	2.09043	0.836258	conserved Plasmodium protein, unknown function
PF3D7_0412500	0.63467	0	0	3.5361	0	0	2.77493	1	1	Plasmodium RNA of unknown function RUF6		PF3D7_1244300	56.3011	27.4306	3.44534	151.199	18.2929	4.56109	2.65612	0.678595	1.25099	ACEA small nucleolar RNA U3
PF3D7_1479200	5.05544	3.85726	0.60692	15.783	24.6569	4.88452	2.77155	5.28218	3.66199	Plasmodium exported protein (PHISTa), unknown function		PF3D7_0410500	2.20303	1.33088	2.85717	7.49344	2.16714	2.47148	2.65169	1.35877	0.900007	conserved Plasmodium protein, unknown function
PF3D7_0404800	5.18861	0.44659	9.7782	16.1171	0.64946	14.5145	2.76591	1.14024	1.43944	conserved Plasmodium protein, unknown function		PF3D7_0201600	40.3061	237.209	19.1158	108.501	119.473	13.6822	2.65097	0.505747	0.729885	PHISTb domain_containing RESA_like protein 1
PF3D7_0201600	38.3035	234.784	19.3698	107.496	122.727	13.2848	2.76047	0.524748	0.70127	PHISTb domain_containing RESA_like protein 1		PF3D7_1479500	0	13.4333	0.26601	1.64548	325.096	10.8673	2.64548	22.5933	9.37376	stevor
PF3D7_0221200	4.32284	279.648	43.3174	13.6892	283.505	20.8055	2.75966	1.01375	0.492029	Plasmodium exported protein (hyp15), unknown function		PF3D7_0312900	2.44908	1.92053	0.83919	8.09475	1.88217	1.39989	2.63686	0.986865	1.30486	hypothetical protein
PF3D7_1016500	3.15209	5.30151	1.32376	10.4466	14.6696	7.92099	2.75683	2.48665	3.83903	Plasmodium exported protein (PHISTc), unknown function		PF3D7_1351600	1.09566	2.48759	1.86021	4.52348	2.96749	2.51943	2.63568	1.1376	1.23048	glycerol kinase
PF3D7_1301300	2.59942	12.5924	2.90064	8.91247	8.79887	1.0335	2.75391	0.720906	0.521325	Plasmodium exported protein (PHISTa_like), unknown function, pseudogene		PF3D7_1144200	1.88579	4.57217	4.90113	6.59556	6.04914	4.37915	2.63206	1.26506	0.911546	conserved Plasmodium protein, unknown function
PF3D7_0404500	0.83475	2.34865	0.84764	4.04179	2.24892	1.84908	2.74794	0.970218	1.54201	6_cysteine protein		PF3D7_0516300	17.5353	87.4404	8.63929	47.73	68.9902	9.00264	2.62904	0.791383	1.03769	tRNA pseudouridine synthase, putative
PF3D7_1416700	0.61895	1.59099	4.13025	3.44852	3.33509	9.66964	2.74778	1.67314	2.07975	conserved Plasmodium protein, unknown function		PF3D7_1412500	35.6476	191.295	14.2775	95.3162	137.462	24.687	2.62817	0.720053	1.68137	actin II
PF3D7_0114800	0	3.91288	0.06309	1.71645	9.14213	0.29579	2.71645	2.0644	1.21889	Plasmodium exported protein (hyp7), unknown function		PF3D7_1328800	32.749	10.1546	68.6493	87.6173	12.3097	74.5256	2.62577	1.19321	1.08437	transcriptional regulatory protein sir2a
PF3D7_1232900	2.90721	35.2969	7.55326	9.58509	39.5287	9.98794	2.70912	1.11659	1.28465	nucleotidyltransferase, putative		PF3D7_0207300	0.53912	0.02592	0.57864	3.03243	0.0665	0.51686	2.61996	1.03955	0.960865	serine repeat antigen 8
PF3D7_0532300	198.308	1334.97	67.3705	538.613	357.971	45.2148	2.70743	0.268697	0.675946	Plasmodium exported protein (PHISTb), unknown function		PF3D7_0304000	1.79718	0.47517	1.07407	6.32375	1.37164	1.11086	2.61826	1.60771	1.01774	inner membrane complex protein 1a, putative
PF3D7_1308500	7.10042	25.5788	30.8199	20.9219	42.5781	28.2719	2.70627	1.63958	0.919925	conserved Plasmodium protein, unknown function		PF3D7_1442200	4.91387	10.0459	15.8814	14.453	21.0312	16.3794	2.61301	1.99452	1.0295	GTP_binding protein, putative
PF3D7_1369900	0.59501	0	1.03577	3.3151	0	1.2949	2.70537	1	1.12729	tRNA Tryptophan		PF3D7_1346200	2.69665	11.9264	6.97277	8.65761	22.7019	9.25264	2.61253	1.8336	1.28596	nuclear import protein MOG1, putative
PF3D7_0204600	1.23705	13.2465	9.94479	5.04096	19.2147	10.6641	2.70041	1.41893	1.06572	5'_3' exonuclease, putative		PF3D7_0532300	207.092	1354.61	68.3062	540.665	352.446	44.3041	2.60301	0.260728	0.65368	Plasmodium exported protein (PHISTb), unknown function
PF3D7_1325200	1.72835	0.79917	1.92357	6.36709	0.48981	1.72653	2.7002	0.828054	0.932603	lactate dehydrogenase, putative		PF3D7_0221900	0.03736	0.2604	0.02643	1.69733	0.33408	0.05466	2.60019	1.05846	1.0275	erythrocyte membrane protein 1 (PfEMP1), pseudogene
PF3D7_1449000	4.19845	0.23787	4.51757	13.0207	0.3203	4.56849	2.69709	1.06659	1.00923	gamete egress and sporozoite traversal protein, putative		PF3D7_1421800	1.22509	5.71265	3.79531	4.78272	14.0536	6.92338	2.59887	2.24257	1.65232	conserved Plasmodium protein, unknown function
PF3D7_1309120	0.13955	3.25734	1.78139	2.07329	2.63168	0.91107	2.69693	0.85304	0.687092	unspecified product		PF3D7_0410100	5.17444	2.40457	0.81344	14.9882	4.11324	5.8891	2.58942	1.50188	3.79891	tRNA Serine
PF3D7_0102600	4.13084	77.7504	2.0481	12.8222	33.2826	3.6297	2.69394	0.435332	1.51888	serine/threonine protein kinase, FIKK family		PF3D7_1204100	2.82581	9.08491	11.8717	8.90231	19.4687	11.772	2.58829	2.02964	0.992256	conserved Plasmodium protein, unknown function
PF3D7_0823500	0.96526	0.66269	2.86639	4.27074	2.23085	9.5148	2.68196	1.94315	2.71954	inner membrane complex protein 1i, putative		PF3D7_1206500	1.85591	2.0161	4.75711	6.37317	8.03985	13.9313	2.58172	2.9972	2.59355	Tat binding protein 1(TBP_1)_interacting protein, putative
PF3D7_1424000	1.62685	0	0	6.04271	2.55672	0.59008	2.68105	3.55672	1.59008	small nucleolar RNA snoR24		PF3D7_1353700	5.02135	138.58	12.0379	14.5448	118.915	15.6478	2.58161	0.859114	1.27688	reactive oxygen species modulator 1, putative
PF3D7_0403000	0.57893	0	0	3.2255	0	0	2.67618	1	1	tRNA Asparagine		PF3D7_1322400	2.09928	5.65482	1.76193	6.99655	7.95485	4.00903	2.58013	1.34562	1.8136	conserved Plasmodium protein, unknown function
PF3D7_1454900	0.27639	0.35842	1.87107	2.39543	2.17184	1.0025	2.66018	2.33495	0.697475	conserved Plasmodium protein, unknown function		PF3D7_0108900	13.4363	0.65725	39.0761	36.2272	0.91348	21.5008	2.57873	1.15461	0.561451	unspecified product
PF3D7_1253800	5.3218	3.6232	0.51467	15.8136	23.6969	4.34314	2.65963	5.34195	3.52759	Plasmodium exported protein (PHISTa), unknown function		PF3D7_1424000	0.59677	0	0.42216	3.11148	2.13472	1.7465	2.57487	3.13472	1.93122	small nucleolar RNA snoR24
PF3D7_1442200	5.0216	10.1843	15.7114	14.9958	21.3886	17.6034	2.6564	2.00179	1.11321	GTP_binding protein, putative		PF3D7_1449000	4.17172	0.18761	4.03003	12.2953	0.36103	3.41323	2.57078	1.14602	0.877376	gamete egress and sporozoite traversal protein, putative
PF3D7_1204100	2.86913	9.4929	11.9427	9.27011	19.8069	10.9057	2.65437	1.98295	0.919873	conserved Plasmodium protein, unknown function		PF3D7_0523700	0.66603	6.89961	5.73366	3.26654	8.65023	4.45316	2.5609	1.22161	0.809836	conserved Plasmodium membrane protein, unknown function
PF3D7_0708600	0.28784	0.32662	2.31048	2.40558	1.20631	4.80258	2.64441	1.66311	1.75279	inner membrane complex protein 1d, putative		PF3D7_1243300	10.2974	1.21072	1.66755	27.9074	0.77664	0.54463	2.55876	0.803648	0.579044	conserved Plasmodium protein, unknown function
PF3D7_0911400	4.78261	29.0834	10.9828	14.2659	34.4612	10.4083	2.63997	1.17876	0.952058	conserved Plasmodium protein, unknown function		PF3D7_1232800	1.84448	9.35988	4.64512	6.26469	19.9257	7.01741	2.55396	2.01988	1.42024	conserved Plasmodium protein, unknown function
[truncated: 5,406 more rows]
