# Supplementary material for: Rrp6 Regulates Heterochromatic Gene Silencing via ncRNA RUF6 Decay in Malaria Parasites
Source: mBio. 2020 Jun 2;11(3):e01110-20. doi: 10.1128/mBio.01110-20 (PMC7267889; doi:10.1128/mBio.01110-20)
Supplement: TABLE S2 [file mBio.01110-20-st002.xlsx]

## Sheet: A
Table S1B. RIP-seq data of PfRrp6, PfRrp4, and GFP control
Rep.1																		Rep.2
Row.names	GFP_NA_R_s	GFP_NA_R_as	GFP_NA_T_s	GFP_NA_T_as	RRP4_NA_R_s	RRP4_NA_R_as	RRP4_NA_T_s	RRP4_NA_T_as	RRP6_NA_R_s	RRP6_NA_R_as	RRP6_NA_T_s	RRP6_NA_T_as	[Is Pseudo]	[Transcript Length]	[Gene Name or Symbol]	[Product Description]		Row.names	GFP_NA_R_rep2_s	GFP_NA_R_rep2_as	RRP4_NA_R_rep2_s	RRP4_NA_R_rep2_as	RRP4_NA_T_rep2_s	RRP4_NA_T_rep2_as	RRP6_NA_R_rep2_s	RRP6_NA_R_rep2_as	RRP6_NA_T_rep2_s	RRP6_NA_T_rep2_as	[Is Pseudo]	[Transcript Length]	[Gene Name or Symbol]	[Product Description]
mal_mito_1	0.16493	0.76969	0.27532	1.05538	0.28126	0.21094	0.52029	2.15549	0.15493	1.11551	0.47748	2.20832	No	786	COX3	cytochrome c oxidase subunit 3		mal_mito_1	0.14759	0.73793	0.03077	0.15386	0.40295	1.97811	0.38977	1.34647	0.59966	1.89124	No	786	COX3	cytochrome c oxidase subunit 3
mal_mito_2	5.47558	4.82305	4.40434	2.84151	1.6147	7.25707	5.12056	2.4548	1.3272	15.5746	6.68356	5.54396	No	1527	COX1	cytochrome c oxidase subunit 1		mal_mito_2	5.53436	6.98142	1.41328	6.79645	5.08506	2.70321	1.53596	14.3904	7.26022	5.14167	No	1527	COX1	cytochrome c oxidase subunit 1
mal_mito_3	4.02197	0.99592	4.09218	2.142	1.15127	0.14697	4.32413	1.91608	1.03628	0.66926	5.6554	1.5386	No	1131	CYTB	cytochrome b		mal_mito_3	3.18765	0.68552	1.15773	0.08576	4.79819	1.48029	0.83937	0.83937	5.17431	2.28184	No	1131	CYTB	cytochrome b
mal_mito_RNA19	4.92299	0	0.41089	0	2.51853	0	3.66062	0	0.55494	0.27747	6.41336	0	No	30	RNA19	unspecified product		mal_mito_RNA19	9.69148	0	3.5821	0	4.9203	0.32802	0.63458	0	7.02191	0	No	30	RNA19	unspecified product
mal_rna_10	14.2964	0.43322	0.72316	0	3.6015	0.27704	5.857	1.7571	0.48835	0.73252	7.05469	0	No	81	RNA3	unspecified product		mal_rna_10	15.1187	1.55064	1.69737	0	4.32986	0.28866	0	0.55843	11.2681	0.72697	No	81	RNA3	unspecified product
mal_rna_11	0	0	0	0	0	0	0	0	0	0	0	0	No	108	SSUA	unspecified product		mal_rna_11	0	0	0	0	0	0	0	0	0	0	No	108	SSUA	unspecified product
mal_rna_12	0	0	0	0	0	0	0	0	0	0	0	0	No	33	LSUB	unspecified product		mal_rna_12	0	0	0	0	0	0	0	0	0	0	No	33	LSUB	unspecified product
mal_rna_13	0	0	0	0.90396	0	0	0	0.73212	0	0	3.52735	2.35156	No	30	RNA13	unspecified product		mal_rna_13	0	0	0	0	0.72164	0.72164	0	0	0.90872	2.72615	No	30	RNA13	unspecified product
mal_rna_14	0	0	0	0	0	1.84692	0	0	0	0	0	0	No	176	LSUA	unspecified product		mal_rna_14	0	0	0	0	0	0	0	0	0	0	No	176	LSUA	unspecified product
mal_rna_15	0	0	0	0	0	0	0	0	0	0	0	0	No	68	SSUD	unspecified product		mal_rna_15	0	0	0	0	0	0	0	0	0	0	No	68	SSUD	unspecified product
mal_rna_17	0	0	0	0	0	0	0	0	0	1.06162	0	0	No	195	LSUE	unspecified product		mal_rna_17	0	0	0	0	0	0	0	0	0	0	No	195	LSUE	unspecified product
mal_rna_18	1.3128	2.62559	2.19141	8.76563	0	0	2.66227	8.87424	2.21976	4.43951	4.27557	12.8267	No	83	LSUD	unspecified product		mal_rna_18	1.17472	0	0	0	2.62416	6.12303	4.23053	2.53832	5.50738	19.8266	No	83	LSUD	unspecified product
mal_rna_19	0	0	0.97725	0	0	0	0.79149	0	0	0	0	0	No	100	RNA8	unspecified product		mal_rna_19	0	0	0	0	0	0	0	0	0	0	No	100	RNA8	unspecified product
mal_rna_8	0	0	0	0	0	0	0	0	0	0	0	0	No	43	SSUE	unspecified product		mal_rna_8	0	0	0	0	0	0	0	0	0	0	No	43	SSUE	unspecified product
mal_rna_9	0	0	0	0	0	0	0	0	0	0	0	0	No	66	RNA2	unspecified product		mal_rna_9	0	0	0	0	0	0	0	0	0.84532	0	No	66	RNA2	unspecified product
malmito_rna_1	2.4068	13.6385	3.34798	18.0791	0	3.59124	3.7962	12.4732	0	0.90435	2.61285	20.0318	No	88	RNA1	unspecified product		malmito_rna_1	1.43577	8.61465	0	4.04135	0	12.8292	0	4.65358	4.71187	25.5787	No	88	RNA1	unspecified product
malmito_rna_10	0	0	0	0	0	0	0	0	0	0	0	0	No	100	RNA10	unspecified product		malmito_rna_10	0	0	0	0	0	0	0	0	0	0	No	100	RNA10	unspecified product
malmito_rna_15	3.93839	3.93839	4.93067	0	1.25927	1.25927	19.967	3.99341	0	0	19.2401	6.41336	No	31	RNA15	unspecified product		malmito_rna_15	1.76209	1.76209	0	0	10.4966	0	3.80748	0	18.1744	0	No	31	RNA15	unspecified product
malmito_rna_16	19.9659	1.13015	4.40187	0.62884	24.3312	0	8.91282	0.5093	7.43136	0.8493	43.7595	2.04484	No	31	RNA16	unspecified product		malmito_rna_16	14.8322	0.33709	25.5132	0	10.5423	0.50201	10.683	0.97118	42.6703	1.58038	No	31	RNA16	unspecified product
malmito_rna_17	26.3173	0.80976	20.9515	1.01378	27.7039	0	6.84229	0	92.8771	0.6846	33.8449	0.43954	No	40	RNA17	unspecified product		malmito_rna_17	26.0855	0.3623	22.8884	0.22662	4.58614	0	83.7644	1.30474	32.9517	0.67942	No	40	RNA17	unspecified product
malmito_rna_20	0	0	0.63436	0	0	0	0	0.51377	0	0	0	1.65022	No	38	RNA20	unspecified product		malmito_rna_20	0	0	0	0	0	1.01283	0	0	0	0	No	38	RNA20	unspecified product
malmito_rna_21	0	0.73428	0	0	0	0	0	0	0	0.82771	0.79714	0	No	23	RNA21	unspecified product		malmito_rna_21	0	0	0	0	0.9785	0.48925	0	0	0.61608	0	No	23	RNA21	unspecified product
malmito_rna_23	1.11083	0	0	0	0	0.71036	0.7509	0	0	0	1.20593	0	No	33	RNA23t	unspecified product		malmito_rna_23	0	0	0	0	0	0	0	0	0	0	No	33	RNA23t	unspecified product
malmito_rna_24	0	29.4592	2.89266	44.8362	2.21631	2.21631	11.714	22.2566	0.97669	11.7203	7.52501	56.4376	No	37	RNA24t	unspecified product		malmito_rna_24	0	15.5064	0.96992	1.93985	10.3917	20.7833	1.11686	10.0517	1.45395	90.1449	No	37	RNA24t	unspecified product
malmito_rna_25	0	0	0	0	0	0	0	0	0	0	0	0	No	20	RNA25t	unspecified product		malmito_rna_25	0	0	0	0	0	0	0	0	0	0	No	20	RNA25t	unspecified product
malmito_rna_26	0	0	0	0	0	0	2.03368	0	0	0	0.65321	0	No	43	RNA26t	unspecified product		malmito_rna_26	0.53842	0	0	0	0.40091	0.40091	0	0	3.02906	0.50484	No	43	RNA26t	unspecified product
malmito_rna_27	7.96732	0.49796	1.24684	0.83122	9.87149	0.31844	3.36609	1.00983	3.64857	0.28066	12.9741	0.54059	No	54	RNA27t	unspecified product		malmito_rna_27	12.4764	0	6.96784	0	4.31327	0.33179	1.60468	0.32094	7.10263	0.8356	No	54	RNA27t	unspecified product
malmito_rna_9	0.74694	0	0	0.62342	0	0	1.00983	0	0	0	1.62177	1.62177	No	54	RNA9	unspecified product		malmito_rna_9	0	0	0	0	0.99537	0.99537	0	0	0.6267	1.2534	No	54	RNA9	unspecified product
malmito_rna_LSUC	36.9825	0	1.76382	0.44095	33.7852	0	9.64262	0	33.946	0.59554	50.4726	1.1471	No	22	LSUC	unspecified product		malmito_rna_LSUC	37.8204	0	39.9206	0.29571	10.5606	0	28.6025	0	65.605	0	No	22	LSUC	unspecified product
malmito_rna_LSUF	0	0	0	0	0	0	0	0	0	0.40028	0	0	No	115	LSUF	unspecified product		malmito_rna_LSUF	0	0	0	0	0	0.47321	0	0	0	0	No	115	LSUF	unspecified product
malmito_rna_LSUG	38.8407	0.37347	24.625	1.87025	53.2583	0	19.6916	0.25246	43.7828	0.21049	56.7619	0.40544	No	107	LSUG	unspecified product		malmito_rna_LSUG	50.1283	0.33419	51.2136	0	19.4097	0.24884	39.4752	0	54.5231	0.6267	No	107	LSUG	unspecified product
malmito_rna_RNA11	15.5105	0	5.80317	1.78559	6.49844	0.68405	2.89234	1.80772	114.852	3.01448	26.1285	0.58063	No	57	RNA11	unspecified product		malmito_rna_RNA11	20.5794	0.95718	9.87885	0.29936	4.2764	1.0691	113.065	0.68942	13.9112	2.6925	No	57	RNA11	unspecified product
malmito_rna_RNA12	58.1642	6.01699	34.4843	32.8103	97.7331	1.5391	24.133	13.0155	216.365	13.113	69.2405	31.7897	No	59	RNA12	unspecified product		malmito_rna_RNA12	93.6843	10.0504	94.2981	2.91875	29.9348	15.7692	203.465	13.9607	67.9856	33.9928	No	59	RNA12	unspecified product
malmito_rna_RNA14	2.62559	6.56399	3.28711	13.1485	1.67902	8.39511	17.7485	30.1724	0.73992	6.65927	12.8267	22.803	No	39	RNA14	unspecified product		malmito_rna_RNA14	3.52417	10.5725	1.46958	2.20437	11.3713	25.3669	0.84611	0	11.0148	19.8266	No	39	RNA14	unspecified product
malmito_rna_RNA18	0	1.44408	0	0	0	1.84692	1.95233	8.7855	0	0.81391	1.56771	10.974	No	25	RNA18	unspecified product		malmito_rna_RNA18	0	0	0	0	0.96219	10.5841	1.86143	0	2.42325	9.69299	No	25	RNA18	unspecified product
malmito_rna_RNA22	445.531	0.4923	24.037	0.20544	416.66	0.47223	89.6853	0.83196	16.5094	0.27747	707.874	1.06889	No	38	RNA22	unspecified product		malmito_rna_RNA22	607.259	0	429.577	0.82664	100.538	0.32802	20.3065	0.31729	719.953	0.41305	No	38	RNA22	unspecified product
malmito_rna_RNA4	0	0	1.59522	0	0.40741	0	0	0	1.79539	0.35908	2.07491	0	No	72	RNA4	unspecified product		malmito_rna_RNA4	0.57009	0	0.35659	0	0	0.4245	2.05305	0	1.60362	0	No	72	RNA4	unspecified product
malmito_rna_RNA5	437.222	0.6665	386.43	1.66884	487.02	0.9945	86.5034	0.90108	913.083	2.37912	729.347	1.44712	No	87	RNA5	unspecified product		malmito_rna_RNA5	696.594	0.5964	479.117	0.74609	98.8836	0.44409	838.79	3.00693	791.47	2.60965	No	87	RNA5	unspecified product
malmito_rna_RNA6	7.30738	0.52196	2.17821	0	8.01076	0	6.35096	0.70566	4.41277	0	11.8995	0	No	58	RNA6	unspecified product		malmito_rna_RNA6	8.40707	0	6.4272	0	6.9556	0.34778	6.05526	0	10.5105	0	No	58	RNA6	unspecified product
malmito_rna_RNA7	11.697	0	5.78532	0	12.4667	0.27704	3.22135	0	83.2631	0.24417	7.99532	0	No	82	RNA7	unspecified product		malmito_rna_RNA7	12.0174	0	14.7913	0.96992	1.73194	0	76.2257	0.83764	5.45231	0	No	82	RNA7	unspecified product
malmito_rna_SSUF	5.03748	0	5.04534	0	0	1.28855	2.04314	0	0	0.56784	2.1875	0	No	61	SSUF	unspecified product		malmito_rna_SSUF	1.80307	0	0	0	0.6713	0	1.29867	0.64934	8.45319	1.69064	No	61	SSUF	unspecified product
malmito_SSUB	4.59479	1.3128	3.83496	0.54785	3.35804	0	0.88742	0.44371	3.69959	0	4.98817	0.7126	No	116	SSUB	unspecified product		malmito_SSUB	1.76209	0.58736	1.83698	0.3674	0	0	3.80748	0	2.20295	0.55074	No	116	SSUB	unspecified product
PF3D7_0100100	0.57445	0.08531	0.3133	0.05696	0.81471	0.08002	0.13841	0.12687	0.09937	0.04488	0.22228	0.04322	No	6492	VAR	erythrocyte membrane protein 1, PfEMP1		PF3D7_0100100	0.60055	0.0967	0.67807	0.08914	0.13643	0.09853	0.1173	0.02199	0.25769	0.06681	No	6492	VAR	erythrocyte membrane protein 1, PfEMP1
PF3D7_0100200	0	0.24735	0.17696	0.20645	0.15818	0.61012	0.45385	0.21498	0.09958	0	6.55983	0.26853	No	996	RIF	rifin		PF3D7_0100200	0	0.22134	0.01978	0.59335	0.54153	0.09418	0.20497	0	6.87839	0.11859	No	996	RIF	rifin
PF3D7_0100300	0.28247	0.03139	0.13098	0.00873	1.5588	0.0669	0.27581	0	0.01769	0	0.24986	0.02271	No	3984	VAR	erythrocyte membrane protein 1, PfEMP1		PF3D7_0100300	0.26212	0.01872	1.52831	0	0.29974	0	0	0	0.28089	0.01756	No	3984	VAR	erythrocyte membrane protein 1, PfEMP1
PF3D7_0100400	0	0.20403	0.70954	0.11353	0.06524	0.26095	6.62015	0.22987	0.09583	0.03833	2.32572	0.11075	No	1119	RIF	rifin		PF3D7_0100400	0	0.12171	0.03807	0.20936	6.68398	0.18126	0.02192	0	1.99718	0.08559	No	1119	RIF	rifin
PF3D7_0100500	0	0	0	0	0	0	0	0	0	0	0	0.41992	Yes	112	N/A	erythrocyte membrane protein 1 (PfEMP1), exon 1, pseudogene		PF3D7_0100500	0	0	0	0.2165	0	0	0	0	0	0	Yes	112	N/A	erythrocyte membrane protein 1 (PfEMP1), exon 1, pseudogene
PF3D7_0100600	0	0	0	0	0.02254	0.04508	0.07148	0	0	0	0.07654	0	No	1080	RIF	rifin		PF3D7_0100600	0.03154	0.03154	0	0.01973	0.04697	0	0	0	0	0.02958	No	1080	RIF	rifin
PF3D7_0100700	0	0	0	0	0.1358	0.1358	0	0	0	0	0	0	No	204	N/A	Plasmodium exported protein, unknown function, fragment		PF3D7_0100700	0	0	0	0	0	0	0	0	0	0	No	204	N/A	Plasmodium exported protein, unknown function, fragment
PF3D7_0100800	0	0.10549	0	0	0.02249	0.06746	0.02377	0	0	0	0	0	No	1035	RIF	rifin		PF3D7_0100800	0	0	0	0.03936	0	0	0.02266	0	0	0	No	1035	RIF	rifin
PF3D7_0100900	0.03569	0	0.08935	0	0.06846	0.02282	0.09649	0	0	0	0.03874	0	No	1053	RIF	rifin		PF3D7_0100900	0.03193	0.03193	0	0	0.07133	0	0.023	0	0.08982	0	No	1053	RIF	rifin
PF3D7_0101000	0.03693	0	0.03083	0	0.02362	0	0	0	0	0.04163	0	0	No	1077	RIF	rifin		PF3D7_0101000	0.03305	0	0.22739	0	0	0.02461	0	0	0.03099	0	No	1077	RIF	rifin
PF3D7_0101100	0.27222	0	0.19475	0	1.01962	0.04974	0.99895	0	0.08767	0	0.04222	0	No	930	EPF4	exported protein family 4		PF3D7_0101100	0.20879	0	0.60947	0.02177	1.11421	0	0	0	0.19577	0	No	930	EPF4	exported protein family 4
PF3D7_0101200	0.16185	0.05395	0.04503	0	1.82852	0.1035	0.98468	0	0.03041	0	0.05857	0	No	693	EPF3	exported protein family 3		PF3D7_0101200	0.14483	0.04828	1.38906	0.0302	1.25816	0.17974	0	0	0.22633	0	No	693	EPF3	exported protein family 3
PF3D7_0101300	0	0	0.40476	0	0.03446	0	1.34769	0	0	0	0.35098	0	No	708	MC-2TM	Pfmc_2TM Maurer's cleft two transmembrane protein		PF3D7_0101300	0	0	0	0.03016	1.43611	0	0	0	0.40689	0	No	708	MC-2TM	Pfmc_2TM Maurer's cleft two transmembrane protein
PF3D7_0101400	0.10464	0	0.04367	0	0.46842	0.03346	0.03537	0	0.02949	0	0	0	Yes	828	EPF1	exported protein family 1, pseudogene		PF3D7_0101400	0.09364	0	0.11714	0	0	0	0	0	0	0	Yes	828	EPF1	exported protein family 1, pseudogene
PF3D7_0101500	0.05248	0.10496	0	0.0657	0.0839	0.43628	0	0.33702	0	0	0	0.08546	Yes	1647	VAR	erythrocyte membrane protein 1 (PfEMP1), exon 2, pseudogene		PF3D7_0101500	0.04696	0.14088	0.01469	0.3378	0.03497	0.38464	0	0	0	0.24218	Yes	1647	VAR	erythrocyte membrane protein 1 (PfEMP1), exon 2, pseudogene
PF3D7_0101600	0.12913	0.06456	0.02694	0.05389	0.35094	0.06193	0.1964	0.13093	0.07278	0	0.07009	0	No	1110	RIF	rifin		PF3D7_0101600	0.14443	0.02889	0.3433	0.16262	0.17208	0.2366	0	0	0.08126	0	No	1110	RIF	rifin
PF3D7_0101700	0.19085	0	0	0	0.26443	0.08136	0.0215	0	0	0	0	0	Yes	1359	VAR	erythrocyte membrane protein 1 (PfEMP1), exon 2, pseudogene		PF3D7_0101700	0.14231	0.02846	0.12462	0.0178	0	0.02119	0	0	0	0	Yes	1359	VAR	erythrocyte membrane protein 1 (PfEMP1), exon 2, pseudogene
PF3D7_0101800	0.22217	0	0.07417	0	0.42621	0.05683	0.09011	0	0.07513	0	0.09647	0	No	870	N/A	stevor		PF3D7_0101800	0.31808	0	0.27357	0	0.05921	0	0.02864	0	0.07456	0	No	870	N/A	stevor
PF3D7_0101900	0.47768	0	0.18401	0	0.93991	0.14099	0.04968	0	0.45562	0	0.15956	0	No	1032	RIF	rifin		PF3D7_0101900	0.49321	0.03288	0.76097	0	0.04897	0	0.18946	0	0.03083	0	No	1032	RIF	rifin
PF3D7_0102000	0	0	0.04739	0	0.47202	0	0	0	0.032	0	0	0	Yes	759	N/A	Plasmodium exported protein (PHISTa), unknown function, pseudogene		PF3D7_0102000	0.25404	0	0.19068	0	0.03783	0	0	0	0	0	Yes	759	N/A	Plasmodium exported protein (PHISTa), unknown function, pseudogene
PF3D7_0102100	0	0.61161	0	0.29777	0	1.3689	0	0	0	0.08618	0	0.16599	Yes	846	N/A	stevor, pseudogene		PF3D7_0102100	0	0.6841	0	1.74016	0	0.13584	0	0.09855	0	0.12829	Yes	846	N/A	stevor, pseudogene
PF3D7_0102200	141.398	0.66284	23.3296	0.1357	190.384	1.0317	10.3394	0.01691	28.1462	0.15508	35.2463	0.33943	No	3258	RESA	ring_infected erythrocyte surface antigen		PF3D7_0102200	126.862	0.85052	184.052	1.19	7.90808	0.075	23.0207	0.15315	34.4494	0.29381	No	3258	RESA	ring_infected erythrocyte surface antigen
PF3D7_0102300	0.08562	0	0.28584	0	0.05475	0.05475	0.17363	0	0	0	0.27884	0	No	354	N/A	Plasmodium exported protein, unknown function		PF3D7_0102300	0.07661	0	0	0	0.11409	0	0	0	0.21551	0	No	354	N/A	Plasmodium exported protein, unknown function
PF3D7_0102400	0	0.11282	0.2511	0	0.02405	0.07215	0.1271	0.05084	0	0	0.12248	0	Yes	1152	N/A	lysophospholipase, putative, pseudogene		PF3D7_0102400	0	0	0.02105	0.02105	0.1754	0.02506	0	0	0.06311	0.06311	Yes	1152	N/A	lysophospholipase, putative, pseudogene
PF3D7_0102500	4.16066	0.08579	0.25776	0	1.79938	0.19201	0.18557	0.0058	0.44483	0.01451	1.40628	0.03725	No	4704	EBA181	erythrocyte binding antigen_181		PF3D7_0102500	3.39298	0.14585	1.72377	0.17286	0.17148	0.02286	0.3428	0.00553	1.51153	0.02879	No	4704	EBA181	erythrocyte binding antigen_181
PF3D7_0102600	3.98118	0.11767	5.74538	0.03274	0.86535	0.06271	13.3367	0.14583	0.08843	0	6.64272	0.10645	No	1893	FIKK1	serine/threonine protein kinase, FIKK family		PF3D7_0102600	3.01844	0.0351	0.88913	0.03293	13.1849	0.30055	0.16432	0	6.18702	0.08227	No	1893	FIKK1	serine/threonine protein kinase, FIKK family
PF3D7_0102700	1.56641	0	0.18677	0	1.37375	0	0.12101	0.03025	0.2018	0	0.3401	0	No	831	MaTrA	merozoite_associated tryptophan_rich antigen		PF3D7_0102700	1.96232	0	1.40278	0.02505	0	0.02982	0	0	0.2253	0	No	831	MaTrA	merozoite_associated tryptophan_rich antigen
PF3D7_0102800	0	0	0.13877	0	0.03038	0.01519	0.03211	0	0.01339	0	0.05157	0	No	1824	N/A	conserved Plasmodium protein, unknown function		PF3D7_0102800	0	0	0.01329	0	0.03165	0	0	0	0.05978	0	No	1824	N/A	conserved Plasmodium protein, unknown function
PF3D7_0102900	1.56614	0	3.51779	0.01922	1.60538	0.04418	6.14969	0.03114	0.66203	0	2.30031	0	No	1881	N/A	aspartate__tRNA ligase		PF3D7_0102900	1.00985	0.04122	1.61138	0.01289	6.13838	0	0.56407	0	2.72471	0.01932	No	1881	N/A	aspartate__tRNA ligase
PF3D7_0103000	0.08445	0	0.11747	0.04699	0	0.018	0.03806	0.05709	0	0	0.06112	0	No	780	N/A	vacuolar protein sorting_associated protein VTA1, putative		PF3D7_0103000	0.02519	0	0	0	0	0	0.03629	0	0	0	No	780	N/A	vacuolar protein sorting_associated protein VTA1, putative
PF3D7_0103100	0.03533	0	0.20641	0.02212	0.05648	0.0113	0.61495	0.00597	0.00498	0	0.22053	0	No	4905	VPS51	vacuolar protein sorting_associated protein 51, putative		PF3D7_0103100	0.03952	0	0.01977	0	0.67677	0.00588	0	0	0.17785	0.02223	No	4905	VPS51	vacuolar protein sorting_associated protein 51, putative
PF3D7_0103200	0.66735	0.08342	5.45391	0.13925	0.71127	0.01778	8.08251	0.18797	0.04702	0	3.13944	0.03019	No	1305	NT4	nucleoside transporter 4		PF3D7_0103200	0.94551	0.12441	0.66923	0.03113	8.9858	0.35202	0.03584	0	3.35957	0.09332	No	1305	NT4	nucleoside transporter 4
PF3D7_0103300	0.54997	0.03143	0.66887	0.01312	0.78379	0.01005	1.66766	0	0.05314	0	1.04059	0.03412	No	2757	N/A	conserved Plasmodium protein, unknown function		PF3D7_0103300	0.40777	0.02812	1.12577	0.01759	1.94742	0.04188	0.04051	0	1.06792	0.03955	No	2757	N/A	conserved Plasmodium protein, unknown function
PF3D7_0103400	0.6236	0.00891	1.44246	0.03718	0.23927	0.01139	4.06485	0.04818	0.01004	0	1.24759	0.00967	No	4863	N/A	zinc_carboxypeptidase, putative		PF3D7_0103400	0.44641	0.00797	0.2892	0.00997	3.69206	0.06529	0.03445	0	1.39027	0.0299	No	4863	N/A	zinc_carboxypeptidase, putative
PF3D7_0103500	0.03465	0	0.13883	0.01157	0.02216	0.02216	0.12649	0.01874	0.00391	0	0.05267	0	No	5472	N/A	conserved Plasmodium protein, unknown function		PF3D7_0103500	0.0124	0.0124	0.00388	0	0.157	0	0.00447	0	0.12793	0	No	5472	N/A	conserved Plasmodium protein, unknown function
PF3D7_0103600	0.07647	0	0.41838	0	0.05977	0.0163	0.41352	0.02872	0.00479	0	0.22137	0.00922	No	4605	N/A	ATP_dependent RNA helicase, putative		PF3D7_0103600	0.08363	0	0.01427	0	0.36231	0.01698	0.01095	0.00548	0.21386	0.00713	No	4605	N/A	ATP_dependent RNA helicase, putative
PF3D7_0103700	0.05975	0	0.08312	0	0.03821	0.01274	0.17504	0	0	0	0.21624	0	No	1608	PSTK	L_seryl_tRNA(Sec) kinase, putative		PF3D7_0103700	0.03565	0	0.01115	0	0.10617	0	0	0	0.03342	0	No	1608	PSTK	L_seryl_tRNA(Sec) kinase, putative
PF3D7_0103800	0.03947	0	0.06589	0.06589	0.03786	0.05049	0.01334	0.09339	0.02225	0	0.12856	0	No	1143	ARP1	actin_related protein		PF3D7_0103800	0.05298	0	0.08838	0.03314	0.03945	0.0526	0	0	0.19872	0.01656	No	1143	ARP1	actin_related protein
PF3D7_0103900	0.02507	0	0.60682	0	0.01603	0.01603	0.33895	0	0.01413	0	0.1633	0	No	1728	PIESP15	parasite_infected erythrocyte surface protein		PF3D7_0103900	0.02243	0	0.01403	0	0.3675	0	0	0	0.27346	0	No	1728	PIESP15	parasite_infected erythrocyte surface protein
PF3D7_0104000	0	0	0	0	0	0.03607	0	0	0	0	0	0	No	492	TRSP	thrombospondin_related sporozoite protein		PF3D7_0104000	0.05048	0	0	0	0	0	0	0	0.04733	0	No	492	TRSP	thrombospondin_related sporozoite protein
PF3D7_0104100	0	0.01602	0	0	0	0	0.01083	0	0.00903	0	0.08697	0	No	2376	N/A	conserved Plasmodium membrane protein, unknown function		PF3D7_0104100	0.04301	0	0.00897	0	0	0	0	0	0.05377	0	No	2376	N/A	conserved Plasmodium membrane protein, unknown function
PF3D7_0104200	3.64885	0	5.98766	0	1.22601	0.03955	6.4799	0	0.19171	0	4.2298	0	No	1401	N/A	StAR_related lipid transfer protein		PF3D7_0104200	2.85003	0	1.21154	0	5.35695	0.0206	0.15944	0	4.59224	0	No	1401	N/A	StAR_related lipid transfer protein
PF3D7_0104300	3.73863	0.03557	2.67509	0.0099	3.70244	0.05813	3.46226	0.02672	0.42767	0	2.29536	0.03003	No	10500	UBP1	ubiquitin carboxyl_terminal hydrolase 1, putative		PF3D7_0104300	2.99179	0.01061	3.53258	0.01327	3.1678	0.01053	0.31839	0	2.29791	0.01326	No	10500	UBP1	ubiquitin carboxyl_terminal hydrolase 1, putative
PF3D7_0104400	0.45801	0.02694	1.10184	0	0.31012	0	0.9106	0.05464	0.01518	0	0.61421	0.02925	No	1608	LytB	4_hydroxy_3_methylbut_2_enyl diphosphate reductase		PF3D7_0104400	0.45806	0.02411	0.31667	0.03016	1.05913	0	0	0	0.83638	0.0226	No	1608	LytB	4_hydroxy_3_methylbut_2_enyl diphosphate reductase
PF3D7_0104500	0.5714	0	0.73704	0	0.3654	0	2.98468	0	0	0	0.90228	0	No	834	N/A	conserved protein, unknown function		PF3D7_0104500	0.37186	0	0.58149	0	3.14962	0	0	0.03348	1.08959	0.04358	No	834	N/A	conserved protein, unknown function
PF3D7_0104600	0.02155	0	0.10794	0	0.00689	0.04135	0.12384	0	0	0	0.0702	0	No	4020	N/A	conserved Plasmodium protein, unknown function		PF3D7_0104600	0.02893	0	0.02413	0	0.11489	0	0.00695	0	0.06329	0	No	4020	N/A	conserved Plasmodium protein, unknown function
PF3D7_0104700	0.08113	0	0.05078	0	0.05188	0.03891	0.02742	0	0.01143	0	0	0.02202	No	2136	MFR2	major facilitator superfamily_related transporter, putative		PF3D7_0104700	0.0363	0.01815	0.03406	0	0	0.01351	0	0	0.05105	0	No	2136	MFR2	major facilitator superfamily_related transporter, putative
PF3D7_0104800	0.02498	0.32479	0.62558	0.22938	0.01598	0.04793	0.52355	0.05067	0	0.02816	0.24411	0.08137	No	1734	NPT1	novel putative transporter 1, putative		PF3D7_0104800	0.08943	0.08943	0.02797	0.0839	0.54935	0	0	0	0.37732	0.10481	No	1734	NPT1	novel putative transporter 1, putative
PF3D7_0104900	129.826	6.61087	180.087	23.4794	81.8524	12.5927	697.515	23.5801	12.7636	0.79277	221.108	24.8899	No	308	N/A	RNase MRP		PF3D7_0104900	144.239	11.4536	85.7343	14.8795	713.771	25.773	13.2355	1.35981	220.925	22.777	No	308	N/A	RNase MRP
PF3D7_0105000	0.78768	0	1.31485	0	0.58766	0	1.33114	0	0	0	1.42519	0	No	330	N/A	unspecified product		PF3D7_0105000	0.46989	0	0.66131	0	1.04966	0	0	0	1.54207	0	No	330	N/A	unspecified product
PF3D7_0105100	0	0	0.1674	0	0	0	0.06779	0	0	0	0.43547	0	No	432	N/A	conserved Plasmodium protein, unknown function		PF3D7_0105100	0	0	0	0	0	0	0	0	0.25242	0	No	432	N/A	conserved Plasmodium protein, unknown function
PF3D7_0105200	0.25379	0	1.14385	0.04236	0.03246	0	3.63703	0	0	0	0.93677	0	No	1707	N/A	RAP protein, putative		PF3D7_0105200	0.18168	0	0.01421	0	2.85783	0	0	0	1.12858	0	No	1707	N/A	RAP protein, putative
PF3D7_0105300	0.06466	0	0.64761	0	0.0827	0.0827	0.08742	0.08742	0.03644	0.03644	0.35098	0.0702	No	489	CAP	cyclase_associated protein		PF3D7_0105300	0.40502	0	0	0	0	0.30158	0	0	0.32551	0.05425	No	489	CAP	cyclase_associated protein
PF3D7_0105400	0.07161	0	0.1793	0	0	0	0	0	0.04036	0	0.15548	0	No	423	N/A	conserved Plasmodium protein, unknown function		PF3D7_0105400	0.19223	0	0.04008	0	0.19085	0	0	0	0.3004	0	No	423	N/A	conserved Plasmodium protein, unknown function
PF3D7_0105500	0.08371	0	0.73365	0	0.05353	0.02677	0.39613	0	0	0	0.49985	0	No	1035	N/A	conserved Plasmodium protein, unknown function		PF3D7_0105500	0.22473	0.03745	0.04686	0	0.47412	0	0	0	0.59703	0	No	1035	N/A	conserved Plasmodium protein, unknown function
PF3D7_0105600	0.43175	0.01053	0.91406	0.03516	0.88216	0.03367	1.75824	0.04983	0.07716	0	0.78881	0	No	3675	N/A	conserved Plasmodium protein, unknown function		PF3D7_0105600	0.21673	0	0.66013	0.00589	2.04179	0.03508	0.07466	0	0.93655	0.01767	No	3675	N/A	conserved Plasmodium protein, unknown function
PF3D7_0105700	0.1084	0	0.60185	0.00787	0.01507	0.00904	0.27399	0	0.01063	0	0.51677	0.01535	No	9192	N/A	asparagine_rich antigen Pfa35_2		PF3D7_0105700	0.10965	0	0.0211	0.00264	0.26065	0.00314	0.01215	0.00304	0.54175	0.0435	No	9192	N/A	asparagine_rich antigen Pfa35_2
PF3D7_0105800	0.23375	0	0.33817	0.05203	0.0299	0	0.10534	0	0	0	0.13534	0	No	2499	N/A	conserved Plasmodium protein, unknown function		PF3D7_0105800	0.06972	0	0.00872	0	0.22843	0	0	0	0.22228	0	No	2499	N/A	conserved Plasmodium protein, unknown function
PF3D7_0105900	0.03216	0	0.1879	0	0	0	0.19567	0	0	0	0.13966	0	No	1347	N/A	DNA binding protein, putative		PF3D7_0105900	0	0	0	0	0.06429	0	0	0	0.05397	0	No	1347	N/A	DNA binding protein, putative
PF3D7_0106000	0.04694	0	0.20893	0	0.05003	0.04002	0.28555	0.01058	0.01764	0	0.2208	0	No	2769	N/A	conserved Plasmodium protein, unknown function		PF3D7_0106000	0.196	0	0.04378	0	0.21892	0	0	0	0.19691	0	No	2769	N/A	conserved Plasmodium protein, unknown function
PF3D7_0106100	0.75212	0.03761	1.94602	0	0.52907	0	4.27073	0	0	0	1.55138	0	No	1152	N/A	V_type proton ATPase subunit C, putative		PF3D7_0106100	0.30286	0.03365	0.44202	0	4.91118	0.02506	0	0	1.60919	0	No	1152	N/A	V_type proton ATPase subunit C, putative
PF3D7_0106200	0.09801	0	0.12271	0	0	0	0	0.03313	0	0	0	0	No	648	N/A	conserved Plasmodium protein, unknown function		PF3D7_0106200	0.08771	0	0.02743	0	0	0.03265	0.06317	0	0.12336	0.08224	No	648	N/A	conserved Plasmodium protein, unknown function
PF3D7_0106300	4.28198	0.05462	5.87138	0.03647	4.96658	0.0489	6.23211	0.01477	0.28936	0	4.87389	0.03558	No	3687	ATP6	calcium_transporting ATPase		PF3D7_0106300	3.96847	0.0391	5.65544	0	5.77897	0	0.18305	0	4.98581	0.0275	No	3687	ATP6	calcium_transporting ATPase
PF3D7_0106400	0.72887	0	1.33074	0.15209	0.37871	0.08739	3.5105	0.06159	0.05135	0	1.088	0	No	471	N/A	pre_rRNA_processing protein TSR2, putative		PF3D7_0106400	0.28534	0.04076	0.33147	0	4.24942	0.09106	0.02936	0	1.0702	0.07644	No	471	N/A	pre_rRNA_processing protein TSR2, putative
PF3D7_0106500	0.02045	0	0.02561	0	0	0	0.02074	0	0	0	0.03331	0	No	4236	N/A	conserved Plasmodium protein, unknown function		PF3D7_0106500	0.0183	0	0.01145	0	0.01363	0.00681	0	0	0.06865	0	No	4236	N/A	conserved Plasmodium protein, unknown function
PF3D7_0106600	0.09627	0	0	0.04018	0	0.09235	0	0.13016	0	0	0	0.15677	No	900	N/A	conserved Plasmodium protein, unknown function		PF3D7_0106600	0	0.04307	0	0.10777	0	0.06415	0	0	0	0.16155	No	900	N/A	conserved Plasmodium protein, unknown function
PF3D7_0106700	2.1636	0.08051	3.25886	0.10079	2.90875	0.08366	6.3876	0.11564	1.41796	0.02836	3.48501	0.2185	No	4305	AARP2	small ribosomal subunit assembling AARP2 protein		PF3D7_0106700	1.53083	0.03602	2.43326	0.09012	6.30956	0.23468	1.58903	0.05837	3.64754	0.09288	No	4305	AARP2	small ribosomal subunit assembling AARP2 protein
PF3D7_0106800	0.08805	0	0.53282	0	0.09854	0	0.62498	0	0.01241	0	0.78863	0	No	645	RAB5c	ras_related protein Rab_5C		PF3D7_0106800	0.13789	0	0.08625	0	0.74804	0	0	0	0.7388	0	No	645	RAB5c	ras_related protein Rab_5C
PF3D7_0106900	0	0	0.08199	0	0.02513	0.02513	0.02656	0	0	0	0.04266	0	No	2205	IspD	2_C_methyl_D_erythritol 4_phosphate cytidylyltransferase, putative		PF3D7_0106900	0	0	0	0	0.05236	0.01309	0	0	0.04945	0	No	2205	IspD	2_C_methyl_D_erythritol 4_phosphate cytidylyltransferase, putative
PF3D7_0107000	0.35911	0	0.62671	0	0.04175	0	0.15448	0	0.0184	0	0.4253	0	No	507	CEN1	centrin_1		PF3D7_0107000	0.20449	0	0.10964	0	0.13052	0	0.02104	0	0.60262	0	No	507	CEN1	centrin_1
PF3D7_0107100	0.05309	0	0.42096	0	0.01698	0.03395	0.12561	0	0	0	0.25936	0	No	1632	N/A	conserved Plasmodium protein, unknown function		PF3D7_0107100	0.07126	0	0	0	0.15919	0	0	0	0.22273	0	No	1632	N/A	conserved Plasmodium protein, unknown function
PF3D7_0107200	0	0	0.23087	0	0	0	0.30206	0	0	0	0.1617	0	No	1014	N/A	carbon catabolite repressor protein 4, putative		PF3D7_0107200	0.03808	0	0.02382	0	0.34026	0	0	0	0.12497	0	No	1014	N/A	carbon catabolite repressor protein 4, putative
PF3D7_0107300	0.03315	0	0.05533	0.02767	0.04239	0	0	0.04481	0	0	0	0.03598	No	1200	N/A	conserved Plasmodium protein, unknown function		PF3D7_0107300	0	0	0	0	0	0.11043	0	0	0.02781	0.02781	No	1200	N/A	conserved Plasmodium protein, unknown function
PF3D7_0107400	0	0.84394	0	0.23479	0	0.11993	0	0.19016	0	0	0.3054	0.1018	No	462	N/A	conserved Apicomplexan protein, unknown function		PF3D7_0107400	0.08391	0.58736	0	0.05249	0.06248	0.06248	0	0	0.15735	0.07868	No	462	N/A	conserved Apicomplexan protein, unknown function
PF3D7_0107500	7.17614	0.03539	7.68067	0.09601	9.86271	0.10751	12.7703	0.1615	0.45882	0.00499	6.47449	0.1537	No	4413	N/A	lipid/sterol:H+ symporter		PF3D7_0107500	5.85923	0.14252	9.71211	0.09905	12.3517	0.14739	0.30796	0	6.63721	0.17076	No	4413	N/A	lipid/sterol:H+ symporter
PF3D7_0107600	0.03619	0.00905	0	0	0	0	0	0	0.0051	0	0	0	No	4788	N/A	serine/threonine protein kinase, putative		PF3D7_0107600	0.0081	0.0081	0.01013	0.00506	0	0.00603	0	0	0.00759	0	No	4788	N/A	serine/threonine protein kinase, putative
PF3D7_0107700	0	0	0.13482	0	0	0	0.02184	0	0	0	0	0	No	1341	N/A	conserved Plasmodium membrane protein, unknown function		PF3D7_0107700	0	0	0	0	0.02153	0.02153	0	0	0.05421	0	No	1341	N/A	conserved Plasmodium membrane protein, unknown function
PF3D7_0107800	0.10532	0	0.40046	0	0.03742	0	0.70404	0	0.01319	0	0.17786	0.02541	No	3702	MRE11	double_strand break repair protein MRE11		PF3D7_0107800	0.06283	0	0.0131	0	0.73295	0	0.00754	0	0.25529	0	No	3702	MRE11	double_strand break repair protein MRE11
PF3D7_0107900	0.20929	0	1.39742	0	0.03346	0	1.37937	0	0	0	0.62481	0	No	828	N/A	conserved Plasmodium protein, unknown function		PF3D7_0107900	0.18727	0	0.05857	0	1.42934	0	0.03372	0	0.2195	0	No	828	N/A	conserved Plasmodium protein, unknown function
PF3D7_0108000	1.95872	0.03841	3.75046	0.03206	2.72618	0.02456	9.29435	0.23366	0.19482	0	5.83722	0.08339	No	657	N/A	proteasome subunit beta type_3, putative		PF3D7_0108000	1.85582	0.03437	3.15999	0.0215	9.28924	0.30708	0.49506	0	3.83466	0.06445	No	657	N/A	proteasome subunit beta type_3, putative
PF3D7_0108100	0.06594	0	0.2018	0	0.01406	0	0.1783	0	0	0	0.11931	0	No	1971	N/A	conserved Plasmodium protein, unknown function		PF3D7_0108100	0.03934	0	0.0246	0	0.30755	0.01465	0	0	0.23974	0	No	1971	N/A	conserved Plasmodium protein, unknown function
PF3D7_0108300	6.99292	0.03899	10.3604	0.10306	7.42677	0.09974	18.8292	0.15376	8.8717	0.09157	11.6555	0.10583	No	6666	ARP	conserved Plasmodium protein, unknown function		PF3D7_0108300	5.64682	0.05815	7.48249	0.12732	18.8671	0.14723	9.08516	0.12566	10.8021	0.0927	No	6666	ARP	conserved Plasmodium protein, unknown function
PF3D7_0108400	0.16188	0	0.38844	0.03378	0.28467	0	0.64287	0.01368	0.03421	0	0.30754	0	No	993	N/A	mitochondrial carrier protein, putative		PF3D7_0108400	0.16296	0.03621	0.21519	0.01133	0.63367	0.01348	0	0	0.1528	0.01698	No	993	N/A	mitochondrial carrier protein, putative
PF3D7_0108500	110.472	8.82492	41.0463	4.8211	139.032	27.396	8.18895	1.19309	140.445	28.3512	36.1444	3.83218	No	540	N/A	conserved Plasmodium protein, unknown function		PF3D7_0108500	94.0433	9.61969	143.333	26.4484	7.80444	1.12256	132.007	24.664	39.5797	3.231	No	540	N/A	conserved Plasmodium protein, unknown function
PF3D7_0108600	0.02655	0.05309	0.13293	0.02216	0.11883	0.39043	0.10767	0.01794	0	0	0.14409	0	No	921	N/A	conserved Plasmodium protein, unknown function		PF3D7_0108600	0.04751	0.14252	0.02972	0.29716	0.08844	0.05306	0	0.01711	0.11136	0.06682	No	921	N/A	conserved Plasmodium protein, unknown function
PF3D7_0108700	1.26699	0.03334	3.08894	0.02783	1.1798	0.05686	3.01264	0.0601	0.20671	0.01253	3.30595	0.02413	No	3459	PSOP24	secreted ookinete protein, putative		PF3D7_0108700	1.14368	0.07956	1.10728	0.0311	3.17686	0.08146	0.20773	0.00716	3.36631	0.06527	No	3459	PSOP24	secreted ookinete protein, putative
PF3D7_0108800	0.12101	0.01729	0.28857	0	0.0995	0.01106	0.75959	0	0	0	0.41288	0	No	1083	N/A	conserved Plasmodium protein, unknown function		PF3D7_0108800	0.18563	0	0.14514	0	0.62201	0	0	0	0.42064	0.0145	No	1083	N/A	conserved Plasmodium protein, unknown function
PF3D7_0108900	0	0	0.06026	0	0	0	0	0	0	0	0	0	No	600	N/A	unspecified product		PF3D7_0108900	0	0	0	0	0	0	0	0	0	0	No	600	N/A	unspecified product
PF3D7_0109000	7.63756	0.06418	0.96422	0	2.17527	0	0.3037	0	0.28939	0	2.43866	0	No	675	PHIL1	photosensitized INA_labeled protein PHIL1, putative		PF3D7_0109000	7.81062	0.05743	2.51462	0	0.29935	0	0	0	2.42325	0	No	675	PHIL1	photosensitized INA_labeled protein PHIL1, putative
PF3D7_0109100	0.09518	0	0.12484	0	0.06087	0.0087	0.00919	0	0.02299	0	0.10333	0	No	3090	CCp5	LCCL domain_containing protein		PF3D7_0109100	0.13384	0	0.02283	0	0.01812	0	0	0	0.11409	0	No	3090	CCp5	LCCL domain_containing protein
PF3D7_0109200	0.30989	0.30989	1.18976	0	0.39634	0.07927	2.22046	0	0	0	0.74012	0.13457	No	699	N/A	cleavage and polyadenylation specificity factor subunit 5, putative		PF3D7_0109200	0.05546	0.05546	0.10407	0	1.81701	0	0	0	1.09202	0	No	699	N/A	cleavage and polyadenylation specificity factor subunit 5, putative
PF3D7_0109300	0	0	0	0.06036	0	0.04625	0	0.07333	0	0	0.03926	0	No	969	N/A	fatty acid elongation protein, GNS1/SUR4 family, putative		PF3D7_0109300	0	0	0	0	0	0.02409	0	0	0	0.06068	No	969	N/A	fatty acid elongation protein, GNS1/SUR4 family, putative
PF3D7_0109400	0.46727	0	2.61855	0	0.12806	0.04269	2.48178	0	0.18811	0	1.88415	0.07247	No	501	N/A	tubulin_specific chaperone a, putative		PF3D7_0109400	0.83624	0	0.22417	0	1.82357	0	0	0	2.24029	0	No	501	N/A	tubulin_specific chaperone a, putative
PF3D7_0109500	2.49819	0.06093	5.39068	0.05086	3.74061	0.03896	5.27212	0.04119	0.44645	0	4.16733	0.06615	No	468	N/A	N_acetyltransferase, putative		PF3D7_0109500	2.56259	0	3.41042	0.13642	7.87616	0.0812	0.31417	0.03927	4.90785	0	No	468	N/A	N_acetyltransferase, putative
PF3D7_0109600	0.35804	0.05967	0.29883	0	0.11448	0.03816	0.44371	0	0.03363	0	0.38869	0	No	453	N/A	cold_shock protein, putative		PF3D7_0109600	0.16019	0.0534	0.0334	0	0.43736	0.03976	0.03846	0	0.40054	0.05007	No	453	N/A	cold_shock protein, putative
PF3D7_0109700	0.19752	0	0.27476	0	0.37893	0.0421	0.93463	0	0	0	0.64329	0.07148	No	552	RRP36	rRNA biogenesis protein RRP36, putative		PF3D7_0109700	0.47132	0	0.44221	0	0.5703	0	0	0	0.55241	0.05524	No	552	RRP36	rRNA biogenesis protein RRP36, putative
PF3D7_0109800	1.85524	0	2.09249	0	2.37279	0.0481	4.21989	0	0.09891	0	2.17737	0	No	1728	cPheRS	phenylalanine__tRNA ligase alpha subunit		PF3D7_0109800	1.66011	0	2.58197	0	3.84208	0	0.09695	0	2.18766	0	No	1728	cPheRS	phenylalanine__tRNA ligase alpha subunit
PF3D7_0109850	0.06468	0	0.04319	0.06478	0.04136	0	0.00874	0.06121	0.00729	0	0.01404	0.04213	No	1791	N/A	phosphatidate cytidylyltransferase, putative		PF3D7_0109850	0.01158	0	0	0.02172	0.01724	0.08619	0	0	0.05427	0.03256	No	1791	N/A	phosphatidate cytidylyltransferase, putative
PF3D7_0109950	0.03514	0	0.26393	0	0.08987	0	0.40377	0	0	0	0.22886	0	No	504	N/A	conserved Plasmodium protein, unknown function		PF3D7_0109950	0.12576	0	0.09833	0	0.28093	0	0	0	0.08844	0	No	504	N/A	conserved Plasmodium protein, unknown function
PF3D7_0110000	0.3687	0	5.48785	0	0.15719	0.31437	0.45693	0	0.03463	0	1.86791	0.13342	No	705	N/A	conserved Plasmodium protein, unknown function		PF3D7_0110000	0.54987	0.05499	0.06879	0.13758	0.20472	0	0	0	1.75299	0.05156	No	705	N/A	conserved Plasmodium protein, unknown function
PF3D7_0110100	0.26256	0	0.32227	0	0.34568	0.03951	0.6995	0	0.0087	0	0.28504	0	No	2805	N/A	selenocysteine_specific elongation factor selB homologue, putative		PF3D7_0110100	0.1382	0	0.24205	0.00864	0.53512	0	0	0	0.31101	0	No	2805	N/A	selenocysteine_specific elongation factor selB homologue, putative
PF3D7_0110200	0.40113	0	1.0881	0	0.44891	0.12826	1.76252	0	0	0	0.97982	0	No	432	ERV1	FAD_linked sulfhydryl oxidase ERV1, putative		PF3D7_0110200	0.17947	0	0.11226	0.11226	1.53683	0.06682	0	0	1.68281	0	No	432	ERV1	FAD_linked sulfhydryl oxidase ERV1, putative
PF3D7_0110300	0	0	0	0	0	0.10074	0	0.21298	0.08879	0	0.17102	0	No	275	N/A	Plasmodium RNA of unknown function RUF5		PF3D7_0110300	0	0	0.08817	0	0.10497	0.10497	0	0	0.13218	0.13218	No	275	N/A	Plasmodium RNA of unknown function RUF5
PF3D7_0110400	2.2991	0.04508	3.04768	0.03763	2.82516	0.08648	3.99202	0.06095	0.02541	0	3.08322	0.19576	No	750	RPB9	DNA_directed RNA polymerase II subunit RPB9, putative		PF3D7_0110400	1.97662	0.04034	2.49798	0	3.36416	0.12015	0.14527	0	3.25285	0.07565	No	750	RPB9	DNA_directed RNA polymerase II subunit RPB9, putative
PF3D7_0110500	0.40136	0.01852	1.36573	0.00515	0.08687	0.01185	1.91171	0.0167	0.04176	0	1.11947	0.02681	No	6858	N/A	bromodomain protein, putative		PF3D7_0110500	0.3481	0.00553	0.12442	0.02074	1.87199	0.0288	0.04378	0.00398	1.12942	0.01554	No	6858	N/A	bromodomain protein, putative
PF3D7_0110600	2.19609	0.02021	3.17671	0.01687	3.46783	0.06031	3.94808	0.07286	1.01755	0.01898	3.29826	0.10239	No	5133	PIP5K	phosphatidylinositol_4_phosphate 5_kinase		PF3D7_0110600	1.91087	0.01808	3.4387	0.0377	3.98581	0.04489	1.09411	0.00434	2.67345	0.03391	No	5133	PIP5K	phosphatidylinositol_4_phosphate 5_kinase
PF3D7_0110700	0.32306	0	1.94138	0	0.18593	0.02066	1.81257	0	0.03642	0	2.45503	0.03507	No	1341	N/A	chromatin assembly factor 1 protein WD40 domain, putative		PF3D7_0110700	0.31799	0.02891	0.14466	0	1.1839	0	0.06246	0	1.73476	0	No	1341	N/A	chromatin assembly factor 1 protein WD40 domain, putative
PF3D7_0110800	1.43809	0	3.23645	0	1.1988	0.01642	3.99262	0.01736	0.13026	0	2.36969	0	No	1104	N/A	transcription initiation factor TFIIB, putative		PF3D7_0110800	1.53961	0	1.36548	0.02875	3.91835	0	0.08275	0.0331	2.24082	0	No	1104	N/A	transcription initiation factor TFIIB, putative
PF3D7_0110900	0	0	0.38672	0	0.14815	0	0.46981	0	0	0	0.67068	0	No	561	AKLP1	adenylate kinase_like protein 1		PF3D7_0110900	0	0	0.08645	0	0.97763	0	0	0	0.71272	0	No	561	AKLP1	adenylate kinase_like protein 1
PF3D7_0111000	0.14192	0	0.31794	0.00623	0.02866	0.02388	0.07574	0.03029	0.00842	0.00842	0.15407	0.00811	No	4995	N/A	kinesin_8, putative		PF3D7_0111000	0.06015	0.00668	0.02508	0	0.02986	0.01493	0.01444	0	0.21308	0.00627	No	4995	N/A	kinesin_8, putative
PF3D7_0111200	0	0	0	0	0.07837	0.03919	0	0	0	0	0	0	No	294	N/A	conserved Plasmodium protein, unknown function		PF3D7_0111200	0	0	0	0	0	0	0	0	0	0	No	294	N/A	conserved Plasmodium protein, unknown function
PF3D7_0111300	0.04945	0	0.29925	0	0	0	0.38445	0	0.00697	0	0.28187	0	No	3504	N/A	replication factor c protein, putative		PF3D7_0111300	0.04425	0	0.02076	0	0.34599	0	0.03187	0	0.25934	0	No	3504	N/A	replication factor c protein, putative
PF3D7_0111400	0.06025	0	0.11734	0	0.01284	0	0.1765	0	0	0	0.0218	0	No	2157	GEXP19	conserved Plasmodium protein, unknown function		PF3D7_0111400	0	0	0	0	0.20074	0	0	0	0.06741	0	No	2157	GEXP19	conserved Plasmodium protein, unknown function
PF3D7_0111500	0.17162	0	1.35056	0	0.06271	0	0.69608	0.06629	0.04146	0	0.95819	0	No	1116	N/A	UMP_CMP kinase, putative		PF3D7_0111500	0.26327	0	0.1784	0	0.8168	0.01634	0.0316	0	1.11083	0	No	1116	N/A	UMP_CMP kinase, putative
PF3D7_0111600	0.28998	0	0.33883	0	0.18543	0	0.39203	0	0	0	0.9444	0	No	747	N/A	conserved Plasmodium protein, unknown function		PF3D7_0111600	0.25948	0	0	0	0.2705	0	0	0	0.53526	0	No	747	N/A	conserved Plasmodium protein, unknown function
PF3D7_0111700	0	0	0	0	0	0.07826	0	0	0	0	0	0	No	354	N/A	conserved Plasmodium protein, unknown function		PF3D7_0111700	0	0	0	0	0.16308	0	0	0	0.10268	0	No	354	N/A	conserved Plasmodium protein, unknown function
PF3D7_0111800	0.16875	0	0.88347	0	0.00981	0	1.45181	0	0.00865	0	0.59955	0	No	1863	N/A	eukaryotic translation initiation factor 4E, putative		PF3D7_0111800	0.151	0	0	0	1.71722	0	0.03955	0	0.86238	0	No	1863	N/A	eukaryotic translation initiation factor 4E, putative
PF3D7_0111900	0.50208	0	1.19729	0	0.18347	0	1.64849	0	0.04043	0	0.77866	0	No	246	N/A	conserved protein, unknown function		PF3D7_0111900	0.51346	0	0.12044	0	0.86024	0	0	0	1.02306	0	No	246	N/A	conserved protein, unknown function
PF3D7_0112000	0.09467	0	0.31607	0	0.08476	0	0.21759	0	0	0	0.16445	0	No	1344	TatD	TatD_like deoxyribonuclease		PF3D7_0112000	0.1186	0	0.06359	0	0.40372	0	0	0	0.12709	0	No	1344	TatD	TatD_like deoxyribonuclease
PF3D7_0112100	0	0	0	0	0	0	0	0	0	0	0	0	No	492	N/A	conserved Plasmodium protein, unknown function		PF3D7_0112100	0	0	0.04928	0	0.05867	0	0	0	0.07388	0	No	492	N/A	conserved Plasmodium protein, unknown function
PF3D7_0112200	0.19011	0	2.02312	0.05289	0.01013	0	4.01604	0.00535	0	0	1.03195	0.0086	No	5469	MRP1	multidrug resistance_associated protein 1		PF3D7_0112200	0.1843	0	0.02217	0.00443	4.23301	0.01583	0.00511	0	0.91719	0.01329	No	5469	MRP1	multidrug resistance_associated protein 1
PF3D7_0112300	1546.56	8.12419	889.149	4.57657	2028.36	9.53972	1459.59	5.65531	831.2	9.27154	2469.83	6.04031	No	2149	N/A	18S ribosomal RNA		PF3D7_0112300	2089.07	12.1764	1997.93	8.44	1493.15	6.27282	993.376	10.5371	2545.12	6.02147	No	2149	N/A	18S ribosomal RNA
PF3D7_0112400	0	0	0.09062	0	0	0	0	0	0	0	0	0	No	399	N/A	unspecified product		PF3D7_0112400	0	0	0	0	0	0	0	0	0.2733	0	No	399	N/A	unspecified product
PF3D7_0112500	0.30509	0	2.80099	0	0	0.1951	0.6187	0	0.17195	0	1.32483	0	No	142	N/A	5.8S ribosomal RNA		PF3D7_0112500	0	0	0.17076	0	1.21968	0	0	0	2.04782	0	No	142	N/A	5.8S ribosomal RNA
PF3D7_0112600	0	0	2.33965	0	0.65186	0	7.06285	0	0.02873	0.02873	2.21324	0	No	850	N/A	unspecified product		PF3D7_0112600	0.27364	0	0.54202	0	8.69368	0.03396	0.09855	0	1.75329	0	No	850	N/A	unspecified product
PF3D7_0112700	2147.93	10.5983	2435.84	15.1012	3076.17	17.936	2299.56	12.3234	6199.53	36.0191	2245.38	13.4883	No	4104	N/A	28S ribosomal RNA		PF3D7_0112700	2460.45	15.4913	3100.74	17.2348	2397.07	12.5901	5784.37	31.3776	2198	13.7902	No	4104	N/A	28S ribosomal RNA
PF3D7_0112800	0.10697	0	0	0	0.13681	0	0	0	0	0	0	0	No	612	N/A	Plasmodium exported protein (hyp11), unknown function		PF3D7_0112800	0.04786	0	0.05987	0	0	0	0	0	0.04487	0	No	612	N/A	Plasmodium exported protein (hyp11), unknown function
PF3D7_0112900	0.06306	0	0.05263	0.21053	0	0	0.12788	0.12788	0.03554	0	0	0	No	567	N/A	Plasmodium exported protein, unknown function		PF3D7_0112900	0	0	0.0353	0	0	0.04202	0	0	0.05291	0.05291	No	567	N/A	Plasmodium exported protein, unknown function
PF3D7_0113000	16.7787	0.40687	51.1325	2.15074	9.00747	1.26377	25.107	2.06933	47.0219	2.47886	60.1773	2.14543	No	2022	GARP	glutamic acid_rich protein		PF3D7_0113000	10.8704	0.58946	9.07676	1.09528	24.4636	1.85897	45.541	2.32263	61.2856	2.50345	No	2022	GARP	glutamic acid_rich protein
PF3D7_0113100	0.01793	0	0.05237	0	0.02293	0.00573	0.0303	0	0	0	0.06812	0	No	4668	SURF1.1	surface_associated interspersed protein 1.1 (SURFIN 1.1)		PF3D7_0113100	0.00802	0	0	0	0.01195	0	0	0	0.02256	0.00752	No	4668	SURF1.1	surface_associated interspersed protein 1.1 (SURFIN 1.1)
PF3D7_0113200	0.7485	0	4.67596	0.03786	0.02901	0	13.9679	0.06133	0.01278	0	4.58001	0	No	1779	N/A	Plasmodium exported protein, unknown function		PF3D7_0113200	0.89304	0	0.15234	0	12.8611	0.10579	0.05847	0	5.44279	0.03806	No	1779	N/A	Plasmodium exported protein, unknown function
PF3D7_0113300	1.25248	0.02237	0.22401	0	2.35991	0.05721	0.57451	0.04536	0.08824	0	0.63129	0.09712	No	1755	N/A	Plasmodium exported protein (hyp1), unknown function		PF3D7_0113300	0.94063	0	2.67893	0.01252	0.53648	0.22353	0.01441	0	0.78815	0.03753	No	1755	N/A	Plasmodium exported protein (hyp1), unknown function
PF3D7_0113400	0	0.02894	0.07246	0	0.01851	0.03701	0.01956	0	0	0	0.03142	0.06283	No	1296	N/A	Plasmodium exported protein, unknown function		PF3D7_0113400	0	0	0	0.04859	0.03856	0	0	0	0.09712	0	No	1296	N/A	Plasmodium exported protein, unknown function
PF3D7_0113600	0.06757	0.00751	0.0376	0	0.22086	0.0144	0.03045	0.01015	0.02962	0	0.17117	0	Yes	5682	SURF1.2	surface_associated interspersed protein 1.2 (SURFIN 1.2), pseudogene		PF3D7_0113600	0.08734	0	0.22693	0.02101	0	0	0.06775	0.00968	0.13859	0	Yes	5682	SURF1.2	surface_associated interspersed protein 1.2 (SURFIN 1.2), pseudogene
PF3D7_0113700	4.10499	0.04887	1.50914	0	5.62515	0.04688	1.66824	0.04955	0.08263	0	2.01601	0.02653	No	1209	HSP40	heat shock protein 40, type II		PF3D7_0113700	3.1485	0.04373	5.12861	0.01368	1.96997	0.03256	0.09449	0	1.94762	0	No	1209	HSP40	heat shock protein 40, type II
PF3D7_0113800	0.05623	0	0.04693	0	0.11987	0.02997	0.08553	0.00317	0.03962	0.00528	0.22892	0	No	8703	N/A	DBL containing protein, unknown function		PF3D7_0113800	0.05032	0	0.09967	0.01574	0.09367	0	0.01812	0	0.18872	0.00786	No	8703	N/A	DBL containing protein, unknown function
PF3D7_0113900	9.68492	0.04724	2.05041	0	16.4048	0.09063	2.58679	0.03194	0.05325	0	2.30797	0	No	732	CBP1	CX3CL1_binding protein 1		PF3D7_0113900	6.29893	0	16.9499	0	2.54975	0.03148	0.12179	0	1.86302	0	No	732	CBP1	CX3CL1_binding protein 1
PF3D7_0114000	0.27894	0	1.62166	0.04817	0.20298	0.01845	0.07152	0	0.1518	0.01626	2.1824	0.03133	No	4392	EPF1	exported protein family 1		PF3D7_0114000	0.17214	0.01721	0.15074	0.01077	0.08332	0.01282	0.11159	0.0124	2.38075	0.03228	No	4392	EPF1	exported protein family 1
PF3D7_0114100	0	0	0.9224	0	0.07067	0.03534	1.90502	0	0	0	0.11998	0	No	690	MC-2TM	Pfmc_2TM Maurer's cleft two transmembrane protein		PF3D7_0114100	0.14834	0	0	0	1.76729	0	0	0	0.18545	0	No	690	MC-2TM	Pfmc_2TM Maurer's cleft two transmembrane protein
PF3D7_0114200	0	0	0	0	0	0.02434	0	0	0	0	0	0	No	1044	EPF3	exported protein family 3		PF3D7_0114200	0	0	0	0	0	0	0	0	0	0	No	1044	EPF3	exported protein family 3
PF3D7_0114300	0	0	0.03122	0	0.04785	0.02392	0	0	0	0	0	0	Yes	960	EPF4	exported protein family 4, pseudogene		PF3D7_0114300	0	0	0	0	0	0	0	0	0	0	Yes	960	EPF4	exported protein family 4, pseudogene
PF3D7_0114400	0	0	0	0	0.02003	0.04006	0	0	0	0	0	0	Yes	1380	VAR	erythrocyte membrane protein 1 (PfEMP1), exon 2, pseudogene		PF3D7_0114400	0	0.02803	0	0	0	0	0	0	0	0	Yes	1380	VAR	erythrocyte membrane protein 1 (PfEMP1), exon 2, pseudogene
PF3D7_0114500	0	0	0.42707	0	0	0	0.28824	0	0	0	0	0	No	333	N/A	Plasmodium exported protein (hyp10), unknown function		PF3D7_0114500	0	0	0	0	0.39776	0	0	0	0.07155	0	No	333	N/A	Plasmodium exported protein (hyp10), unknown function
PF3D7_0114600	0	0	0	0	0.05222	0.02611	0	0	0	0	0	0	Yes	939	N/A	stevor, pseudogene		PF3D7_0114600	0	0	0	0	0.02721	0.02721	0	0	0	0	Yes	939	N/A	stevor, pseudogene
PF3D7_0114700	0	0	0	0	0	0.0243	0	0	0	0.02142	0	0	No	972	RIF	rifin		PF3D7_0114700	0	0	0	0	0	0	0	0.09797	0	0	No	972	RIF	rifin
PF3D7_0114800	0	0	0	0	0.03516	0.03516	0.07433	0	0	0	0	0	No	633	N/A	Plasmodium exported protein (hyp7), unknown function		PF3D7_0114800	0	0	0	0	0.03663	0	0	0	0	0	No	633	N/A	Plasmodium exported protein (hyp7), unknown function
PF3D7_0114900	0	0	0	0	0	0	0	0	0	0.03396	0	0	Yes	636	N/A	Plasmodium exported protein, unknown function, pseudogene		PF3D7_0114900	0	0	0	0	0	0.12044	0.1165	0	0	0	Yes	636	N/A	Plasmodium exported protein, unknown function, pseudogene
PF3D7_0115000	0.06407	0	0.02376	0.01188	0.0091	0.04097	0.02887	0	0	0	0.06182	0	No	5778	SURF1.3	surface_associated interspersed protein 1.3 (SURFIN 1.3)		PF3D7_0115000	0.01911	0	0.01992	0	0.07114	0	0	0	0.07167	0.00597	No	5778	SURF1.3	surface_associated interspersed protein 1.3 (SURFIN 1.3)
PF3D7_0115050	1.18691	0	1.2383	0	0	0	1.00291	0	1.50518	0	3.54345	0	No	146	N/A	H/ACA snoRNA		PF3D7_0115050	0.26552	0	0.16608	0	1.58168	0	2.86865	0	1.49378	0	No	146	N/A	H/ACA snoRNA
PF3D7_0115100	0.04315	0	0	0	0.05519	0	0	0	0	0	0	0	No	882	N/A	Plasmodium exported protein (PHISTa), unknown function		PF3D7_0115100	0	0	0.02415	0	0.02875	0	0	0	0.0362	0	No	882	N/A	Plasmodium exported protein (PHISTa), unknown function
PF3D7_0115150	0	0	0	0	0.04549	0.13647	0	0	0	0	0	0	Yes	606	N/A	Plasmodium exported protein, unknown function, pseudogene		PF3D7_0115150	0	0	0.03982	0	0.0474	0	0	0	0	0	Yes	606	N/A	Plasmodium exported protein, unknown function, pseudogene
PF3D7_0115200	0.06471	0	0	0.027	0.06207	0.08276	0.10935	0	0.01824	0	0	0	No	1107	RIF	rifin		PF3D7_0115200	0	0	0	0.01811	0.04312	0	0	0	0	0	No	1107	RIF	rifin
PF3D7_0115300	0	0	0	0	0.02364	0.02364	0	0	0	0	0.08026	0.08026	No	1011	RIF	rifin		PF3D7_0115300	0	0	0	0	0	0.17241	0	0	0	0	No	1011	RIF	rifin
PF3D7_0115400	0.08596	0	0.21523	0	0.02748	0	0.34863	0	0	0	0.04666	0	No	906	N/A	stevor		PF3D7_0115400	0.03846	0	0	0	0.34364	0	0	0	0.39666	0	No	906	N/A	stevor
PF3D7_0115500	0.0333	0.0666	0	0.08338	0.02129	0.04259	0	0	0	0	0	0	Yes	1299	N/A	erythrocyte membrane protein 1 (PfEMP1), pseudogene		PF3D7_0115500	0	0.23838	0	0	0	0.06656	0	0	0	0	Yes	1299	N/A	erythrocyte membrane protein 1 (PfEMP1), pseudogene
PF3D7_0115600	1.99219	0.25298	26.604	0.26393	0.04044	0.78865	1.56044	0.83366	0.01782	0.01782	0.41195	0.24031	No	1140	RIF	rifin		PF3D7_0115600	2.12222	0.33956	0	0.70797	1.30633	0.8428	0.08152	0.04076	0.50411	0.45104	No	1140	RIF	rifin
PF3D7_0115700	0.14433	0.01155	0.06264	0.03373	0.3655	0.08122	0.01561	0.05464	0.03579	0.01952	0.11908	0.01253	No	6612	VAR	erythrocyte membrane protein 1, PfEMP1		PF3D7_0115700	0.17048	0.04133	0.27467	0	0.01539	0.03462	0.04465	0.02605	0.07266	0.01938	No	6612	VAR	erythrocyte membrane protein 1, PfEMP1
PF3D7_0200100	0.54728	0.06567	0.29843	0.04872	0.8866	0.04666	0.11838	0.03453	0.10693	0.04524	0.26142	0.06337	No	5136	VAR	erythrocyte membrane protein 1, PfEMP1		PF3D7_0200100	0.33301	0.07835	0.87811	0.03676	0.11183	0.01945	0.06114	0.07995	0.27551	0.0551	No	5136	VAR	erythrocyte membrane protein 1, PfEMP1
PF3D7_0200200	0	0.24655	0.08819	0.11759	0	0.22523	0.04762	0.33333	0	0.0397	0.15295	0.53532	No	1005	RIF	rifin		PF3D7_0200200	0	0.15759	0	0.23657	0	0.21121	0	0.0227	0.08866	0.23641	No	1005	RIF	rifin
PF3D7_0200300	0.03275	0	0.08199	0	0.39786	0	0.06641	0.02214	0.07382	0	0.03555	0	No	1323	N/A	erythrocyte membrane protein 1 (PfEMP1), exon 2		PF3D7_0200300	0.26371	0	0.05498	0	0.04364	0	0	0	0.08242	0	No	1323	N/A	erythrocyte membrane protein 1 (PfEMP1), exon 2
PF3D7_0200400	0	0	0	0	0.05448	0.05448	0.0288	0	0	0	0.09249	0	No	915	N/A	stevor		PF3D7_0200400	0	0	0	0	0	0	0	0	0.03574	0	No	915	N/A	stevor
PF3D7_0200500	0	0.03223	0.0269	0	0.08245	0.02061	0	0	0.01817	0	0	0	No	1113	RIF	rifin		PF3D7_0200500	0.02884	0	0	0	0	0	0.02077	0	0	0	No	1113	RIF	rifin
PF3D7_0200600	0	0	0	0.08521	0	0.04353	0	0	0	0	0.03695	0	No	1128	RIF	rifin		PF3D7_0200600	0	0	0	0	0	0	0	0	0.02855	0	No	1128	RIF	rifin
PF3D7_0200700	0.03537	0	0.02952	0	0.04523	0.04523	0.11953	0	0	0	0.03839	0	No	993	RIF	rifin		PF3D7_0200700	0	0	0	0	0	0	0	0	0.02967	0	No	993	RIF	rifin
PF3D7_0200800	0.14274	0	0	0	0.20538	0.1141	0.02412	0	0	0	0	0	Yes	1212	N/A	erythrocyte membrane protein 1 (PfEMP1), exon 2, pseudogene		PF3D7_0200800	0.03193	0.0958	0	0.01997	0	0.02378	0	0	0	0	Yes	1212	N/A	erythrocyte membrane protein 1 (PfEMP1), exon 2, pseudogene
PF3D7_0200900	0	0	0	0	0.08295	0.02765	0.02923	0	0	0	0	0	Yes	894	N/A	stevor, pseudogene		PF3D7_0200900	0	0	0	0	0	0	0	0	0	0	Yes	894	N/A	stevor, pseudogene
PF3D7_0201000	0.08038	0	0	0	0.0257	0.1285	0	0	0	0	0	0	No	939	RIF	rifin		PF3D7_0201000	0	0	0	0	0	0	0	0	0	0	No	939	RIF	rifin
PF3D7_0201100	0	0	0	0	0	0.13007	0	0	0	0	0	0	No	213	N/A	Plasmodium exported protein, unknown function, fragment		PF3D7_0201100	0	0	0	0	0	0	0	0	0	0	No	213	N/A	Plasmodium exported protein, unknown function, fragment
PF3D7_0201200	0	0.10653	0	0.08891	0.02271	0.06812	0	0	0	0	0	0	No	1071	RIF	rifin		PF3D7_0201200	0	0.03178	0	0	0.02366	0	0	0	0	0	No	1071	RIF	rifin
PF3D7_0201300	0	0.0426	0	0	0.02724	0.1362	0	0.05759	0	0	0	0	No	918	N/A	stevor		PF3D7_0201300	0	0.07624	0	0	0	0.02838	0	0	0	0.03574	No	918	N/A	stevor
PF3D7_0201400	0	0	0.05286	0	0	0.08101	0	0	0	0	0	0	No	471	N/A	Plasmodium exported protein (hyp10), unknown function		PF3D7_0201400	0	0	0	0.10635	0.0844	0	0	0	0	0	No	471	N/A	Plasmodium exported protein (hyp10), unknown function
PF3D7_0201500	1.08759	0	1.81548	0.03782	0.23183	0	6.18783	0.15316	0.05108	0	2.80417	0	No	765	N/A	Plasmodium exported protein (hyp9), unknown function		PF3D7_0201500	1.17595	0	0.17755	0	6.3408	0.03019	0.08762	0	2.8136	0.07604	No	765	N/A	Plasmodium exported protein (hyp9), unknown function
PF3D7_0201600	4.50463	0	3.20272	0.04642	2.34718	0.01778	5.07506	0.13158	0.78361	0	4.76954	0.06037	No	1458	RLP1	PHISTb domain_containing RESA_like protein 1		PF3D7_0201600	3.23464	0	2.58356	0.01556	5.41001	0.03705	0.5914	0	5.226	0	No	1458	RLP1	PHISTb domain_containing RESA_like protein 1
PF3D7_0201700	4.46031	0	0.56596	0	9.92521	0.02891	0.60098	0	0.16986	0	1.39049	0.01636	No	2703	N/A	DnaJ protein, putative		PF3D7_0201700	3.86985	0.04045	9.6908	0.05904	0.56225	0.01004	0.05827	0	1.51716	0	No	2703	N/A	DnaJ protein, putative
PF3D7_0201800	10.4327	0.04421	6.30924	0.01845	11.1381	0.09894	10.444	0	0.3239	0	7.87054	0.07199	No	1266	KAHsp40	knob associated heat shock protein 40		PF3D7_0201800	7.79274	0.05934	10.5776	0.01237	10.4417	0.01473	0.22793	0	8.32683	0.03709	No	1266	KAHsp40	knob associated heat shock protein 40
PF3D7_0201900	40.1657	0.13248	45.8264	0.13942	6.83664	0.0442	82.3375	0.36212	1.5973	0.00325	138.474	0.54404	No	7326	EMP3	erythrocyte membrane protein 3		PF3D7_0201900	35.1063	0.09793	6.69313	0.06126	79.6581	0.47591	1.78199	0.03712	138.329	0.43013	No	7326	EMP3	erythrocyte membrane protein 3
PF3D7_0202000	354.769	2.06553	289.056	1.57405	625.715	9.03936	247.186	3.47243	28.3553	0.48592	383.309	2.78834	No	1965	KAHRP	knob_associated histidine_rich protein		PF3D7_0202000	314.611	2.25009	619.291	9.29912	246.747	2.93205	25.942	0.38201	375.679	3.0592	No	1965	KAHRP	knob_associated histidine_rich protein
PF3D7_0202100	4.81359	0.12779	0.95995	0.21332	3.13269	0.10896	0.6047	0.83507	0.24009	0	1.38735	0.18498	No	909	LSAP2	liver stage associated protein 2		PF3D7_0202100	3.12567	0.03812	2.57502	0.07153	0.42575	1.16371	0.02745	0	1.03649	0.17871	No	909	LSAP2	liver stage associated protein 2
PF3D7_0202200	5.07207	0	0.73208	0	6.77964	0.02439	0.56714	0.02578	0.12896	0	1.32483	0.0414	No	873	PTP1	EMP1_trafficking protein		PF3D7_0202200	4.36799	0.03412	7.0439	0.02135	0.78771	0	0.02458	0	0.95991	0	No	873	PTP1	EMP1_trafficking protein
PF3D7_0202300	0.21425	0	0.57224	0	0.0548	0.0548	0.75313	0.02897	0	0	0.32564	0	No	804	N/A	Plasmodium exported protein (hyp11), unknown function		PF3D7_0202300	0.11503	0	0.04797	0	1.08496	0	0	0	0.10786	0	No	804	N/A	Plasmodium exported protein (hyp11), unknown function
PF3D7_0202400	4.18819	0.2663	9.40579	0.54556	0.2864	0.05418	4.67218	0.35185	2.85858	0.32747	8.87011	0.61762	No	3579	N/A	gamete antigen 27/25, putative		PF3D7_0202400	3.28194	0.31411	0.31165	0.09485	5.09727	0.37907	3.06598	0.25745	9.13035	0.5789	No	3579	N/A	gamete antigen 27/25, putative
PF3D7_0202500	238.07	0.26992	67.4728	0.22528	392.601	1.20827	51.1803	0	23.5045	0.15213	93.9161	0.14651	No	321	ETRAMP2	early transcribed membrane protein 2		PF3D7_0202500	221.002	0.12077	393.106	1.13309	48.1995	0.08992	17.7445	0.26095	96.477	0.67942	No	321	ETRAMP2	early transcribed membrane protein 2
PF3D7_0202600	0.15392	0.01026	0.80504	0.04282	0.24935	0.00656	1.65777	0.04162	0.04627	0	0.89117	0.0557	No	4026	N/A	conserved Plasmodium protein, unknown function		PF3D7_0202600	0.14691	0	0.17804	0.02297	1.55883	0.06153	0.04629	0	0.89537	0.02583	No	4026	N/A	conserved Plasmodium protein, unknown function
PF3D7_0202700	0.02679	0	0.15653	0	0.0514	0	0.07244	0	0.0302	0	0.05817	0	No	1617	OPP	octaprenyl pyrophosphate synthase		PF3D7_0202700	0.02397	0	0	0.015	0.24992	0.01785	0	0	0.08992	0	No	1617	OPP	octaprenyl pyrophosphate synthase
PF3D7_0202800	0	0	0.04341	0	0	0	0.03516	0	0	0	0	0	No	363	N/A	conserved Plasmodium protein, unknown function		PF3D7_0202800	0	0	0	0	0	0	0	0	0	0.04364	No	363	N/A	conserved Plasmodium protein, unknown function
PF3D7_0202900	0	0.01912	0	0.01596	0	0	0	0.01292	0	0	0	0	No	864	DHHC12	palmitoyltransferase DHHC12, putative		PF3D7_0202900	0	0	0	0	0	0.01274	0	0	0	0	No	864	DHHC12	palmitoyltransferase DHHC12, putative
PF3D7_0203000	0.14587	0.00729	0.2861	0.02435	0.02332	0.00466	0.08874	0	0.04522	0.00411	0.11877	0	No	5940	ROPE	repetitive organellar protein, putative		PF3D7_0203000	0.09137	0	0.02041	0	0.02916	0	0.0235	0.0094	0.23865	0	No	5940	ROPE	repetitive organellar protein, putative
PF3D7_0203100	0.16265	0	0.11636	0	0.05201	0.00371	0.12565	0	0.07203	0.00655	0.08829	0	No	7458	N/A	protein kinase, putative		PF3D7_0203100	0.11435	0.0052	0.07153	0	0.11998	0	0.08611	0.00374	0.14621	0.00487	No	7458	N/A	protein kinase, putative
PF3D7_0203200	0.05685	0	0.23726	0	0.09089	0.01818	0.46118	0	0	0	0.09258	0	No	1524	N/A	conserved Plasmodium protein, unknown function		PF3D7_0203200	0.10175	0	0.12729	0	0.5114	0	0	0	0.02385	0	No	1524	N/A	conserved Plasmodium protein, unknown function
PF3D7_0203300	0.05943	0	0.496	0	0.038	0.038	0.24103	0	0	0	0.19354	0	No	729	ERCC1	ERCC1 nucleotide excision repair protein, putative		PF3D7_0203300	0.10635	0	0.06652	0	0.55435	0	0	0	0.04986	0	No	729	ERCC1	ERCC1 nucleotide excision repair protein, putative
PF3D7_0203400	0.2591	0	0.64877	0	0.03314	0	0.24521	0	0.11683	0	0.56258	0.05626	No	276	N/A	conserved Plasmodium protein, unknown function		PF3D7_0203400	0.41734	0	0.17403	0	0.2417	0	0.1002	0	1.39134	0	No	276	N/A	conserved Plasmodium protein, unknown function
PF3D7_0203500	0	0	0	0	0	0	0	0	0	0	0	0	No	72	N/A	tRNA Glutamine		PF3D7_0203500	0	0	0	0	0	0	0	0	0	0	No	72	N/A	tRNA Glutamine
PF3D7_0203600	0	0.02271	0	0.05685	0.01452	0.04356	0	0	0	0	0.02465	0.0493	No	1908	N/A	conserved Plasmodium protein, unknown function		PF3D7_0203600	0	0.02032	0	0.02542	0	0.01513	0	0	0.0381	0	No	1908	N/A	conserved Plasmodium protein, unknown function
PF3D7_0203700	6.01451	0.08932	6.85888	0.29821	6.11199	0.11424	5.27331	0.12076	9.09566	0.20138	10.4406	0.61415	No	1320	MAK16	protein MAK16, putative		PF3D7_0203700	3.70341	0.37301	6.39949	0.26665	4.36458	0.07936	8.50118	0.09595	10.7172	0.52462	No	1320	MAK16	protein MAK16, putative
PF3D7_0203800	0.02586	0	0.03238	0.01079	0.01654	0.01654	0.04371	0.00874	0	0	0.04212	0	No	1629	N/A	conserved Plasmodium protein, unknown function		PF3D7_0203800	0.04629	0	0	0.01448	0.01723	0.01723	0	0	0.05425	0	No	1629	N/A	conserved Plasmodium protein, unknown function
PF3D7_0203900	0.07495	0	0.62558	0	0.01598	0	0.5911	0	0	0	0.37972	0.02712	No	1734	N/A	5'_3' exonuclease, N_terminal resolvase_like domain, putative		PF3D7_0203900	0.11178	0	0	0	0.68252	0.01665	0	0	0.6708	0	No	1734	N/A	5'_3' exonuclease, N_terminal resolvase_like domain, putative
PF3D7_0204000	0	0	0.22493	0.01406	0	0	0.20495	0	0	0	0.03657	0.01829	No	2394	N/A	condensin_2 complex subunit H2, putative		PF3D7_0204000	0.01507	0	0.02828	0	0.11223	0	0	0	0.01413	0	No	2394	N/A	condensin_2 complex subunit H2, putative
PF3D7_0204100	0.45285	0.01258	0.36746	0.0105	0.11664	0.00402	0.1403	0	0.10989	0.01063	0.49162	0.02048	No	6888	N/A	conserved Plasmodium protein, unknown function		PF3D7_0204100	0.22512	0.00563	0.08801	0	0.10477	0	0.16215	0	0.52771	0.01055	No	6888	N/A	conserved Plasmodium protein, unknown function
PF3D7_0204200	2.41376	0	3.5321	0	2.1249	0	4.38639	0.02119	0.08834	0	3.23298	0.03403	No	831	N/A	conserved Plasmodium protein, unknown function		PF3D7_0204200	2.216	0	1.91248	0	4.40714	0.06266	0.04041	0	3.86633	0	No	831	N/A	conserved Plasmodium protein, unknown function
PF3D7_0204300	0.35221	0	0.81274	0	0.25173	0	0.85432	0.01401	0.01168	0	0.38237	0	No	2091	N/A	conserved Plasmodium protein, unknown function		PF3D7_0204300	0.18539	0.03708	0.3131	0	0.91111	0	0	0	0.57365	0	No	2091	N/A	conserved Plasmodium protein, unknown function
PF3D7_0204400	0	0	0.39445	0	0.23506	0.10074	0.49696	0	0	0	0.05701	0.05701	No	324	N/A	dynein light chain, putative		PF3D7_0204400	0.04699	0	0.02939	0	0.45485	0	0	0	0.04406	0	No	324	N/A	dynein light chain, putative
PF3D7_0204500	0.71137	0.07114	0.77185	0	1.251	0	2.30818	0	0	0	0.92672	0	No	1218	AspAT	aspartate transaminase		PF3D7_0204500	0.73203	0	0.99541	0	2.34623	0	0	0	0.86545	0.02984	No	1218	AspAT	aspartate transaminase
PF3D7_0204600	0.20647	0	0.73999	0.01014	0.03883	0.00777	1.12477	0.00821	0	0	0.43511	0.02637	No	3567	N/A	5'_3' exonuclease, putative		PF3D7_0204600	0.07608	0	0.03399	0.0068	0.77687	0.00809	0	0	0.46875	0.03057	No	3567	N/A	5'_3' exonuclease, putative
PF3D7_0204700	6.74856	0.08579	13.628	0.04773	8.43002	0.01829	27.1587	0.05799	0.32234	0	12.045	0.18626	No	1515	HT	hexose transporter		PF3D7_0204700	5.93643	0.02559	8.13071	0	25.8744	0.15243	0.14744	0	10.9166	0.07198	No	1515	HT	hexose transporter
PF3D7_0204800	0.03463	0	0.20232	0.0289	0.02215	0.02215	0.35114	0.04682	0	0	0.11278	0	No	1251	N/A	3'_5' exonuclease, putative		PF3D7_0204800	0.03099	0	0	0.01938	0.34611	0.11537	0	0	0.14528	0.08717	No	1251	N/A	3'_5' exonuclease, putative
PF3D7_0204900	0.06769	0	0.56497	0.02825	0.02164	0	0.41182	0	0	0	0.14697	0	No	1065	N/A	ubiE/COQ5 methyltransferase, putative		PF3D7_0204900	0.12114	0	0.05683	0.01894	0.38337	0	0.02181	0	0.28397	0	No	1065	N/A	ubiE/COQ5 methyltransferase, putative
PF3D7_0205000	0.02837	0	0.04736	0	0.01814	0.03629	0	0.01918	0	0	0.0616	0	No	1527	N/A	conserved Plasmodium protein, unknown function		PF3D7_0205000	0	0	0	0	0	0.03781	0	0	0.0238	0.0238	No	1527	N/A	conserved Plasmodium protein, unknown function
PF3D7_0205100	0.01725	0	0.0432	0	0.0331	0	0.02333	0	0.00972	0	0.03746	0	No	2118	N/A	conserved Plasmodium protein, unknown function		PF3D7_0205100	0	0	0	0	0	0	0	0	0.02895	0	No	2118	N/A	conserved Plasmodium protein, unknown function
PF3D7_0205200	0	0	0.03524	0	0.027	0	0	0	0	0	0	0	No	591	N/A	conserved Plasmodium protein, unknown function		PF3D7_0205200	0	0	0	0	0	0	0	0	0	0	No	591	N/A	conserved Plasmodium protein, unknown function
PF3D7_0205300	0	0	0	0	0.01079	0.01079	0	0.01141	0	0	0	0	No	1851	N/A	conserved Plasmodium protein, unknown function		PF3D7_0205300	0	0	0	0	0	0	0	0	0.01416	0	No	1851	N/A	conserved Plasmodium protein, unknown function
PF3D7_0205400	0.44142	0.06306	0.68422	0	0.46375	0.02016	0.78861	0	0	0	0.47921	0	No	1374	N/A	PCI domain_containing protein, putative		PF3D7_0205400	0.1975	0	0.58238	0	0.56723	0	0	0	0.34391	0	No	1374	N/A	PCI domain_containing protein, putative
PF3D7_0205500	0.38002	0	0.58149	0	1.98463	0	1.66976	0	0.10709	0	1.65022	0	No	399	N/A	DNA_directed RNA polymerase II 16 kDa subunit, putative		PF3D7_0205500	1.07683	0	1.63072	0	1.85686	0	0.16328	0	1.32854	0	No	399	N/A	DNA_directed RNA polymerase II 16 kDa subunit, putative
PF3D7_0205600	0.22706	0	0.89069	0.01895	0.18876	0.01452	0.62929	0.06139	0.07678	0	0.54229	0.02465	No	1908	N/A	conserved Plasmodium protein, unknown function		PF3D7_0205600	0.14222	0	0.1398	0.02542	0.83208	0.04539	0.10244	0	0.38101	0	No	1908	N/A	conserved Plasmodium protein, unknown function
PF3D7_0205700	0.40546	0	0.18222	0.02603	0.51857	0	0.69576	0	0.01758	0	0.3386	0.03386	No	618	N/A	RNA_binding protein, putative		PF3D7_0205700	0.41864	0	0.33169	0	0.60267	0	0	0	0.26169	0	No	618	N/A	RNA_binding protein, putative
PF3D7_0205800	0.23167	0.11584	0.4834	0	0	0.03704	0.62642	0.0783	0	0.03264	0.2515	0.12575	No	363	PH1	PH domain_containing protein, putative		PF3D7_0205800	0.15548	0	0.06483	0.06483	0.50168	0.03859	0	0	0.58313	0.04859	No	363	PH1	PH domain_containing protein, putative
PF3D7_0205900	1.27063	0.0484	3.12092	0.0202	0.98279	0.06965	5.30075	0.02454	0.04092	0	2.54862	0.03941	No	2901	RPN1	26S proteasome regulatory subunit RPN1, putative		PF3D7_0205900	0.92042	0	1.02953	0.03387	5.12004	0.03225	0.0468	0	2.59924	0	No	2901	RPN1	26S proteasome regulatory subunit RPN1, putative
PF3D7_0206000	0.52356	0.00952	0.66739	0.03178	0.51743	0.04261	0.79149	0	0.0161	0	0.55805	0	No	4551	RAD2	DNA repair protein RAD2, putative		PF3D7_0206000	0.27258	0	0.54346	0.02131	0.89432	0.03171	0.02454	0	0.55909	0.02396	No	4551	RAD2	DNA repair protein RAD2, putative
PF3D7_0206100	0.45195	0	0.53887	0	0.68124	0.04129	1.02563	0	0.01819	0	0.59578	0	No	750	SufE	cysteine desulfuration protein SufE		PF3D7_0206100	0.54885	0	0.70468	0	1.26906	0	0	0	0.59588	0	No	750	SufE	cysteine desulfuration protein SufE
PF3D7_0206200	2.27072	0.05103	0.63884	0	1.0442	0	0.32769	0.03449	0.18694	0	0.72015	0.08309	No	1698	PAT	pantothenate transporter		PF3D7_0206200	1.71228	0.04566	0.97107	0.01428	0.391	0.119	0.01644	0	0.77064	0.04281	No	1698	PAT	pantothenate transporter
PF3D7_0206300	0.90524	0.00431	1.41755	0	0.49619	0.02205	1.32875	0.00583	0.05102	0	0.86575	0.01404	Yes	9201	AROM	pentafunctional AROM polypeptide, putative, pseudogene		PF3D7_0206300	0.70203	0.01543	0.51391	0.00724	1.19484	0.01436	0.0389	0	1.04164	0.00723	Yes	9201	AROM	pentafunctional AROM polypeptide, putative, pseudogene
PF3D7_0206500	1.66818	0.0201	1.77814	0.01677	1.06034	0.05141	2.35041	0.01359	0.03398	0	1.37461	0.04364	No	4311	N/A	conserved Plasmodium protein, unknown function		PF3D7_0206500	1.17799	0	1.06869	0.0225	2.0824	0.02009	0.01943	0	1.08768	0.00843	No	4311	N/A	conserved Plasmodium protein, unknown function
PF3D7_0206600	0	0	0.06671	0	0.15334	0.15334	0.21613	0	0.04505	0	0.17355	0	No	321	N/A	DNA_directed RNA polymerase III subunit RPC10, putative		PF3D7_0206600	0	0	0.08948	0	0.53258	0.15977	0	0	0.06706	0.06706	No	321	N/A	DNA_directed RNA polymerase III subunit RPC10, putative
PF3D7_0206700	0.85666	0.15297	1.17463	0.10214	1.0565	0.05869	2.13019	0.02068	0.01724	0	0.86357	0	No	1416	ADSL	adenylosuccinate lyase		PF3D7_0206700	0.87607	0.13689	1.13021	0	2.42586	0.02039	0	0	0.79577	0.02567	No	1416	ADSL	adenylosuccinate lyase
PF3D7_0206800	15.8161	1.00504	1.98672	1.58937	6.96825	1.38688	0.53636	2.46723	9.8683	0.77515	7.63756	1.49306	No	819	MSP2	merozoite surface protein 2		PF3D7_0206800	15.194	1.79866	7.31291	1.62838	0.63441	1.44505	9.64808	0.30683	7.05671	1.4646	No	819	MSP2	merozoite surface protein 2
PF3D7_0206900	0.79299	0	0.66186	0	0.08007	0	0.28213	0	0.11762	0	0.81557	0.04531	No	819	MSP5	merozoite surface protein 5		PF3D7_0206900	0.70959	0.03735	0.16352	0.04672	0.22247	0	0	0	0.7704	0	No	819	MSP5	merozoite surface protein 5
PF3D7_0207000	1.43958	0.17995	1.01378	0.15019	0.46029	0.0863	0.12164	0.12164	0.58318	0	1.56283	0.14651	No	819	MSP4	merozoite surface protein 4		PF3D7_0207000	1.36868	0.08051	0.45324	0.02518	0.29975	0.17985	0.66687	0	1.77403	0.07549	No	819	MSP4	merozoite surface protein 4
PF3D7_0207100	0.42215	0	0.41882	0	0.09168	0.00509	0.15614	0	0.03143	0	0.50153	0	No	5238	N/A	conserved Plasmodium protein, unknown function		PF3D7_0207100	0.2851	0	0.06687	0.00446	0.16452	0	0.01027	0	0.34751	0	No	5238	N/A	conserved Plasmodium protein, unknown function
PF3D7_0207200	0.08969	0	0.37431	0	0.05736	0	0.30316	0	0	0	0.09737	0.09737	No	483	IscA1	iron_sulfur assembly protein, putative		PF3D7_0207200	0	0	0	0	0.17929	0	0	0	0.07526	0	No	483	IscA1	iron_sulfur assembly protein, putative
PF3D7_0207300	0.03417	0	0.01426	0	0	0	0	0	0	0	0	0.01855	No	2040	SERA8	serine repeat antigen 8		PF3D7_0207300	0.01529	0.01529	0.00956	0.00956	0	0	0	0	0	0	No	2040	SERA8	serine repeat antigen 8
PF3D7_0207400	0.23319	0	0.20544	0.04325	0.14084	0.00828	0.08757	0	0.05841	0	0.52038	0	No	2841	SERA7	serine repeat antigen 7		PF3D7_0207400	0.28982	0.02319	0.18128	0	0.06906	0	0.04175	0.00835	0.51088	0.01087	No	2841	SERA7	serine repeat antigen 7
PF3D7_0207500	0.44881	0	0.20701	0.00986	0.11329	0	0.07186	0	0.03994	0	0.76932	0.03847	No	3096	SERA6	serine repeat antigen 6		PF3D7_0207500	0.5073	0.01057	0.09916	0.00661	0.08657	0.00787	0.01522	0	0.72341	0	No	3096	SERA6	serine repeat antigen 6
PF3D7_0207600	5.43578	0.02522	0.72632	0.02105	1.63723	0.01613	0.5371	0	0.46205	0.03554	5.42195	0.10953	No	2994	SERA5	serine repeat antigen 5		PF3D7_0207600	4.3788	0.079	1.55301	0	0.5042	0.0084	0.4552	0	5.80945	0.06349	No	2994	SERA5	serine repeat antigen 5
PF3D7_0207700	0.57606	0.01309	0.14205	0	0.20093	0.03349	0.07965	0	0.10331	0.00738	0.88121	0.01421	No	2889	SERA4	serine repeat antigen 4		PF3D7_0207700	0.51547	0.01172	0.30044	0.00733	0.09596	0.00872	0.10126	0.00844	0.76894	0	No	2889	SERA4	serine repeat antigen 4
PF3D7_0207800	0.21049	0.02631	0.09882	0	0.21032	0.00841	0.07114	0.00889	0.0519	0.01483	0.42847	0.04285	No	2793	SERA3	serine repeat antigen 3		PF3D7_0207800	0.29431	0	0.21354	0	0.07013	0	0.05087	0	0.32011	0	No	2793	SERA3	serine repeat antigen 3
PF3D7_0207900	0.06997	0.03498	0.0584	0	0.03729	0.04474	0.00788	0.00788	0.00657	0.03286	0.05064	0	No	3318	SERA2	serine repeat antigen 2		PF3D7_0207900	0	0.05217	0.04569	0.01958	0.00777	0.00777	0.02255	0	0.07827	0.05871	No	3318	SERA2	serine repeat antigen 2
PF3D7_0208000	0.01279	0	0.02136	0	0.04091	0.00818	0.0173	0	0.00721	0.00721	0.05556	0	No	2985	SERA1	serine repeat antigen 1		PF3D7_0208000	0.0458	0	0.05729	0	0.0341	0	0	0.00825	0.03221	0	No	2985	SERA1	serine repeat antigen 1
PF3D7_0208100	0.05957	0.01191	0.4475	0.01492	0.05334	0.02667	0.16108	0	0.0235	0.00336	0.20049	0.00647	No	5370	N/A	conserved Plasmodium protein, unknown function		PF3D7_0208100	0.08529	0.02132	0.03668	0.00667	0.1429	0.00397	0.05759	0	0.3299	0	No	5370	N/A	conserved Plasmodium protein, unknown function
PF3D7_0208200	1.72714	0	2.56271	0	1.96351	0	3.98899	0.06486	0.18928	0	1.82292	0	No	903	KRR1	KRR1 small subunit processome component, putative		PF3D7_0208200	1.37376	0	1.82599	0	4.37941	0	0	0	1.40887	0	No	903	KRR1	KRR1 small subunit processome component, putative
PF3D7_0208300	0.23227	0.01602	0.34093	0.01337	0.14853	0.00512	0.23822	0.03248	0	0	0.1826	0.0087	No	5409	N/A	conserved Plasmodium protein, unknown function		PF3D7_0208300	0.23651	0.0215	0.17035	0.00448	0.30419	0.01601	0	0	0.12768	0.00672	No	5409	N/A	conserved Plasmodium protein, unknown function
PF3D7_0208400	0.20106	0	0.46149	0	0.47298	0.00918	0.62133	0	0.01214	0	0.41317	0	No	6033	N/A	conserved Plasmodium protein, unknown function		PF3D7_0208400	0.16707	0	0.418	0.01608	0.622	0	0.00463	0	0.57237	0.01205	No	6033	N/A	conserved Plasmodium protein, unknown function
PF3D7_0208500	0	0	0.22798	0	0	0	0.11079	0	0.03079	0	0.05931	0	No	414	ACP	acyl carrier protein		PF3D7_0208500	0	0	0	0	0.0728	0.0364	0	0	0.18335	0	No	414	ACP	acyl carrier protein
PF3D7_0208600	0.17364	0	0.99031	0.07246	0.01851	0	1.13462	0.03912	0	0	0.87968	0	No	1497	RRF1	ribosome_recycling factor		PF3D7_0208600	0.05179	0	0.0324	0	0.7713	0.01928	0	0	1.09265	0.04856	No	1497	RRF1	ribosome_recycling factor
PF3D7_0208700	0.25753	0	1.0986	0.02388	0.29278	0	1.60545	0	0.03226	0	0.68341	0	No	621	N/A	conserved Plasmodium protein, unknown function, unspecified product		PF3D7_0208700	0.12802	0	0.16016	0	1.86846	0.01907	0	0	0.60021	0	No	621	N/A	conserved Plasmodium protein, unknown function, unspecified product
PF3D7_0208800	0.85666	0	0.91928	0	0.46956	0	0.62044	0	0	0	0.39857	0	No	708	N/A	conserved Plasmodium protein, unknown function		PF3D7_0208800	0.38328	0	0.44523	0	0.6931	0	0.03944	0	0.82144	0.05134	No	708	N/A	conserved Plasmodium protein, unknown function
PF3D7_0208900	0.04029	0.01727	0.03843	0.0048	0.02208	0.02208	0.01556	0.00389	0.00973	0	0.01875	0	No	7527	P230p	6_cysteine protein		PF3D7_0208900	0.0206	0	0	0	0.02301	0	0	0	0.00483	0	No	7527	P230p	6_cysteine protein
PF3D7_0209000	0.08289	0	0.42277	0.01153	0.00883	0.01472	0.03113	0	0.04672	0.00779	0.43492	0.015	No	9408	P230	6_cysteine protein		PF3D7_0209000	0.05357	0.00412	0.01546	0	0.0583	0	0.02077	0.0089	0.52931	0.01159	No	9408	P230	6_cysteine protein
PF3D7_0209100	1.51516	0	1.12409	0	1.49524	0	0.5943	0	0.08434	0	1.44181	0	No	2040	N/A	phospholipase A2, putative		PF3D7_0209100	0.90387	0	1.61235	0.01047	0.39884	0	0.06028	0	0.83181	0	No	2040	N/A	phospholipase A2, putative
PF3D7_0209200	0.55541	0	0.80071	0	0.35518	0	1.75778	0.03413	0.05692	0	0.7126	0	No	828	N/A	3'exoribonuclease, putative		PF3D7_0209200	0.29368	0.02259	0.80544	0.02826	1.42983	0.06729	0	0	0.91084	0	No	828	N/A	3'exoribonuclease, putative
PF3D7_0209300	0.09857	0	0.41136	0	0.06303	0	0.63301	0.03332	0	0	0.05351	0	No	723	IspF	2C_methyl_D_erythritol 2,4_cyclodiphosphate synthase		PF3D7_0209300	0.13231	0	0	0	0.9195	0	0	0	0.12406	0	No	723	IspF	2C_methyl_D_erythritol 2,4_cyclodiphosphate synthase
PF3D7_0209400	0.1188	0	0.28094	0	0.25323	0	0.45507	0	0.01116	0	0.25794	0	No	1353	N/A	conserved protein, unknown function		PF3D7_0209400	0.28348	0	0.19948	0	0.39578	0.02639	0.01276	0	0.19935	0	No	1353	N/A	conserved protein, unknown function
PF3D7_0209500	0	0	0.0716	0	0.01829	0	0	0	0.01612	0	0	0	No	1515	N/A	conserved Plasmodium protein, unknown function		PF3D7_0209500	0	0	0.01601	0	0	0	0	0	0.02399	0	No	1515	N/A	conserved Plasmodium protein, unknown function
PF3D7_0209600	0.16334	0	0.04811	0.01604	0.14131	0.00614	0.04546	0	0.01083	0	0.10431	0	No	3399	N/A	transporter, putative		PF3D7_0209600	0.14616	0	0.07529	0	0.03201	0.0064	0.01858	0	0.12898	0	No	3399	N/A	transporter, putative
PF3D7_0209700	2.23337	0.05076	2.45715	0.02118	5.30707	0.06492	11.4772	0.01716	0.17165	0.02861	5.28999	0.0551	No	1707	N/A	RING zinc finger protein, putative		PF3D7_0209700	2.33913	0	5.35532	0.04262	10.7549	0	0.13086	0.04907	5.02537	0.06388	No	1707	N/A	RING zinc finger protein, putative
PF3D7_0209800	8.39305	0.02088	11.2395	0.01743	10.0268	0.09346	33.3778	0.15525	0.77665	0	13.3727	0.068	No	1374	UAP56	ATP_dependent RNA helicase UAP56		PF3D7_0209800	6.74434	0.07473	10.4588	0.10517	32.8304	0.18085	0.71318	0	13.2082	0.05255	No	1374	UAP56	ATP_dependent RNA helicase UAP56
PF3D7_0209900	0	0	0.20125	0	0	0	0	0.10866	0	0	0	0	No	539	N/A	unspecified product		PF3D7_0209900	0	0	0	0.04499	0.05355	0.10711	0	0	0	0	No	539	N/A	unspecified product
PF3D7_0210000	3.69825	0	11.7588	0	6.53181	0	19.9995	0.23809	0.59554	0	12.427	0.38237	No	246	Sec61-gamma	secretory complex protein 61 gamma subunit		PF3D7_0210000	5.67306	0	6.60415	0.09857	20.5346	0.23468	0.227	0	12.4118	0.29552	No	246	Sec61-gamma	secretory complex protein 61 gamma subunit
PF3D7_0210100	15.7738	0	24.5382	0.06181	18.706	0.04736	39.9978	0.10012	3.67303	0	33.4445	0.0804	No	291	N/A	60S ribosomal protein L37ae, putative		PF3D7_0210100	15.1088	0	18.4451	0	38.2903	0	2.14781	0	31.1294	0	No	291	N/A	60S ribosomal protein L37ae, putative
PF3D7_0210200	0.11023	0.00551	0.74525	0.0138	0.0423	0.02467	0.59241	0.00373	0.02485	0	0.50861	0.01795	No	7767	N/A	conserved Plasmodium protein, unknown function		PF3D7_0210200	0.06412	0.00493	0.02776	0.00308	0.6133	0.00367	0.07105	0	0.57344	0.01387	No	7767	N/A	conserved Plasmodium protein, unknown function
PF3D7_0210300	0.05443	0.08164	0.74951	0.20441	0.0348	0	1.23247	0.09198	0.01534	0	0.32496	0	No	1374	N/A	monocarboxylate transporter, putative		PF3D7_0210300	0.0974	0.02435	0.01523	0.06092	1.10604	0.07253	0	0.01754	0.75346	0.02283	No	1374	N/A	monocarboxylate transporter, putative
PF3D7_0210400	0.05355	0	0.58103	0	0.03424	0.10273	1.08597	0	0	0	0.11627	0	No	360	N/A	50S ribosomal protein L33, putative		PF3D7_0210400	0.09584	0	0.02997	0	0.9277	0	0	0	0.4493	0	No	360	N/A	50S ribosomal protein L33, putative
PF3D7_0210500	0	0	0.21475	0	0.00686	0.03428	0.17393	0	0	0	0.05819	0	No	4041	N/A	conserved Plasmodium protein, unknown function		PF3D7_0210500	0	0	0	0	0.2143	0	0.00691	0	0.03598	0	No	4041	N/A	conserved Plasmodium protein, unknown function
PF3D7_0210600	0.86814	0	0.15905	0	0.14895	0.01354	0.05725	0	0.0358	0	0.16091	0	No	1341	N/A	conserved Plasmodium protein, unknown function		PF3D7_0210600	0.94736	0	0.14222	0	0.05643	0	0.01365	0	0.30202	0	No	1341	N/A	conserved Plasmodium protein, unknown function
PF3D7_0210700	0	0	0.15305	0	0	0	0.09297	0	0	0	0.04977	0	No	945	SYN17	syntaxin, Qa_SNARE family		PF3D7_0210700	0	0	0	0	0.06109	0	0	0	0.03846	0	No	945	SYN17	syntaxin, Qa_SNARE family
PF3D7_0210800	0.13885	0	0.34768	0.02897	0.13319	0	0.25812	0	0.0587	0	0.11306	0	No	1248	N/A	conserved Plasmodium protein, unknown function		PF3D7_0210800	0.21744	0.03106	0.11658	0	0.20817	0	0	0	0.08738	0	No	1248	N/A	conserved Plasmodium protein, unknown function
PF3D7_0210900	3.49619	0	3.84842	0.08458	1.58771	0	7.98059	0.10275	0.19991	0	2.69536	0	No	855	N/A	conserved Plasmodium protein, unknown function		PF3D7_0210900	2.62973	0	1.41802	0.05672	8.44027	0.03376	0	0	2.33822	0.04251	No	855	N/A	conserved Plasmodium protein, unknown function
PF3D7_0211000	0.11038	0	0.18425	0	0.03529	0.03529	0.14922	0.03731	0	0	0.05991	0	No	785	N/A	unspecified product		PF3D7_0211000	0.09877	0	0.09267	0	0.33094	0.07354	0.03557	0	0.18522	0	No	785	N/A	unspecified product
PF3D7_0211100	0.01287	0	0.06445	0	0.00823	0.01646	0.1044	0	0	0	0.05589	0	No	3366	N/A	conserved Plasmodium protein, unknown function		PF3D7_0211100	0	0	0.0072	0	0.09433	0	0	0	0.0216	0	No	3366	N/A	conserved Plasmodium protein, unknown function
PF3D7_0211200	0	0	1.02142	0	0.03913	0	0.66181	0	0	0	0.73071	0	No	708	RAB5a	ras_related protein Rab_5A		PF3D7_0211200	0	0	0	0	0.36694	0	0	0	0.15402	0	No	708	RAB5a	ras_related protein Rab_5A
PF3D7_0211300	0.02975	0	0.24834	0	0.01903	0.07611	0.22125	0	0	0	0.12921	0.0323	No	879	N/A	ubiquinol_cytochrome_c reductase complex assembly factor 1, putative		PF3D7_0211300	0.02662	0	0	0.01665	0.11895	0	0	0	0.29958	0.02496	No	879	N/A	ubiquinol_cytochrome_c reductase complex assembly factor 1, putative
PF3D7_0211400	0	0	0.07388	0	0	0	0	0	0	0	0	0	No	1116	KASIII	beta_ketoacyl_ACP synthase III		PF3D7_0211400	0.01584	0	0.00991	0	0	0	0	0	0.01485	0	No	1116	KASIII	beta_ketoacyl_ACP synthase III
PF3D7_0211500	0.05795	0	0.05804	0.00967	0.02223	0.01482	0.00783	0	0.00653	0	0.02516	0	No	3738	N/A	GAF domain_related protein, putative		PF3D7_0211500	0.01037	0	0.02595	0	0.00772	0	0.01494	0	0.02917	0	No	3738	N/A	GAF domain_related protein, putative
PF3D7_0211600	0	0.06877	0	0	0.04397	0	0	0.13945	0	0	0	0	No	630	ALG14	UDP_N_acetylglucosamine transferase subunit ALG14, putative		PF3D7_0211600	0	0	0	0	0	0.09164	0	0	0	0	No	630	ALG14	UDP_N_acetylglucosamine transferase subunit ALG14, putative
PF3D7_0211700	0	0.0234	0.34185	0.00977	0.02993	0.02993	0.53001	0.11075	0.0066	0.0066	0.35572	0.02541	No	3702	TKL1	tyrosine kinase_like protein, putative		PF3D7_0211700	0.03141	0.02094	0.00655	0	0.50683	0.04678	0.00754	0	0.28474	0.03927	No	3702	TKL1	tyrosine kinase_like protein, putative
PF3D7_0211800	3.66337	0	6.86474	0.05918	4.63998	0.01511	9.41018	0.19172	0.19981	0	8.62112	0.15395	No	1833	AsnRS	asparagine__tRNA ligase		PF3D7_0211800	3.67991	0.06345	4.92105	0.02646	9.88962	0.04724	0.0914	0	8.22953	0.15864	No	1833	AsnRS	asparagine__tRNA ligase
PF3D7_0211900	0.07829	0.07829	0.28317	0.02178	0	0.01669	0.08821	0.03528	0	0	0.085	0.05666	No	1353	N/A	conserved Plasmodium protein, unknown function		PF3D7_0211900	0	0	0.02921	0	0.20867	0.01739	0.01682	0	0.10948	0.08759	No	1353	N/A	conserved Plasmodium protein, unknown function
PF3D7_0212000	0.0325	0	0.08138	0	0.02078	0	0.08788	0	0.01832	0	0.14113	0	No	936	N/A	GDP_fructose:GMP antiporter, putative		PF3D7_0212000	0	0	0.10914	0	0.12993	0	0.02095	0.02095	0.08181	0.02727	No	936	N/A	GDP_fructose:GMP antiporter, putative
PF3D7_0212100	1.50278	0.00783	2.29296	0.02613	1.43149	0.01502	2.0264	0.02116	0.05294	0.00441	2.18375	0.0085	No	5535	N/A	conserved Plasmodium protein, unknown function		PF3D7_0212100	1.26068	0	1.39311	0.03943	2.23729	0.00522	0.06053	0	2.1737	0	No	5535	N/A	conserved Plasmodium protein, unknown function
PF3D7_0212200	0.47347	0	0.98793	0	0.12111	0.03028	1.34423	0	0.10674	0	0.92521	0	No	768	N/A	mitochondrial ribosomal protein L12 precursor, putative		PF3D7_0212200	0.33894	0.04237	0.106	0	0.97796	0	0.03052	0	0.71506	0	No	768	N/A	mitochondrial ribosomal protein L12 precursor, putative
PF3D7_0212300	5.32882	0.07686	5.92302	0.04277	6.5041	0	12.2613	0.15586	0.24547	0	7.78756	0.13906	No	1284	N/A	peptide chain release factor subunit 1, putative		PF3D7_0212300	4.72252	0.06877	6.65352	0.01434	12.5808	0.08535	0.14861	0	8.10377	0.10748	No	1284	N/A	peptide chain release factor subunit 1, putative
PF3D7_0212400	0.49847	0	0.72664	0.0057	0.38863	0.0262	1.03856	0.00231	0.0077	0	0.41883	0.00371	No	12276	N/A	conserved Plasmodium membrane protein, unknown function		PF3D7_0212400	0.31162	0.00306	0.37837	0.01338	1.02141	0.0091	0.011	0	0.49557	0	No	12276	N/A	conserved Plasmodium membrane protein, unknown function
PF3D7_0212500	0.99604	0.01063	1.54727	0.01479	0.97469	0.03853	2.64768	0.02636	0.0939	0.002	1.22369	0.01924	No	11973	N/A	conserved Plasmodium protein, unknown function		PF3D7_0212500	0.72952	0.00952	0.99992	0.00992	2.57435	0.0307	0.10052	0.01371	1.28479	0.02379	No	11973	N/A	conserved Plasmodium protein, unknown function
PF3D7_0212600	2.67472	0.08105	0.30442	0	0.57015	0	0.24655	0	0.79944	0	0.61594	0	No	753	SPATR	secreted protein with altered thrombospondin repeat domain		PF3D7_0212600	2.75604	0	0.58976	0	0.13501	0	0.49627	0	0.30602	0.034	No	753	SPATR	secreted protein with altered thrombospondin repeat domain
PF3D7_0212700	0.0967	0	0.67259	0	0.20613	0	0.84979	0	0	0	0.41992	0	No	1344	N/A	SRR1_like protein		PF3D7_0212700	0.25959	0	0.16238	0	1.20274	0	0	0	0.2975	0	No	1344	N/A	SRR1_like protein
PF3D7_0212800	0.12967	0	0.55098	0.02952	0.03015	0.01508	0.255	0.01594	0	0.00664	0.37113	0	No	3675	MATE	multidrug efflux pump, putative		PF3D7_0212800	0.10549	0.01055	0.03299	0.0132	0.28277	0	0.0152	0	0.34618	0.00989	No	3675	MATE	multidrug efflux pump, putative
PF3D7_0212900	0.03946	0	0.26345	0	0.02523	0	0.1867	0	0.02224	0	0.55684	0	No	1098	N/A	leucyl/phenylalanyl_tRNA__protein transferase, putative		PF3D7_0212900	0.14122	0	0.02208	0	0.02629	0	0	0	0.46346	0	No	1098	N/A	leucyl/phenylalanyl_tRNA__protein transferase, putative
PF3D7_0213000	0	0	0.21652	0	0	0.0553	0.23381	0.17536	0	0	0.28162	0	No	501	N/A	conserved Plasmodium protein, unknown function		PF3D7_0213000	0.07738	0	0	0	0.11523	0.3457	0	0	0.07255	0.21766	No	501	N/A	conserved Plasmodium protein, unknown function
PF3D7_0213100	2.65455	0	5.49463	0.08862	2.29168	0.01698	9.42072	0.07178	0.07481	0	6.974	0.02882	No	987	SIS1	protein SIS1		PF3D7_0213100	2.80293	0	1.82752	0	8.31305	0.05306	0.08554	0	6.65948	0.06682	No	987	SIS1	protein SIS1
PF3D7_0213200	0	0	0.06445	0.38672	0	0	0.1044	0	0	0	0	0.08383	No	381	N/A	conserved Plasmodium protein, unknown function		PF3D7_0213200	0	0	0	0	0.10291	0.10291	0	0	0	0.12959	No	381	N/A	conserved Plasmodium protein, unknown function
PF3D7_0213300	0.09357	0	0.15619	0	0.05984	0	0.44275	0.06325	0	0	0.30474	0.40632	No	237	N/A	conserved Plasmodium protein, unknown function		PF3D7_0213300	0.16746	0	0	0	0.31172	0.06234	0	0	0.07851	0.23552	No	237	N/A	conserved Plasmodium protein, unknown function
PF3D7_0213400	0.10847	0	0.39834	0	0.05549	0.04162	0.33728	0.05866	0	0	0.32971	0.02355	No	1032	PK7	protein kinase 7		PF3D7_0213400	0.01941	0	0	0	0.20236	0.01445	0	0	0.25482	0	No	1032	PK7	protein kinase 7
PF3D7_0213500	0.04138	0.04138	0.18994	0.12087	0.10584	0	0.33564	0.0979	0.04664	0	0.15722	0.15722	No	1383	N/A	tetratricopeptide repeat protein, putative		PF3D7_0213500	0.05554	0	0.09264	0	0.1792	0.05514	0	0	0.17359	0.05208	No	1383	N/A	tetratricopeptide repeat protein, putative
PF3D7_0213600	0.00492	0	0.03282	0	0.00314	0.01572	0.01661	0	0	0	0.01067	0	No	7257	N/A	conserved Plasmodium protein, unknown function		PF3D7_0213600	0.0044	0	0	0	0.0131	0.00328	0	0	0.02062	0.0165	No	7257	N/A	conserved Plasmodium protein, unknown function
PF3D7_0213700	2.00257	0.06675	2.50712	0	1.36598	0	9.92712	0	0	0	3.40596	0	No	465	N/A	conserved protein, unknown function		PF3D7_0213700	1.19464	0	1.3824	0	7.87247	0	0.04302	0	3.75249	0	No	465	N/A	conserved protein, unknown function
PF3D7_0213800	0.02155	0	0.21587	0	0.04135	0.01378	0.07285	0	0	0	0.0468	0.0234	No	2010	N/A	conserved Plasmodium protein, unknown function		PF3D7_0213800	0.01929	0	0.01206	0	0.11489	0	0	0	0	0	No	2010	N/A	conserved Plasmodium protein, unknown function
PF3D7_0213900	0.9157	0	1.6628	0.03098	1.07619	0.03957	2.03263	0.02509	0.09067	0	1.51801	0.0403	No	3501	N/A	conserved Plasmodium protein, unknown function		PF3D7_0213900	0.64222	0.01107	1.04583	0.00693	1.8881	0.02473	0.0638	0	1.48468	0.04153	No	3501	N/A	conserved Plasmodium protein, unknown function
PF3D7_0214000	2.58859	0.07326	5.05482	0	2.10824	0.0937	9.98727	0.01651	0.16517	0.02753	4.8781	0.07953	No	1629	CCT8	T_complex protein 1 subunit theta		PF3D7_0214000	1.63892	0.0437	2.28265	0.06834	10.3324	0.03254	0.17313	0	4.40529	0.02049	No	1629	CCT8	T_complex protein 1 subunit theta
PF3D7_0214100	5.04085	0.0181	3.45191	0.01511	4.95973	0.04051	5.02867	0.04894	0.37746	0.0102	3.54675	0.0393	No	4416	SEC31	protein transport protein SEC31		PF3D7_0214100	4.14626	0.03239	5.36933	0.02026	5.02301	0.04221	0.34413	0	3.88773	0.03797	No	4416	SEC31	protein transport protein SEC31
PF3D7_0214200	0.48136	0	0.92404	0	0.03078	0.46173	1.00871	0.35793	0	0	0.7316	0.26128	No	639	N/A	mitochondrial ribosomal protein L13 precursor, putative		PF3D7_0214200	0.25844	0.30151	0.02694	0.35025	0.96219	0.60939	0	0	0.88852	0.12116	No	639	N/A	mitochondrial ribosomal protein L13 precursor, putative
PF3D7_0214300	0.09816	0.01732	0.30843	0.00482	0.04062	0	0.08977	0	0.00651	0	0.29461	0.02507	No	7503	N/A	conserved Plasmodium protein, unknown function		PF3D7_0214300	0.08267	0.00517	0.03232	0.00323	0.06925	0	0.01489	0	0.27614	0.01938	No	7503	N/A	conserved Plasmodium protein, unknown function
PF3D7_0214400	0.70089	0.01894	0.98024	0.01581	0.94486	0.02423	1.42135	0	0.11744	0	1.02823	0	No	1860	N/A	conserved Plasmodium protein, unknown function		PF3D7_0214400	0.54242	0	0.73158	0	1.45149	0.01262	0.06104	0	1.08077	0.01589	No	1860	N/A	conserved Plasmodium protein, unknown function
PF3D7_0214500	0	0	0.07852	0	0.03008	0	0.0318	0	0	0	0	0	No	921	N/A	conserved Plasmodium protein, unknown function		PF3D7_0214500	0	0	0	0	0	0	0	0	0.03947	0	No	921	N/A	conserved Plasmodium protein, unknown function
PF3D7_0214600	0.7494	0.00842	0.02811	0	0.17769	0.01077	0.01708	0	0.07119	0	0.12798	0	No	5145	N/A	serine/threonine protein kinase, putative		PF3D7_0214600	0.41441	0.00753	0.19794	0.00943	0.02805	0	0.00543	0	0.09891	0	No	5145	N/A	serine/threonine protein kinase, putative
PF3D7_0214700	0.16096	0	0.05758	0	0.13234	0.0147	0.03109	0	0.01296	0	0.07489	0	No	906	N/A	conserved Plasmodium protein, unknown function		PF3D7_0214700	0.16461	0	0.03861	0	0.04596	0	0	0	0.09647	0	No	906	N/A	conserved Plasmodium protein, unknown function
PF3D7_0214800	1.7001	0.04048	2.9055	0.03378	2.01906	0.00647	4.16598	0.01368	0.14829	0	2.71356	0.02197	No	4116	N/A	conserved Plasmodium membrane protein, unknown function		PF3D7_0214800	1.55752	0.00906	2.12971	0.02266	4.53787	0.06068	0.13697	0	2.72552	0.00849	No	4116	N/A	conserved Plasmodium membrane protein, unknown function
PF3D7_0214900	0.32848	0	0.03808	0	0.09919	0.00583	0.00617	0	0.08228	0	0.14858	0	No	2853	RON6	rhoptry neck protein 6		PF3D7_0214900	0.24494	0	0.10214	0	0.01216	0	0.00588	0	0.14546	0.00766	No	2853	RON6	rhoptry neck protein 6
PF3D7_0215000	0.16299	0	0.55775	0	0.09381	0	0.11018	0	0.73491	0.03675	1.50401	0.01769	No	2658	ACS9	acyl_CoA synthetase		PF3D7_0215000	0.13126	0.01458	0.06386	0	0.1086	0.01086	0.56725	0.03151	1.05299	0.06838	No	2658	ACS9	acyl_CoA synthetase
PF3D7_0215100	0.46165	0	1.2776	0	0.48167	0.06215	2.51296	0	0.01369	0	1.00235	0	No	897	N/A	RING zinc finger protein, putative		PF3D7_0215100	0.32613	0.02174	0.47599	0	1.86178	0	0	0	1.12125	0	No	897	N/A	RING zinc finger protein, putative
PF3D7_0215200	0	0	0.09839	0	0.03769	0	0	0	0	0	0	0	No	735	N/A	conserved Plasmodium protein, unknown function		PF3D7_0215200	0	0	0	0	0.03927	0	0	0	0.14836	0	No	735	N/A	conserved Plasmodium protein, unknown function
PF3D7_0215300	1.28326	0	0.46096	0.02712	1.9321	0.04155	0.64785	0	0.02747	0	0.5114	0.0529	No	2667	ACS8	acyl_CoA synthetase		PF3D7_0215300	1.03201	0	1.52744	0	0.53034	0	0	0	0.73597	0	No	2667	ACS8	acyl_CoA synthetase
PF3D7_0215400	1.52867	0	2.00673	0.07432	1.30025	0.01898	2.87934	0.0301	0.07528	0.00836	1.86901	0.04834	No	2919	N/A	conserved Plasmodium protein, unknown function		PF3D7_0215400	0.94292	0.02656	1.22113	0	2.99634	0.02967	0.00957	0.0287	1.63127	0.03736	No	2919	N/A	conserved Plasmodium protein, unknown function
PF3D7_0215500	0.92496	0.03775	1.02409	0.03151	0.95364	0.02414	1.4802	0	0.37238	0	1.82387	0.02049	No	2295	N/A	conserved Plasmodium protein, unknown function		PF3D7_0215500	0.28715	0	0.55998	0.06339	1.28292	0	0.29199	0	0.77607	0.01584	No	2295	N/A	conserved Plasmodium protein, unknown function
PF3D7_0215600	0.67915	0.14298	0.56684	0.05967	0.41144	0.18286	1.06315	0.21746	0.04029	0	1.00892	0.23283	No	1212	N/A	conserved Plasmodium protein, unknown function		PF3D7_0215600	0.31985	0.06397	0.28009	0.02001	0.95266	0.23817	0.02304	0	0.59981	0.11996	No	1212	N/A	conserved Plasmodium protein, unknown function
PF3D7_0215700	4.14777	0.01042	5.06233	0.0174	5.6514	0.02666	10.2008	0.00704	0.1351	0.01762	4.97805	0	No	4023	RPB2	DNA_directed RNA polymerase II subunit RPB2, putative		PF3D7_0215700	3.20796	0.04663	5.15644	0	10.02	0.02083	0.22165	0	5.55243	0.02623	No	4023	RPB2	DNA_directed RNA polymerase II subunit RPB2, putative
PF3D7_0215800	0.03209	0.04814	0.14731	0.01339	0.01026	0.02052	0.17354	0.02169	0.02713	0	0.13935	0	No	2700	ORC5	origin recognition complex subunit 5		PF3D7_0215800	0.05743	0.02872	0	0.01796	0.04276	0	0.07239	0	0.24232	0.05385	No	2700	ORC5	origin recognition complex subunit 5
PF3D7_0215900	0.02253	0	0	0	0.01441	0	0	0	0	0	0	0	No	783	DHHC11	palmitoyltransferase DHHC11, putative		PF3D7_0215900	0	0	0	0	0	0	0	0	0	0	No	783	DHHC11	palmitoyltransferase DHHC11, putative
PF3D7_0216000	0.04337	0	0.15081	0	0.00924	0.01387	0.00977	0	0.00407	0	0.08631	0	No	5994	N/A	DEAD/DEAH box helicase, putative		PF3D7_0216000	0.02587	0	0.00809	0	0	0	0.00466	0.00466	0.12128	0	No	5994	N/A	DEAD/DEAH box helicase, putative
PF3D7_0216100	0.06103	0	0.16301	0	0.01561	0.00781	0.09077	0	0	0	0.03976	0	No	3549	N/A	conserved Plasmodium protein, unknown function		PF3D7_0216100	0.01092	0	0.0205	0	0.0732	0	0	0	0.03073	0	No	3549	N/A	conserved Plasmodium protein, unknown function
PF3D7_0216200	0.96047	0	0.75945	0	0.71118	0	0.85429	0.03417	0	0	0.93294	0	No	684	N/A	conserved Plasmodium protein, unknown function		PF3D7_0216200	0.45234	0	0.93371	0	1.68412	0.06736	0	0	1.27242	0	No	684	N/A	conserved Plasmodium protein, unknown function
PF3D7_0216300	0.08359	0	0.37501	0.01744	0.14032	0.02005	0.34611	0.01413	0.09423	0.053	0.15881	0	No	4146	N/A	conserved Plasmodium protein, unknown function		PF3D7_0216300	0.08415	0	0.12282	0	0.41078	0	0.08755	0.02694	0.42082	0.01753	No	4146	N/A	conserved Plasmodium protein, unknown function
PF3D7_0216400	0.03995	0.01997	0.11669	0	0	0	0.12151	0	0	0	0.02168	0	No	2169	VPS45	vacuolar protein sorting_associated protein 45, putative		PF3D7_0216400	0	0	0	0	0.13308	0	0	0	0	0	No	2169	VPS45	vacuolar protein sorting_associated protein 45, putative
PF3D7_0216500	0.0083	0.0083	0.02772	0	0.01593	0.01593	0.01684	0.01684	0.00468	0	0.01803	0.00902	No	4932	N/A	conserved Plasmodium protein, unknown function		PF3D7_0216500	0.01486	0	0.00465	0.01394	0.01107	0.00553	0.00535	0	0.04877	0	No	4932	N/A	conserved Plasmodium protein, unknown function
PF3D7_0216600	3.21607	0.06306	3.2281	0.01754	3.60244	0.05377	2.45818	0	0.16586	0.01185	3.74242	0.06846	No	2061	N/A	MtN3_like protein		PF3D7_0216600	2.74615	0.07524	3.72957	0.04706	2.85716	0.01401	0.14902	0	3.95057	0	No	2061	N/A	MtN3_like protein
PF3D7_0216700	0.53035	0.00792	0.32373	0	0.28347	0.01012	0.05351	0	0.09369	0.01785	0.43826	0.01719	No	4152	ATG11	autophagy_related protein 11, putative		PF3D7_0216700	0.48874	0.00708	0.2614	0	0.08439	0.01055	0.08163	0	0.33207	0.02657	No	4152	ATG11	autophagy_related protein 11, putative
PF3D7_0216800	0.02572	0.07715	0	0	0.00822	0.00822	0	0	0	0.02899	0.04188	0	No	3369	N/A	conserved Plasmodium membrane protein, unknown function		PF3D7_0216800	0.04603	0.02301	0	0	0.00857	0	0.01658	0	0.08631	0	No	3369	N/A	conserved Plasmodium membrane protein, unknown function
PF3D7_0216900	0.02626	0	0.06574	0	0	0.01679	0.01775	0	0	0	0	0.0285	No	1650	N/A	conserved Plasmodium protein, unknown function		PF3D7_0216900	0.04699	0	0.02939	0	0.03499	0	0	0	0.08812	0	No	1650	N/A	conserved Plasmodium protein, unknown function
PF3D7_0217000	0	0	0.02067	0.02067	0.00792	0.01584	0	0	0	0	0.02689	0.01345	No	2931	N/A	conserved Plasmodium membrane protein, unknown function		PF3D7_0217000	0	0	0	0	0	0	0	0	0	0	No	2931	N/A	conserved Plasmodium membrane protein, unknown function
PF3D7_0217100	0.07848	0.02616	0.54587	0.0655	0.05019	0.01673	0.19453	0	0.02949	0	0.45441	0.0284	No	1656	N/A	ATP synthase F1, alpha subunit		PF3D7_0217100	0.14046	0	0.04393	0.01464	0.08715	0	0.01686	0	0.59264	0.02195	No	1656	N/A	ATP synthase F1, alpha subunit
PF3D7_0217200	0.00794	0	0.09282	0.00663	0.02032	0.0254	0.0698	0	0	0	0.06899	0	No	5454	N/A	conserved Plasmodium protein, unknown function		PF3D7_0217200	0.00711	0	0.01334	0	0.0741	0	0	0	0.05332	0	No	5454	N/A	conserved Plasmodium protein, unknown function
PF3D7_0217300	0.05761	0	0.48083	0	0.07368	0	0.15577	0	0.03247	0	0.12508	0	No	426	N/A	AP_2 complex subunit sigma, putative		PF3D7_0217300	0.36085	0	0.06449	0	0.34547	0	0	0	0.14501	0	No	426	N/A	AP_2 complex subunit sigma, putative
PF3D7_0217400	0.07343	0	0.55157	0.24514	0.04696	0	0.99271	0	0.04139	0	0	0	No	447	N/A	conserved Plasmodium protein, unknown function		PF3D7_0217400	0.19711	0	0.0822	0	0.68495	0.09785	0	0	0.24643	0	No	447	N/A	conserved Plasmodium protein, unknown function
PF3D7_0217500	1.57713	0	0.27627	0	0.78442	0	0.02632	0.02632	0.16461	0	0.95119	0.02114	No	1575	CDPK1	calcium_dependent protein kinase 1		PF3D7_0217500	1.58548	0.03485	0.63208	0	0.09081	0.01297	0.17569	0	1.15989	0	No	1575	CDPK1	calcium_dependent protein kinase 1
PF3D7_0217600	0.18909	0	0.56114	0	0.16123	0.01344	1.17878	0.00947	0.00789	0	0.42576	0	No	5133	N/A	conserved Plasmodium protein, unknown function		PF3D7_0217600	0.16293	0	0.13327	0	1.35323	0	0	0	0.50533	0	No	5133	N/A	conserved Plasmodium protein, unknown function
PF3D7_0217700	0.18157	0	0.6971	0.03031	0.30189	0	1.74286	0	0.04093	0	0.43365	0.03942	No	705	N/A	E2F_associated phosphoprotein, putative		PF3D7_0217700	0.51991	0	0.10163	0.12195	1.88728	0.04839	0	0	0.48749	0	No	705	N/A	E2F_associated phosphoprotein, putative
PF3D7_0217800	33.0266	0	38.725	0.1116	27.7894	0.17101	68.5124	0.18077	0.6029	0	54.8698	0	No	324	RPS26	40S ribosomal protein S26		PF3D7_0217800	32.1853	0	33.154	0	68.5116	0	0.17235	0	51.8306	0	No	324	RPS26	40S ribosomal protein S26
PF3D7_0217900	0.02777	0.30548	0.50992	0.06954	0.03552	0.08879	0.30036	0.07509	0.0313	0.01565	0.36178	0.0603	No	1560	N/A	conserved Plasmodium protein, unknown function		PF3D7_0217900	0.0994	0.2485	0	0.06217	0.14803	0.07401	0	0	0.0699	0.0932	No	1560	N/A	conserved Plasmodium protein, unknown function
PF3D7_0218000	0.30539	0.04363	0.61902	0.03641	0.1116	0	0.70779	0	0.02459	0	0.56835	0	No	993	RFC2	replication factor C subunit 2, putative		PF3D7_0218000	0.11712	0	0.17093	0	0.66859	0	0	0	0.54907	0	No	993	RFC2	replication factor C subunit 2, putative
PF3D7_0218100	0	0	0	0	0	0.01916	0	0	0	0	0	0	No	1068	N/A	conserved Plasmodium membrane protein, unknown function		PF3D7_0218100	0	0	0	0	0	0	0	0	0	0	No	1068	N/A	conserved Plasmodium membrane protein, unknown function
PF3D7_0218200	0.12511	0	0.4475	0	0.05714	0	0.33828	0.01208	0	0	0.25223	0	No	2424	N/A	conserved Plasmodium protein, unknown function		PF3D7_0218200	0.03199	0	0.02001	0	0.45252	0	0.01152	0	0.3149	0.02999	No	2424	N/A	conserved Plasmodium protein, unknown function
PF3D7_0218300	0.0722	0.04814	0.46202	0.1607	0	0.06156	0.53689	0.2115	0	0	0.5487	0.15677	No	1065	N/A	apicoplast RNA methyltransferase precursor, putative		PF3D7_0218300	0.19383	0.02154	0.02694	0.04041	0.54524	0.06415	0.03102	0	0.3231	0.02019	No	1065	N/A	apicoplast RNA methyltransferase precursor, putative
PF3D7_0218400	2.10327	0	2.09799	0.02141	1.67306	0.03281	3.6758	0.05202	0.04337	0	2.08842	0.02785	No	1689	DDX47	ATP_dependent RNA helicase DDX47, putative		PF3D7_0218400	1.26236	0	1.63664	0	2.71738	0.10254	0.13225	0	2.53946	0	No	1689	DDX47	ATP_dependent RNA helicase DDX47, putative
PF3D7_0218500	2.74192	0.0914	4.34814	0.15257	4.55886	0.11689	7.41392	0.3707	0.30908	0	4.465	0.19844	No	306	SNRPD2	small nuclear ribonucleoprotein Sm D2, putative		PF3D7_0218500	2.04462	0.08178	5.52488	0.05116	7.42958	0.36539	0.11781	0	5.82807	0.15337	No	306	SNRPD2	small nuclear ribonucleoprotein Sm D2, putative
PF3D7_0218600	0.71567	0.0182	2.32854	0.00506	0.59341	0.01939	7.35917	0.0451	0.04444	0.00342	1.79092	0.02634	No	7143	N/A	conserved Plasmodium protein, unknown function		PF3D7_0218600	0.45588	0.01628	0.37681	0.01358	7.25381	0.04849	0.12118	0.00391	1.74034	0.02035	No	7143	N/A	conserved Plasmodium protein, unknown function
PF3D7_0218700	0.45844	0	1.25417	0	0.40717	0.01629	0.98133	0.01722	0.04306	0	0.96772	0	No	1449	PRP45	pre_mRNA_processing protein 45, putative		PF3D7_0218700	0.70649	0	0.27085	0	0.91637	0.01697	0	0	0.72655	0.02137	No	1449	PRP45	pre_mRNA_processing protein 45, putative
PF3D7_0218800	9.48108	0	19.8697	0.11552	3.23064	0.13277	11.8824	0	1.56021	0	8.63993	0.07513	No	626	N/A	ribonuclease P		PF3D7_0218800	7.18346	0	2.82765	0.07747	12.8651	0	0.98127	0	9.52267	0.23226	No	626	N/A	ribonuclease P
PF3D7_0218900	0	0	0.22599	0	0.3463	0.17315	0.91516	0	0.61043	0	1.17578	0	No	160	N/A	Plasmodium RNA of unknown function RUF2		PF3D7_0218900	0.24229	0	0.15155	0	0.72164	0	1.04706	0	0.22718	0	No	160	N/A	Plasmodium RNA of unknown function RUF2
PF3D7_0219000	0	0	0.88191	0	0	0.33785	0	0	0	0	0	0	No	82	N/A	small nucleolar RNA snoR01		PF3D7_0219000	0	0.47276	0	0	0.35202	0	0	0	0	0	No	82	N/A	small nucleolar RNA snoR01
PF3D7_0219100	0.13528	0.03382	0.50808	0.02823	0.12976	0.25952	0.66297	0.45722	0.01906	0	0.44057	0.18357	No	1281	N/A	conserved protein, unknown function		PF3D7_0219100	0.09079	0.06052	0.07572	0.18929	0.72108	0.42814	0.10898	0	0.454	0.31213	No	1281	N/A	conserved protein, unknown function
PF3D7_0219200	12.8234	0.11553	18.6094	0	11.0077	0.07388	17.7272	0	0.91158	0.06511	19.565	0	No	177	N/A	40S ribosomal protein S30		PF3D7_0219200	11.6815	0	8.66465	0.06466	15.3181	0.15395	0.5212	0	24.5233	0	No	177	N/A	40S ribosomal protein S30
PF3D7_0219300	0	0.10315	0.08609	0	0	0	0.69726	0	0	0	0.22396	0.11198	No	420	N/A	conserved Plasmodium protein, unknown function		PF3D7_0219300	0.0923	0	0	0.05773	0.96219	0.06873	0	0	0.08654	0	No	420	N/A	conserved Plasmodium protein, unknown function
PF3D7_0219400	0.9572	0	1.50906	0	0.77081	0.04534	2.34855	0	0.03996	0	1.88587	0	No	306	N/A	ribosome associated membrane protein RAMP4, putative, unspecified product		PF3D7_0219400	1.20549	0	0.89293	0	1.9606	0.07087	0.11425	0	2.20115	0.02975	No	306	N/A	ribosome associated membrane protein RAMP4, putative, unspecified product
PF3D7_0219500	0.13998	0.03499	0.37969	0	0.02238	0.02238	0.33117	0	0	0	0.3799	0	No	1017	N/A	pseudouridine synthase, putative		PF3D7_0219500	0.12525	0.06263	0.01959	0.01959	0.39638	0	0	0	0.55786	0	No	1017	N/A	pseudouridine synthase, putative
PF3D7_0219600	0.31913	0	1.15866	0.01332	0.09184	0	0.64718	0.01079	0.05396	0	0.90078	0	No	2715	RFC1	replication factor C subunit 1, putative		PF3D7_0219600	0.22845	0	0.08038	0	0.55286	0	0.01028	0	0.897	0	No	2715	RFC1	replication factor C subunit 1, putative
PF3D7_0219700	2.15436	0	0.16346	0	1.52797	0.02505	0.45013	0	0.13246	0	0.42524	0	No	888	GEXP20	Plasmodium exported protein (PHISTc), unknown function		PF3D7_0219700	1.78758	0	1.8197	0	0.20879	0	0	0	0.26292	0	No	888	GEXP20	Plasmodium exported protein (PHISTc), unknown function
PF3D7_0219800	0.60676	0.0809	0.30385	0	0.82775	0.02587	0.46484	0	0.0228	0	0.57087	0	No	960	N/A	Plasmodium exported protein (PHISTc), unknown function		PF3D7_0219800	0.61533	0.0362	1.01883	0.06792	0.29647	0	0.02607	0	0.57696	0	No	960	N/A	Plasmodium exported protein (PHISTc), unknown function
PF3D7_0219900	0.37754	0	0.27572	0	0.81482	0	0.60612	0	0.0266	0	0.10246	0	No	693	N/A	Plasmodium exported protein, unknown function		PF3D7_0219900	0.38006	0	0.47545	0	0.44022	0	0.03042	0	0.11879	0	No	693	N/A	Plasmodium exported protein, unknown function
PF3D7_0220000	26.3249	0.0448	8.20384	0.04487	47.5005	0.09168	6.25675	0.13931	14.2413	0.00505	15.9235	0.02918	No	4677	LSA3	liver stage antigen 3		PF3D7_0220000	20.5977	0.18441	47.0317	0.14042	6.17315	0.09552	13.0512	0	14.8327	0.0827	No	4677	LSA3	liver stage antigen 3
PF3D7_0220100	2.33957	0.05378	2.1659	0.01122	2.76007	0.05159	3.49929	0	0.07578	0.00758	2.33551	0.02919	No	2994	N/A	DnaJ protein, putative		PF3D7_0220100	2.38226	0.01203	2.43835	0.00753	3.21626	0.00896	0.08666	0.00867	2.29013	0.04513	No	2994	N/A	DnaJ protein, putative
PF3D7_0220200	7.64188	0.27489	18.8133	0.13766	3.09383	0.07031	40.3969	0.33447	0.18592	0	16.3535	0.41779	No	543	N/A	Plasmodium exported protein, unknown function		PF3D7_0220200	6.00183	0.44276	3.01562	0.09232	38.1335	0.32968	0.14173	0	17.0212	0.23064	No	543	N/A	Plasmodium exported protein, unknown function
PF3D7_0220300	1.51733	0.05232	3.2752	0	0.16729	0	8.98356	0.07074	0.02949	0	3.74887	0	No	639	N/A	Plasmodium exported protein, unknown function		PF3D7_0220300	1.26411	0.04682	0.08786	0	7.53019	0.24403	0.06744	0	2.85346	0.0878	No	639	N/A	Plasmodium exported protein, unknown function
PF3D7_0220400	0.10251	0.0205	0.06845	0	0.01311	0	0.05544	0	0	0	0	0	Yes	2010	N/A	DnaJ protein, putative, pseudogene		PF3D7_0220400	0.05504	0	0.03443	0.01148	0.04098	0	0	0	0	0	Yes	2010	N/A	DnaJ protein, putative, pseudogene
PF3D7_0220500	3.62408	0	2.29466	0.1043	0.39958	0.02664	2.98482	0	0.02348	0	1.8089	0	No	816	N/A	Plasmodium exported protein (hyp2), unknown function		PF3D7_0220500	2.16195	0	0.39636	0.02332	2.41473	0.30531	0	0	4.08923	0.03495	No	816	N/A	Plasmodium exported protein (hyp2), unknown function
PF3D7_0220600	3.07551	0.68934	3.18653	0.22129	0.33909	0.61037	7.34813	0.35845	0.08966	0.02989	3.39638	0.3454	No	678	N/A	Plasmodium exported protein (hyp9), unknown function		PF3D7_0220600	2.08776	0.28469	0.08904	0.62327	7.45492	0.14133	0	0	4.53803	0.08898	No	678	N/A	Plasmodium exported protein (hyp9), unknown function
PF3D7_0220700	4.06759	0	1.92244	0	3.72937	0	3.67719	0.09938	0.02762	0	1.43648	0	No	759	N/A	Plasmodium exported protein (hyp9), unknown function		PF3D7_0220700	3.8152	0.08771	3.37388	0.05486	3.62454	0	0.03159	0	1.85033	0.08224	No	759	N/A	Plasmodium exported protein (hyp9), unknown function
PF3D7_0220800	0.12321	0	0.02057	0	0.11031	0.03152	0.09995	0.00555	0.01852	0	0.03567	0	No	4323	CLAG2	cytoadherence linked asexual protein 2		PF3D7_0220800	0.03675	0	0.08276	0	0.07662	0	0	0	0.00689	0	No	4323	CLAG2	cytoadherence linked asexual protein 2
PF3D7_0220900	0	0	0	0	0	0	0	0	0	0	0	0	Yes	609	N/A	Plasmodium exported protein, unknown function, pseudogene		PF3D7_0220900	0	0	0	0	0	0	0	0	0	0	Yes	609	N/A	Plasmodium exported protein, unknown function, pseudogene
PF3D7_0221000	0	0	0.03517	0	0.02695	0.02695	0	0	0	0	0	0	No	909	N/A	Plasmodium exported protein, unknown function		PF3D7_0221000	0	0	0	0	0.02808	0	0	0	0	0	No	909	N/A	Plasmodium exported protein, unknown function
PF3D7_0221100	0	0	0	0	0	0.06082	0	0	0	0	0	0	Yes	783	N/A	Plasmodium exported protein, unknown function, pseudogene		PF3D7_0221100	0	0	0	0	0	0	0	0	0	0	Yes	783	N/A	Plasmodium exported protein, unknown function, pseudogene
PF3D7_0221200	0.33627	0	1.49685	0	0.07168	0	5.15234	0	0	0	0.91264	0.06084	No	621	N/A	Plasmodium exported protein (hyp15), unknown function		PF3D7_0221200	0.15045	0	0.12548	0	6.19885	0	0	0	0.56428	0	No	621	N/A	Plasmodium exported protein (hyp15), unknown function
PF3D7_0221300	0	0	0	0	0.02498	0	0	0	0	0	0	0	Yes	1104	N/A	Plasmodium exported protein, unknown function, pseudogene		PF3D7_0221300	0	0	0	0	0	0	0	0	0	0	Yes	1104	N/A	Plasmodium exported protein, unknown function, pseudogene
PF3D7_0221400	0	0	0	0	0	0	0.02819	0	0	0	0	0	No	924	N/A	stevor		PF3D7_0221400	0	0	0	0	0.08335	0	0	0	0	0	No	924	N/A	stevor
PF3D7_0221500	0	0	0	0	0.07252	0	0.15332	0	0	0	0	0	Yes	678	N/A	Pfmc_2TM Maurer's cleft two transmembrane protein, pseudogene		PF3D7_0221500	0	0	0	0	0.03778	0	0	0	0	0	Yes	678	N/A	Pfmc_2TM Maurer's cleft two transmembrane protein, pseudogene
PF3D7_0221600	0	0	0	0	0	0.08894	0	0	0	0.03919	0	0	Yes	621	N/A	Plasmodium exported protein, unknown function, pseudogene		PF3D7_0221600	0	0	0	0	0	0	0	0	0	0	Yes	621	N/A	Plasmodium exported protein, unknown function, pseudogene
PF3D7_0221650	0	0	0	0	0.04141	0	0	0	0	0	0	0	Yes	663	N/A	Plasmodium exported protein, unknown function, pseudogene		PF3D7_0221650	0	0	0	0	0	0	0	0	0	0	Yes	663	N/A	Plasmodium exported protein, unknown function, pseudogene
PF3D7_0221700	0.61621	0	0.11181	0	0.51399	0.01713	0.48899	0	0.0151	0	0.66897	0	No	1482	N/A	Plasmodium exported protein, unknown function		PF3D7_0221700	0.50345	0.02397	0.41988	0.015	0.37488	0	0	0	0.44958	0.02248	No	1482	N/A	Plasmodium exported protein, unknown function
PF3D7_0221800	0	0	0.76525	0	0.29316	0	0.77474	0	0	0	0.74653	0	No	189	N/A	hypothetical protein		PF3D7_0221800	0.20511	0	0.25659	0	0.61091	0	0	0	0.19232	0	No	189	N/A	hypothetical protein
PF3D7_0221900	0.06866	0.30895	0	0.0573	0.08781	0.24148	0.06962	0.09282	0	0.01935	0	0.14907	Yes	1257	N/A	erythrocyte membrane protein 1 (PfEMP1), pseudogene		PF3D7_0221900	0.03072	0.09215	0	0.269	0.09149	0.11437	0	0.02212	0	0.20162	Yes	1257	N/A	erythrocyte membrane protein 1 (PfEMP1), pseudogene
PF3D7_0222000	0.25514	0	0.29812	0	0.71789	0.16316	0.10348	0	0.02876	0.02876	0.27698	0	No	849	EPF1	exported protein family 1		PF3D7_0222000	0.18264	0	0.22849	0	0.102	0	0	0.06577	0.2997	0.08563	No	849	EPF1	exported protein family 1
PF3D7_0222100	0	0	0.78404	0	0.03534	0	2.20384	0	0	0	0.05999	0	No	690	MC-2TM	Pfmc_2TM Maurer's cleft two transmembrane protein		PF3D7_0222100	0.09889	0	0	0	2.31957	0	0	0	0.18545	0	No	690	MC-2TM	Pfmc_2TM Maurer's cleft two transmembrane protein
PF3D7_0222200	0.21688	0	0.04525	0	2.04572	0.06935	1.09956	0	0.03056	0	0.05886	0	No	693	EPF3	exported protein family 3		PF3D7_0222200	0.14555	0.04852	1.39601	0.03035	1.40897	0.14451	0	0	0.22746	0	No	693	EPF3	exported protein family 3
PF3D7_0222300	0.10063	0	0.20998	0	0.99747	0.03218	1.0544	0	0	0	0	0	Yes	861	EPF4	exported protein family 4, pseudogene		PF3D7_0222300	0.09005	0	0.53509	0.02816	0.80462	0	0	0	0.08443	0	Yes	861	EPF4	exported protein family 4, pseudogene
PF3D7_0222400	0	0	0	0	0.07055	0.04704	0.04972	0	0	0	0	0	Yes	1080	RIF	rifin, pseudogene		PF3D7_0222400	0	0.03291	0	0	0	0	0	0	0	0	Yes	1080	RIF	rifin, pseudogene
PF3D7_0222500	0	0	0.03329	0	0.05102	0.02551	0	0	0	0	0	0	No	951	RIF	rifin		PF3D7_0222500	0	0	0	0	0	0	0	0	0	0	No	951	RIF	rifin
PF3D7_0222600	0	0	0	0	0.06152	0.04101	0.02168	0	0	0	0	0.03481	No	1107	RIF	rifin		PF3D7_0222600	0	0	0	0	0.0641	0.02137	0	0	0	0	No	1107	RIF	rifin
PF3D7_0222700	0	0	0.09077	0	0.02318	0.02318	0.02451	0	0.02043	0	0	0	No	1047	RIF	rifin		PF3D7_0222700	0	0	0	0	0.07247	0	0.04673	0	0	0	No	1047	RIF	rifin
PF3D7_0222800	0	0	0	0.03559	0.10907	0.02727	0.05765	0	0	0	0	0	No	915	N/A	stevor		PF3D7_0222800	0	0	0	0	0.08523	0	0	0	0	0	No	915	N/A	stevor
PF3D7_0222900	0	0	0	0	0.08148	0.06111	0	0	0	0	0	0	Yes	1356	VAR	erythrocyte membrane protein 1 (PfEMP1), exon 2, pseudogene		PF3D7_0222900	0.05701	0.0285	0.07132	0	0	0.06367	0	0	0	0	Yes	1356	VAR	erythrocyte membrane protein 1 (PfEMP1), exon 2, pseudogene
PF3D7_0223100	0.14146	0	0.61986	0	0.06785	0	1.14749	0	0	0	0.5375	0	No	993	RIF	rifin		PF3D7_0223100	0	0	0	0	0.8483	0	0.04559	0	0.38574	0	No	993	RIF	rifin
PF3D7_0223200	0	0	0	0.06108	0.0468	0.0234	0	0	0	0	0.03972	0	No	1038	RIF	rifin		PF3D7_0223200	0	0	0	0	0.02438	0	0.02358	0	0	0	No	1038	RIF	rifin
PF3D7_0223300	0.07623	0	0	0.02121	0.0325	0.01625	0.03435	0	0	0	0	0	No	1296	N/A	erythrocyte membrane protein 1 (PfEMP1), exon 2		PF3D7_0223300	0	0	0.09955	0	0	0	0	0	0	0	No	1296	N/A	erythrocyte membrane protein 1 (PfEMP1), exon 2
PF3D7_0223400	0.03569	0.21411	0.05957	0.05957	0.04564	0.13692	0.02412	0.04825	0	0	0.15496	0.46489	No	984	RIF	rifin		PF3D7_0223400	0.03193	0.47899	0	0.09987	0.26155	0.07133	0	0	0.11977	0.14971	No	984	RIF	rifin
PF3D7_0223500	0.62932	0.02375	0.21307	0.01982	1.71227	0.05315	0.10033	0.00401	0.16731	0.03012	0.21269	0.01934	No	6534	VAR	erythrocyte membrane protein 1, PfEMP1		PF3D7_0223500	0.35594	0.05844	1.75455	0.03655	0.13845	0.00791	0.15688	0.06122	0.26401	0.00996	No	6534	VAR	erythrocyte membrane protein 1, PfEMP1
PF3D7_0300100	0.00576	0	0	0	0.01474	0	0.00779	0	0.01624	0	0	0	No	6630	VAR	erythrocyte membrane protein 1, PfEMP1		PF3D7_0300100	0.00516	0	0.0129	0	0.00768	0	0	0	0.0145	0	No	6630	VAR	erythrocyte membrane protein 1, PfEMP1
PF3D7_0300200	0	0	0.02986	0	0.04575	0.11438	0.12091	0.02418	0	0	0	0.11651	No	981	RIF	rifin		PF3D7_0300200	0	0	0	0.10012	0.02384	0.07151	0	0	0.03002	0.09005	No	981	RIF	rifin
PF3D7_0300300	0.03137	0	0	0	0.08024	0.08024	0	0	0	0	0	0	Yes	1377	VAR	erythrocyte membrane protein 1 (PfEMP1), exon 2, pseudogene		PF3D7_0300300	0.05614	0.11228	0.10535	0.01756	0	0.0209	0	0	0	0	Yes	1377	VAR	erythrocyte membrane protein 1 (PfEMP1), exon 2, pseudogene
PF3D7_0300400	0	0	0	0	0.02787	0	0	0	0	0	0	0	No	891	N/A	stevor		PF3D7_0300400	0	0	0	0	0	0	0	0	0	0	No	891	N/A	stevor
PF3D7_0300500	0	0	0	0	0	0	0	0	0	0	0	0	No	1080	RIF	rifin		PF3D7_0300500	0	0	0	0	0	0	0	0	0	0	No	1080	RIF	rifin
PF3D7_0300600	0	0	0	0	0.13007	0.26013	0	0	0	0	0	0	No	213	N/A	Plasmodium exported protein, unknown function, fragment		PF3D7_0300600	0	0	0	0	0	0	0	0	0	0	No	213	N/A	Plasmodium exported protein, unknown function, fragment
PF3D7_0300700	0	0	0	0	0	0	0	0	0	0	0	0	No	1107	RIF	rifin		PF3D7_0300700	0	0	0	0	0	0	0	0	0	0	No	1107	RIF	rifin
PF3D7_0300800	0	0	0	0	0	0	0	0	0	0	0	0	No	966	RIF	rifin		PF3D7_0300800	0	0	0	0	0	0	0	0	0	0	No	966	RIF	rifin
PF3D7_0300900	0	0	0	0	0.03669	0	0	0	0	0	0	0	No	651	N/A	stevor_like		PF3D7_0300900	0	0	0	0	0	0	0	0	0	0	No	651	N/A	stevor_like
PF3D7_0301000	0	0	0	0	0	0	0	0	0	0	0	0	No	2460	ACS2	acyl_CoA synthetase		PF3D7_0301000	0	0	0	0	0	0	0	0	0	0	No	2460	ACS2	acyl_CoA synthetase
PF3D7_0301100	0	0	0	0	0	0	0	0	0	0	0	0	No	771	N/A	Plasmodium exported protein (hyp13), unknown function		PF3D7_0301100	0	0	0	0	0	0	0	0	0	0	No	771	N/A	Plasmodium exported protein (hyp13), unknown function
PF3D7_0301200	0	0	0	0	0	0	0	0	0	0	0	0	No	1833	FIKK3	serine/threonine protein kinase, FIKK family		PF3D7_0301200	0	0	0	0	0	0	0	0	0	0	No	1833	FIKK3	serine/threonine protein kinase, FIKK family
PF3D7_0301300	0	0	0	0	0	0	0	0	0	0	0	0	No	1314	EH1	epoxide hydrolase 1		PF3D7_0301300	0	0	0	0	0	0	0	0	0	0	No	1314	EH1	epoxide hydrolase 1
PF3D7_0301400	0	0	0	0	0	0	0.03541	0	0	0	0	0	No	732	N/A	Plasmodium exported protein, unknown function		PF3D7_0301400	0	0	0	0	0	0	0	0	0	0	No	732	N/A	Plasmodium exported protein, unknown function
PF3D7_0301500	0.35293	0	0.14728	0	0.90277	0	0.80519	0	0.02486	0	0.19157	0	No	855	N/A	Plasmodium exported protein, unknown function		PF3D7_0301500	0.27634	0	0.49385	0	0.97003	0.05879	0	0	0.40717	0	No	855	N/A	Plasmodium exported protein, unknown function
PF3D7_0301600	3.98366	0.01844	3.95601	0	4.50527	0.01179	9.54972	0.02493	0.09355	0.01039	3.00328	0.04004	No	2199	GEXP21	Plasmodium exported protein (hyp1), unknown function		PF3D7_0301600	3.39965	0	4.19103	0.02065	9.03206	0.02458	0.05943	0	3.12577	0.03095	No	2199	GEXP21	Plasmodium exported protein (hyp1), unknown function
PF3D7_0301700	6.43369	0.03233	10.6856	0.10794	1.77801	0	18.3796	0.02185	0.69243	0	9.68704	0.0351	No	954	N/A	Plasmodium exported protein, unknown function		PF3D7_0301700	3.81873	0.05786	1.6467	0	16.824	0	0.89599	0.02084	8.38191	0.02713	No	954	N/A	Plasmodium exported protein, unknown function
PF3D7_0301800	5.93022	0.04527	0.71788	0	5.4713	0.11579	0.45901	0.0306	0.56132	0	0.93375	0	No	774	N/A	Plasmodium exported protein, unknown function		PF3D7_0301800	5.18499	0	4.05402	0.02534	0.21114	0	0.32094	0	1.2534	0	No	774	N/A	Plasmodium exported protein, unknown function
PF3D7_0301900	0	0	0.06041	0.03021	0	0.02314	0	0	0	0	0.03929	0	No	1197	N/A	conserved Plasmodium protein, unknown function		PF3D7_0301900	0	0	0	0	0.04823	0	0	0	0	0	No	1197	N/A	conserved Plasmodium protein, unknown function
PF3D7_0302000	1.57946	0.2482	1.65725	0.01883	1.45734	0.21644	2.73022	0	0.0763	0.02543	2.35156	0.04899	No	1803	PRP46	pre_mRNA_splicing factor PRP46, putative		PF3D7_0302000	1.2922	0.12114	1.62917	0.11366	2.82644	0.09021	0.08725	0.01454	1.47667	0.13252	No	1803	PRP46	pre_mRNA_splicing factor PRP46, putative
PF3D7_0302100	2.00596	0.03235	2.59238	0.027	1.13795	0.04138	3.05462	0.00729	0.16412	0.04255	1.69767	0.02342	No	4017	SRPK1	serine/threonine protein kinase		PF3D7_0302100	1.58268	0.0193	1.29782	0.01811	3.054	0.02156	0.10426	0.02085	1.67401	0.06334	No	4017	SRPK1	serine/threonine protein kinase
PF3D7_0302200	1.31329	0.06566	0.13016	0.04796	0.37792	0.03149	0.07768	0.08878	0.05551	0	0.33861	0.01782	No	4251	CLAG3.2	cytoadherence linked asexual protein 3.2		PF3D7_0302200	1.35145	0.04407	0.33997	0.02757	0.17501	0.09844	0.02645	0	0.4201	0	No	4251	CLAG3.2	cytoadherence linked asexual protein 3.2
PF3D7_0302300	5.82871	0.06125	1.1161	0.00852	3.23125	0.07181	0.67623	0.0069	0.10931	0.01151	0.47652	0	Yes	4244	N/A	erythrocyte membrane protein 1 (PfEMP1), pseudogene		PF3D7_0302300	5.55365	0.05481	2.83389	0.02857	0.8638	0	0.17106	0.01316	0.47106	0.00856	Yes	4244	N/A	erythrocyte membrane protein 1 (PfEMP1), pseudogene
PF3D7_0302400	0	0	0	0	0.02366	0.02366	0.02501	0	0	0	0	0	No	1171	N/A	unspecified product		PF3D7_0302400	0	0	0.02071	0	0	0	0	0	0	0	No	1171	N/A	unspecified product
PF3D7_0302500	6.20543	0.0661	0.49655	0.15862	1.56934	0.01585	0.5027	0.20667	0.25148	0.00466	1.77612	0.0897	No	4254	CLAG3.1	cytoadherence linked asexual protein 3.1		PF3D7_0302500	5.62671	0.02958	1.4152	0.00925	0.42943	0.30281	0.05858	0.01065	1.754	0.05546	No	4254	CLAG3.1	cytoadherence linked asexual protein 3.1
PF3D7_0302600	0.02114	0	0.40588	0	0.02028	0.01352	0.20009	0	0	0	0.16067	0	No	4098	ABCB4	ABC transporter B family member 4, putative		PF3D7_0302600	0.00946	0	0.00592	0	0.1761	0	0.00681	0	0.12418	0	No	4098	ABCB4	ABC transporter B family member 4, putative
PF3D7_0302700	0.12649	0	0.47507	0	0	0	0.51302	0	0	0	0.34329	0	No	459	N/A	CDGSH iron_sulfur domain_containing protein, putative		PF3D7_0302700	0.22637	0	0.0354	0	0.4214	0	0	0	0.37145	0	No	459	N/A	CDGSH iron_sulfur domain_containing protein, putative
PF3D7_0302800	0.9971	0	1.29137	0	0.59365	0	1.71991	0	0.01938	0	0.7092	0.03733	No	1260	N/A	conserved Plasmodium protein, unknown function		PF3D7_0302800	0.43073	0.06153	0.55809	0	1.80984	0.02291	0	0	0.80775	0.02885	No	1260	N/A	conserved Plasmodium protein, unknown function
PF3D7_0302900	1.05611	0	1.90833	0.03635	1.58745	0.01393	2.68636	0.01472	0.03068	0	1.47748	0	No	3765	N/A	exportin_1, putative		PF3D7_0302900	1.00349	0.01949	1.5296	0	2.4883	0.00725	0	0	1.41595	0.00914	No	3765	N/A	exportin_1, putative
PF3D7_0303000	0.73677	0	0.61494	0.09224	0.55361	0.01178	1.51903	0	0.02076	0	0.83984	0	No	2352	NSF	N_ethylmaleimide_sensitive fusion protein		PF3D7_0303000	0.32964	0.01648	0.56703	0.03093	1.52183	0.07364	0	0	0.91181	0	No	2352	NSF	N_ethylmaleimide_sensitive fusion protein
PF3D7_0303100	0.13019	0	0.30926	0	0.01281	0.01921	0.7785	0.01354	0	0.00564	0.28267	0	No	4326	N/A	conserved Plasmodium protein, unknown function		PF3D7_0303100	0.10753	0	0.01682	0	0.54048	0	0.00645	0.00645	0.20166	0	No	4326	N/A	conserved Plasmodium protein, unknown function
PF3D7_0303200	0.44879	0.00916	0.8944	0	0.13471	0.01171	0.52007	0	0.02065	0	0.65625	0	No	3489	N/A	HAD superfamily protein, putative		PF3D7_0303200	0.35242	0.01639	0.0974	0	0.42719	0	0.0059	0	0.60709	0	No	3489	N/A	HAD superfamily protein, putative
PF3D7_0303300	2.06032	0	1.95199	0.09295	1.63802	0	3.04895	0.07528	0	0	2.29716	0	No	462	RPB6	DNA_directed RNA polymerases I, II, and III subunit RPABC2, putative		PF3D7_0303300	1.29552	0.09966	1.30902	0	3.63604	0.18551	0.03589	0	3.03685	0.04672	No	462	RPB6	DNA_directed RNA polymerases I, II, and III subunit RPABC2, putative
PF3D7_0303400	0.06399	0	0.05341	0.06676	0.08184	0.03069	0.02163	0.02163	0	0	0.20841	0	No	1851	DHHC1	palmitoyltransferase DHHC1		PF3D7_0303400	0.05726	0.04295	0.04477	0	0.08528	0	0	0	0.20134	0	No	1851	DHHC1	palmitoyltransferase DHHC1
PF3D7_0303500	0.06484	0.00648	0.22731	0.01082	0.01244	0.00415	0.17533	0	0	0	0.18303	0	No	6681	N/A	spindle pole body protein, putative		PF3D7_0303500	0.04062	0	0.01089	0.00363	0.09073	0	0.00418	0	0.08705	0.00544	No	6681	N/A	spindle pole body protein, putative
PF3D7_0303600	0	0	0.20088	0	0	0.0513	0.8677	0	0	0	0.26128	0	No	540	Plrx	plasmoredoxin		PF3D7_0303600	0	0	0	0	0.96219	0	0	0	0.20194	0	No	540	Plrx	plasmoredoxin
PF3D7_0303700	0.16081	0	1.90589	0	0.1234	0.02057	2.04364	0.04348	0.07251	0	1.5712	0.03492	No	1347	BCKDH-E2	lipoamide acyltransferase component of branched_chain alpha_keto acid dehydrogenase complex		PF3D7_0303700	0.23024	0	0	0	2.18582	0.04286	0.08291	0	1.59211	0	No	1347	BCKDH-E2	lipoamide acyltransferase component of branched_chain alpha_keto acid dehydrogenase complex
PF3D7_0303800	0.04862	0	0.54785	0	0.04664	0.06219	1.05176	0	0	0	0.52785	0	No	1782	N/A	IBR domain protein, putative		PF3D7_0303800	0.02175	0	0	0.01361	1.1015	0.0162	0	0	0.34676	0	No	1782	N/A	IBR domain protein, putative
PF3D7_0303900	0.04985	0	0.12483	0	0.1594	0	0.0337	0	0	0	0.05412	0	No	594	N/A	phosphatidylethanolamine_binding protein, putative		PF3D7_0303900	0	0	0	0	0	0	0	0	0.08366	0	No	594	N/A	phosphatidylethanolamine_binding protein, putative
PF3D7_0304000	0.14237	0	0.07129	0	0.01821	0.0091	0.00962	0	0	0	0.03091	0	No	2586	IMC1a	inner membrane complex protein 1a, putative		PF3D7_0304000	0.03822	0	0.01594	0	0	0	0.00918	0.00918	0.03584	0	No	2586	IMC1a	inner membrane complex protein 1a, putative
PF3D7_0304100	0.24709	0.08236	0.04583	0	0.03511	0.03511	0.05567	0	0.04642	0	0.05961	0.0298	No	1578	IMC1e	inner membrane complex protein 1e, putative		PF3D7_0304100	0.34393	0	0.06147	0.03073	0	0.03659	0.01769	0	0.27642	0	No	1578	IMC1e	inner membrane complex protein 1e, putative
PF3D7_0304200	2.41595	0	4.44531	0.06874	2.7739	0.01756	8.16565	0	0.10832	0	4.44085	0.08941	No	1578	EHD	EH domain_containing protein		PF3D7_0304200	2.38295	0	3.58036	0.01537	7.73777	0.03659	0.10617	0	4.00803	0	No	1578	EHD	EH domain_containing protein
PF3D7_0304300	0.0303	0	0.13486	0.03371	0.01292	0.02583	0.03413	0.02731	0	0	0.04385	0.02193	No	4290	N/A	conserved Plasmodium protein, unknown function		PF3D7_0304300	0.00904	0	0	0.02261	0.01346	0.06056	0.00651	0	0.00847	0.01695	No	4290	N/A	conserved Plasmodium protein, unknown function
PF3D7_0304400	8.52242	0	11.6576	0	5.34902	0	20.4835	0.16003	0.48924	0	13.3641	0	No	315	RPL44	60S ribosomal protein L44		PF3D7_0304400	5.08406	0	5.4768	0.08834	20.0851	0.10516	0.25429	0	13.1756	0.06621	No	315	RPL44	60S ribosomal protein L44
PF3D7_0304500	0.0573	0.0573	0.95657	0	0	0.03665	1.54947	0	0	0	0.93316	0.06221	No	516	GLP1	1_cys_glutaredoxin_like protein_1		PF3D7_0304500	0.05128	0	0.06415	0	1.41274	0.11455	0	0	1.34625	0.14424	No	516	GLP1	1_cys_glutaredoxin_like protein_1
PF3D7_0304600	0.36283	0.2177	0.7268	1.39303	0.11601	0.13922	0.09811	2.99227	0.2045	0.38855	0.35451	1.26047	No	1194	CSP	circumsporozoite (CS) protein		PF3D7_0304600	0.51948	0.16234	0.18277	0.02031	0.07253	2.82855	0.02338	0.14031	0.33487	1.40037	No	1194	CSP	circumsporozoite (CS) protein
PF3D7_0304700	0	0	0	0	0.01695	0	0	0	0	0	0	0	No	1419	N/A	conserved Plasmodium protein, unknown function		PF3D7_0304700	0	0	0	0	0	0	0	0	0	0	No	1419	N/A	conserved Plasmodium protein, unknown function
PF3D7_0304800	0	0	0.04165	0	0.01276	0	0.00675	0	0	0	0	0	No	4341	N/A	conserved Plasmodium membrane protein, unknown function		PF3D7_0304800	0	0	0	0	0.00665	0	0	0	0	0	No	4341	N/A	conserved Plasmodium membrane protein, unknown function
PF3D7_0304900	1.43563	0	1.12774	0	0.75605	0	2.05509	0.05709	0.14279	0	1.19183	0	No	513	N/A	conserved Plasmodium protein, unknown function		PF3D7_0304900	1.05794	0.07557	0.70901	0	2.08193	0	0.05443	0	1.20454	0	No	513	N/A	conserved Plasmodium protein, unknown function
PF3D7_0305000	0.5428	0.06785	0.87776	0	0.19525	0.08678	1.88048	0.16053	0.07648	0	0.73659	0.03683	No	1173	EF-Ts	elongation factor Ts		PF3D7_0305000	0.2125	0.03036	0.24685	0	1.44668	0.15823	0	0	0.62621	0.05693	No	1173	EF-Ts	elongation factor Ts
PF3D7_0305100	0.14154	0	0.64823	0.00909	0.02553	0.00928	0.62559	0.00491	0.03068	0	0.41764	0.01182	No	11937	N/A	conserved Plasmodium protein, unknown function		PF3D7_0305100	0.05196	0	0.00406	0	0.60213	0.00967	0.02339	0	0.47503	0.00305	No	11937	N/A	conserved Plasmodium protein, unknown function
PF3D7_0305200	0.35469	0.01267	1.04669	0.03172	0.12961	0.0324	3.08263	0.11132	0.02856	0	0.67384	0	No	3420	N/A	conserved Plasmodium protein, unknown function		PF3D7_0305200	0.14736	0	0.20561	0.00709	2.86969	0.17725	0.01633	0	0.58456	0.04251	No	3420	N/A	conserved Plasmodium protein, unknown function
PF3D7_0305300	1.62752	0	1.00152	0	1.57879	0.03528	1.76213	0.00932	0.09328	0	0.83851	0.02995	No	2871	N/A	conserved Plasmodium membrane protein, unknown function		PF3D7_0305300	1.03672	0	1.58257	0.0386	1.70934	0.00919	0.00889	0	0.78692	0	No	2871	N/A	conserved Plasmodium membrane protein, unknown function
PF3D7_0305400	0.34474	0.34474	0.14387	0.04796	0.33068	0.07349	0.1942	0.1942	0	0	0.2495	0.12475	No	438	N/A	conserved Plasmodium protein, unknown function		PF3D7_0305400	0.3599	0	0.22511	0.22511	0.15313	0.03828	0	0	0.24104	0	No	438	N/A	conserved Plasmodium protein, unknown function
PF3D7_0305500	1.8574	0.01835	3.33947	0.02145	1.88965	0.04225	7.15624	0.15881	1.06963	0.02276	2.93298	0.05978	No	11802	N/A	conserved Plasmodium protein, unknown function		PF3D7_0305500	1.38942	0.02956	2.03403	0.01849	7.03177	0.10517	0.96053	0.01183	3.00288	0.04004	No	11802	N/A	conserved Plasmodium protein, unknown function
PF3D7_0305600	0.0701	0.04673	0.29254	0.07801	0.07471	0.04483	0.22114	0.61603	0	0	0.32978	0	No	1854	N/A	AP endonuclease (DNA_[apurinic or apyrimidinic site] lyase), putative		PF3D7_0305600	0.08364	0.02091	0.01308	0.02616	0.15569	0.3581	0	0	0.25487	0.07842	No	1854	N/A	AP endonuclease (DNA_[apurinic or apyrimidinic site] lyase), putative
PF3D7_0305700	2.97748	0	3.31347	0	4.88705	0	5.60205	0	0.30766	0	3.6095	0	No	429	N/A	ubiquitin_conjugating enzyme E2, putative		PF3D7_0305700	2.70873	0	5.05516	0.02778	6.38154	0.03306	0.06397	0	3.70566	0	No	429	N/A	ubiquitin_conjugating enzyme E2, putative
PF3D7_0305800	0	0	0.05405	0	0	0.01656	0.02626	0	0	0	0.04218	0	No	3345	N/A	P_loop containing nucleoside triphosphate hydrolase, putative		PF3D7_0305800	0.03477	0.02318	0	0	0.01726	0	0.00835	0.01669	0.01087	0	No	3345	N/A	P_loop containing nucleoside triphosphate hydrolase, putative
PF3D7_0305900	0	0	0	0	0.10376	0	0	0	0	0	0	0	No	534	N/A	conserved Plasmodium protein, unknown function		PF3D7_0305900	0	0	0	0	0	0	0	0	0	0	No	534	N/A	conserved Plasmodium protein, unknown function
PF3D7_0306000	0.10464	0	0.52403	0	0	0.13384	0.42442	0	0.17694	0	0.68161	0	No	414	N/A	conserved Plasmodium protein, unknown function		PF3D7_0306000	0.46819	0	0	0	0.2789	0	0.13489	0	0.61459	0	No	414	N/A	conserved Plasmodium protein, unknown function
PF3D7_0306100	0.26679	0	0.73652	0.03426	0.23622	0	0.67976	0	0	0	0.69065	0	No	1887	N/A	conserved Plasmodium protein, unknown function		PF3D7_0306100	0.33055	0	0.20676	0	1.10759	0	0	0	0.34437	0	No	1887	N/A	conserved Plasmodium protein, unknown function
PF3D7_0306200	0.08093	0	0.63041	0.02251	0.1725	0	1.38584	0.01823	0.0152	0	0.29285	0	No	1050	AHA1	activator of Hsp90 ATPase		PF3D7_0306200	0.16897	0	0.06039	0	1.27613	0	0	0	0.36213	0	No	1050	AHA1	activator of Hsp90 ATPase
PF3D7_0306300	1.31545	0	1.68348	0.0366	1.82262	0	4.56466	0	0.173	0	3.42738	0	No	336	GRX1	glutaredoxin 1		PF3D7_0306300	1.13787	0	1.4971	0	4.90834	0	0.02826	0	3.49507	0	No	336	GRX1	glutaredoxin 1
PF3D7_0306400	0.26497	0.02208	0.55288	0	0.08472	0	0.47763	0.01493	0.01245	0	0.57531	0	No	1962	N/A	FAD_dependent glycerol_3_phosphate dehydrogenase, putative		PF3D7_0306400	0.11855	0	0.08651	0	0.44137	0	0.04269	0	0.66695	0	No	1962	N/A	FAD_dependent glycerol_3_phosphate dehydrogenase, putative
PF3D7_0306500	0.09627	0.09627	0.32141	0	0.09235	0	0.19523	0	0.02713	0	0.3658	0	No	900	N/A	conserved Plasmodium protein, unknown function		PF3D7_0306500	0.25844	0	0.08083	0	0.09622	0	0.03102	0	0.40387	0	No	900	N/A	conserved Plasmodium protein, unknown function
PF3D7_0306600	0.16792	0	0.42044	0	0.10738	0	0	0.34052	0	0	0.72917	0	No	258	N/A	conserved Plasmodium protein, unknown function		PF3D7_0306600	0	0.30051	0	0	0.44753	0.22377	0	0	0.28177	0.28177	No	258	N/A	conserved Plasmodium protein, unknown function
PF3D7_0306700	0.76115	0	0.68822	0	0.77068	0.04056	1.02905	0	0	0	0.75746	0	No	351	N/A	membrane magnesium transporter, putative		PF3D7_0306700	0.79462	0	0.92306	0	1.01432	0	0	0	0.47897	0	No	351	N/A	membrane magnesium transporter, putative
PF3D7_0306800	4.66228	0.02308	7.64775	0.15411	5.8153	0.05904	20.2514	0.18722	0.07805	0.02602	10.3734	0.1754	No	1602	CCT2	T_complex protein 1 subunit beta		PF3D7_0306800	3.86213	0.06196	5.73583	0	19.2079	0.33833	0.14876	0	10.3992	0.0581	No	1602	CCT2	T_complex protein 1 subunit beta
PF3D7_0306900	21.1731	0.48803	36.8476	0.188	27.9919	0.12003	37.7101	0.10151	6.13607	0.02116	38.3912	0.16302	No	438	N/A	40S ribosomal protein S23, putative		PF3D7_0306900	17.4346	0.16796	30.7198	0.1681	37.1202	0.20011	5.39557	0.0242	36.6322	0.12599	No	438	N/A	40S ribosomal protein S23, putative
PF3D7_0307000	1.08306	0	0	0	0.51945	0	4.75881	0	0	0	3.2334	0	No	160	N/A	small nucleolar RNA snoR03		PF3D7_0307000	0.96915	0	0.45465	0	3.06698	0	0	0	2.04462	0	No	160	N/A	small nucleolar RNA snoR03
PF3D7_0307100	12.5302	0	9.34551	0.11126	11.8061	0	30.141	0.04505	0.22539	0	14.4712	0	No	426	N/A	40S ribosomal protein S12, putative		PF3D7_0307100	11.6298	0.23856	12.4598	0	30.1536	0.13323	0.17182	0	16.4967	0.22368	No	426	N/A	40S ribosomal protein S12, putative
PF3D7_0307200	16.9373	0.06871	13.5056	0.1147	20.9372	0.17576	64.2365	0.32513	0.94881	0.03873	21.2219	0.14919	No	774	N/A	60S ribosomal protein L7, putative		PF3D7_0307200	12.2354	0.12297	20.0561	0.07692	65.2855	0.2518	0.66427	0.02214	19.3418	0.02883	No	774	N/A	60S ribosomal protein L7, putative
PF3D7_0307300	0	0	0.14152	0	0.01807	0.01807	0.07641	0	0.04778	0	0	0	No	1533	EB1	microtubule_associated protein RP/EB family, putative		PF3D7_0307300	0	0	0.01582	0	0.07532	0	0.03643	0	0.09484	0	No	1533	EB1	microtubule_associated protein RP/EB family, putative
PF3D7_0307400	0	0	0.55228	0	0.02489	0	0.34205	0	0	0	0.71836	0	No	1113	ClpP	ATP_dependent Clp protease proteolytic subunit		PF3D7_0307400	0	0	0	0	0.36309	0	0	0.02509	0.45722	0	No	1113	ClpP	ATP_dependent Clp protease proteolytic subunit
PF3D7_0307500	0.02275	0	0.3988	0	0.0873	0	0.16919	0	0	0	0.37052	0	No	1170	N/A	conserved protein, unknown function		PF3D7_0307500	0	0	0	0.02547	0.16677	0	0	0	0.28636	0	No	1170	N/A	conserved protein, unknown function
PF3D7_0307600	0.05279	0	0.27904	0	0.01125	0.01125	0.17842	0	0	0	0.22923	0	No	2241	N/A	conserved Plasmodium protein, unknown function		PF3D7_0307600	0.01575	0.04724	0	0	0.16414	0	0	0.01134	0.20669	0	No	2241	N/A	conserved Plasmodium protein, unknown function
PF3D7_0307700	0.36085	0	1.91862	0.05577	0.10683	0.00855	2.85035	0.01807	0.04143	0.00377	1.69757	0.03627	No	5481	N/A	conserved Plasmodium protein, unknown function		PF3D7_0307700	0.24516	0.01196	0.12343	0.00374	2.80954	0.03562	0.03015	0	1.64839	0.05046	No	5481	N/A	conserved Plasmodium protein, unknown function
PF3D7_0307800	0.7633	0.02063	1.25693	0.01722	0.58046	0	1.38058	0.06973	0.02325	0	1.14219	0.0224	No	2100	N/A	conserved Plasmodium protein, unknown function		PF3D7_0307800	0.4615	0	0.5196	0	1.66322	0.09622	0	0	1.28086	0.05193	No	2100	N/A	conserved Plasmodium protein, unknown function
PF3D7_0307900	0.01863	0	0.07154	0	0.01668	0.00953	0.08565	0	0.0147	0	0.07687	0	No	11175	N/A	conserved Plasmodium protein, unknown function		PF3D7_0307900	0	0	0.00626	0	0.05711	0	0.00721	0	0.06879	0.00625	No	11175	N/A	conserved Plasmodium protein, unknown function
PF3D7_0308000	0.05788	0	0.77292	0	0	0.03701	0.70425	0	0	0	0.377	0	No	1497	N/A	DNA polymerase delta small subunit, putative		PF3D7_0308000	0.10358	0.05179	0	0	0.75201	0.01928	0.01865	0	0.53418	0	No	1497	N/A	DNA polymerase delta small subunit, putative
PF3D7_0308100	0.09279	0	0.04928	0.00704	0.01079	0.00539	0.0057	0	0.01902	0	0.02747	0	No	5136	N/A	zinc finger protein, putative		PF3D7_0308100	0.06793	0	0	0.00472	0.01686	0	0	0	0.02123	0	No	5136	N/A	zinc finger protein, putative
PF3D7_0308200	4.44214	0.0229	8.04578	0.09556	6.25241	0.08786	16.4535	0.07739	0.2323	0	9.49575	0.09943	No	1620	CCT7	T_complex protein 1 subunit eta		PF3D7_0308200	4.03641	0.04098	6.22863	0.05126	17.5147	0.21359	0.2804	0	10.3936	0.09606	No	1620	CCT7	T_complex protein 1 subunit eta
PF3D7_0308300	0.25635	0	0.24961	0	0.16393	0	0.08664	0.1444	0.04816	0	0.27829	0	No	1014	N/A	conserved Plasmodium protein, unknown function		PF3D7_0308300	0.26761	0	0.11957	0	0.14234	0.14234	0.02754	0	0.10754	0.03585	No	1014	N/A	conserved Plasmodium protein, unknown function
PF3D7_0308400	88.4649	0.36405	298.078	0.6077	110.583	0.46561	78.5035	0	139.322	0	143.86	1.18566	No	119	N/A	U4 spliceosomal RNA		PF3D7_0308400	114.995	0.32576	104.532	0.40753	73.4985	0.24257	109.574	0.23463	143.257	0.6109	No	119	N/A	U4 spliceosomal RNA
PF3D7_0308500	7.0117	0	3.92933	0.0418	15.6295	0.16014	6.12784	0.27084	0.93153	0	6.30709	0	No	423	N/A	activator of Hsp90 ATPase, putative		PF3D7_0308500	6.4087	0.04482	12.8669	0.05606	6.87438	0	0.83926	0	5.37877	0.08404	No	423	N/A	activator of Hsp90 ATPase, putative
PF3D7_0308600	6.31276	0.08128	3.88944	0.02261	6.87832	0.01733	8.51627	0	0.27487	0	4.38253	0.02941	No	1599	PRPF19	pre_mRNA_processing factor 19, putative		PF3D7_0308600	7.07921	0.07273	6.8392	0.03033	9.44139	0.12637	0.13969	0	5.31933	0.02273	No	1599	PRPF19	pre_mRNA_processing factor 19, putative
PF3D7_0308700	0.84946	0	0.26587	0	1.00155	0.03395	0.19739	0	0.02992	0	0.317	0	No	1479	N/A	conserved Plasmodium protein, unknown function		PF3D7_0308700	0.73636	0	0.66861	0.01486	0.1415	0.03537	0.05133	0.01711	0.26727	0	No	1479	N/A	conserved Plasmodium protein, unknown function
PF3D7_0308800	1.0075	0.18318	0.61156	0.07644	1.17141	0.05857	0.30957	0.30957	0.05162	0	0.2983	0.09943	No	327	N/A	conserved protein, unknown function		PF3D7_0308800	0.65566	0	0.82023	0.05126	0.12205	0.12205	0.11806	0	0.30739	0.23054	No	327	N/A	conserved protein, unknown function
PF3D7_0308900	2.71741	0.92662	2.9806	0.19118	3.84831	0.87885	5.15179	0.22522	0.07042	0.04695	3.23262	0.29387	No	4161	SF3B1	splicing factor 3B subunit 1, putative		PF3D7_0308900	2.031	0.6242	3.98016	0.86246	5.15435	0.111	0.04026	0.03355	3.52917	0.15724	No	4161	SF3B1	splicing factor 3B subunit 1, putative
PF3D7_0309000	0.36318	0	0.4619	0.02887	0.17695	0.01106	0.70144	0	0.03899	0	0.3755	0	No	1728	YVH1	dual specificity protein phosphatase		PF3D7_0309000	0.23213	0	0.2904	0	0.66835	0.01152	0	0	0.4208	0	No	1728	YVH1	dual specificity protein phosphatase
PF3D7_0309100	0.03452	0.03452	0.14406	0	0.0883	0	0	0	0	0	0.07495	0.03748	No	537	N/A	conserved Plasmodium protein, unknown function		PF3D7_0309100	0.03089	0	0.01932	0.07728	0	0	0	0	0	0.02896	No	537	N/A	conserved Plasmodium protein, unknown function
PF3D7_0309200	0.15846	0.08715	0.7803	0.03306	0.16213	0.12666	0.81407	0.02678	0.02233	0.00447	0.61068	0	No	4953	ARK2	serine/threonine protein kinase, putative		PF3D7_0309200	0.12761	0.05672	0.06652	0.1286	0.82881	0.0264	0.02043	0	0.58498	0.05983	No	4953	ARK2	serine/threonine protein kinase, putative
PF3D7_0309300	2.02412	0.12084	0.93295	0	2.86892	0.02898	0.82709	0.06127	0.2469	0	1.41028	0.0328	No	2868	N/A	N2227_like protein, putative		PF3D7_0309300	1.59497	0.10813	2.64632	0.01691	0.81525	0.05032	0.03894	0	1.63493	0.10139	No	2868	N/A	N2227_like protein, putative
PF3D7_0309400	0	0	0	0	0	0.23281	0.49218	0	0	0	0.39522	0	No	119	N/A	small nucleolar RNA Me18S_Um1356		PF3D7_0309400	0.32576	0	0	0	0.24257	0	0	0	0.30545	0	No	119	N/A	small nucleolar RNA Me18S_Um1356
PF3D7_0309500	5.66576	0.15546	5.82453	0.07209	6.0975	0.40871	7.47304	0.82904	0.45758	0	5.55074	0.37505	No	1833	AS	asparagine synthetase [glutamine_hydrolyzing], putative		PF3D7_0309500	4.89984	0.09274	5.84932	0.4254	6.75605	0.75962	0.53438	0.01113	5.33347	0.44929	No	1833	AS	asparagine synthetase [glutamine_hydrolyzing], putative
PF3D7_0309600	42.4278	0.25559	69.2233	0.21332	55.4895	0.40861	65.1354	0.25916	22.6166	0.14406	78.8017	0.27747	No	339	PfP2	60S acidic ribosomal protein P2		PF3D7_0309600	37.8511	0.34306	46.2073	0.42917	61.1375	0.08515	25.8624	0.16473	77.6297	0	No	339	PfP2	60S acidic ribosomal protein P2
PF3D7_0309700	0.21341	0	0.13854	0	0.22745	0.03033	0.4969	0	0.02673	0	0.46336	0	No	1827	SBP2	SECIS_binding protein 2, putative		PF3D7_0309700	0.12731	0	0.14599	0	0.52138	0	0.03057	0	0.29843	0	No	1827	SBP2	SECIS_binding protein 2, putative
PF3D7_0309800	0.75051	0	1.20959	0.0216	1.88664	0.0331	0.97967	0.03499	0.18962	0.04376	1.1519	0	No	843	N/A	YTH domain_containing protein, putative		PF3D7_0309800	0.7642	0.06947	1.89755	0.11588	1.10359	0.03449	0.0834	0.05004	1.23768	0.08685	No	843	N/A	YTH domain_containing protein, putative
PF3D7_0309900	0.01593	0.02389	0.02659	0	0.02037	0.00509	0.12382	0	0	0.00449	0.03458	0	No	5022	N/A	conserved Plasmodium protein, unknown function		PF3D7_0309900	0.01425	0	0.00446	0	0.0849	0	0.0154	0.00513	0.06014	0	No	5022	N/A	conserved Plasmodium protein, unknown function
PF3D7_0310000	0	0	0.1766	0	0	0	0.21454	0	0	0	0.11485	0	No	594	N/A	50S ribosomal protein L9, apicoplast, putative		PF3D7_0310000	0.04733	0	0.05921	0	0.49343	0	0	0	0.17753	0	No	594	N/A	50S ribosomal protein L9, apicoplast, putative
PF3D7_0310100	0.07528	0.13174	0.06283	0	0.04814	0.16849	0.02544	0.07633	0	0.03182	0.04086	0.06129	No	1689	CDPK3	calcium_dependent protein kinase 3		PF3D7_0310100	0.05052	0.10104	0.0316	0.07373	0.01254	0.08778	0.01213	0.02426	0.12632	0.06316	No	1689	CDPK3	calcium_dependent protein kinase 3
PF3D7_0310200	5.03888	0.0476	6.90166	0.51378	4.50875	0.20089	15.1605	0.61775	0.70285	0.07333	11.9258	0.30314	No	13653	N/A	phd finger protein, putative		PF3D7_0310200	3.27663	0.14765	4.2447	0.18648	14.3219	0.58142	0.77304	0.02045	10.5268	0.28487	No	13653	N/A	phd finger protein, putative
PF3D7_0310300	0.81128	0.02318	1.23816	0	0.9709	0.04447	2.09962	0.05484	0.03919	0	1.10721	0	No	3498	N/A	phosphoglycerate mutase, putative		PF3D7_0310300	0.76744	0.01037	1.05737	0.01297	1.83789	0.00772	0.05229	0.00747	1.27386	0.0389	No	3498	N/A	phosphoglycerate mutase, putative
PF3D7_0310400	0.17842	0	0.16753	0	0.13549	0.02139	0.15076	0.00754	0.05657	0	0.35107	0.02421	No	3885	PIESP1	parasite_infected erythrocyte surface protein		PF3D7_0310400	0.21952	0	0.06241	0	0.13374	0	0.00719	0	0.45845	0.00936	No	3885	PIESP1	parasite_infected erythrocyte surface protein
PF3D7_0310500	0.58526	0	1.37518	0.01062	0.54513	0.00814	1.88353	0.0043	0.01793	0	0.73896	0.00691	No	6810	DHX57	ATP_dependent RNA helicase DHX57, putative		PF3D7_0310500	0.37001	0	0.55902	0.01424	1.94981	0	0.0123	0	0.80063	0	No	6810	DHX57	ATP_dependent RNA helicase DHX57, putative
PF3D7_0310600	0.45709	0	0.93257	0	0.42222	0	2.54055	0	0.1145	0	0.93732	0	No	708	EIF3K	eukaryotic translation initiation factor 3 subunit K, putative, unspecified product		PF3D7_0310600	0.59081	0	0.39798	0	1.92889	0	0	0	0.38352	0	No	708	EIF3K	eukaryotic translation initiation factor 3 subunit K, putative, unspecified product
PF3D7_0310700	0.50216	0	0.95254	0	0.23354	0	2.68471	0	0.05146	0	0.29735	0	No	438	N/A	trafficking protein particle complex subunit 4, putative		PF3D7_0310700	0.32679	0	0.30661	0	2.61586	0	0	0	0.15321	0.0383	No	438	N/A	trafficking protein particle complex subunit 4, putative
PF3D7_0310800	2.23176	0	1.8627	0	2.51853	0	6.65568	0	0.14798	0	2.56534	0.14252	No	330	N/A	conserved Plasmodium protein, unknown function		PF3D7_0310800	2.46692	0	1.98393	0	9.44697	0	0.08461	0	3.30443	0	No	330	N/A	conserved Plasmodium protein, unknown function
PF3D7_0310900	0.09175	0	0.16846	0	0.01173	0	0.3349	0	0.02068	0	0.1992	0	No	2361	N/A	conserved Plasmodium protein, unknown function		PF3D7_0310900	0.09852	0	0.02054	0	0.37901	0	0.01183	0	0.20014	0	No	2361	N/A	conserved Plasmodium protein, unknown function
PF3D7_0311000	0	0	0	0	0.0333	0	0	0	0	0	0	0	No	618	N/A	conserved Plasmodium protein, unknown function		PF3D7_0311000	0	0	0	0	0	0	0	0	0	0	No	618	N/A	conserved Plasmodium protein, unknown function
PF3D7_0311100	0.50812	0	1.27229	0.01571	0.6258	0.04814	1.22127	0.03816	0.05304	0	1.32799	0.02043	No	1803	N/A	pre_mRNA splicing factor, putative		PF3D7_0311100	0.53888	0	0.51614	0.0316	1.22886	0.02508	0.04852	0	0.64739	0.14211	No	1803	N/A	pre_mRNA splicing factor, putative
PF3D7_0311200	0.16124	0	0.47101	0.00841	0.10955	0	0.84469	0	0.00568	0	0.22974	0	No	4104	N/A	valine__tRNA ligase, putative		PF3D7_0311200	0.09017	0	0.11845	0	0.81917	0.02686	0.01948	0	0.20292	0	No	4104	N/A	valine__tRNA ligase, putative
PF3D7_0311300	0.28604	0	1.68203	0	0.08314	0.01663	0.7998	0.01758	0.05863	0	1.0304	0	No	2862	N/A	phosphatidylinositol 3_ and 4_kinase, putative		PF3D7_0311300	0.29086	0	0.05094	0	0.80568	0	0.06704	0	1.07999	0.02182	No	2862	N/A	phosphatidylinositol 3_ and 4_kinase, putative
PF3D7_0311400	0.02248	0.01124	0.04222	0.01407	0.00719	0.01078	0.0038	0.0038	0	0	0.02441	0.0061	No	7548	N/A	protein kinase, putative		PF3D7_0311400	0.02515	0	0.00944	0.00315	0.01124	0	0	0	0.03301	0.00943	No	7548	N/A	protein kinase, putative
PF3D7_0311500	0.52832	0.17611	1.46985	0	1.68926	0.22523	1.54758	0.35713	0.29777	0	2.29421	0	No	246	N/A	conserved Plasmodium protein, unknown function		PF3D7_0311500	0.63034	0	1.97139	0.09857	2.93351	0	0	0	1.47759	0.14776	No	246	N/A	conserved Plasmodium protein, unknown function
PF3D7_0311600	0.04723	0	0.64381	0.01314	0.0604	0	0.44694	0	0.00887	0	0.35889	0	No	2109	N/A	dolichyl_diphosphooligosaccharide__protein glycosyltransferase subunit 1, putative		PF3D7_0311600	0.07043	0.01409	0.04406	0	0.34614	0	0	0	0.1585	0.02642	No	2109	N/A	dolichyl_diphosphooligosaccharide__protein glycosyltransferase subunit 1, putative
PF3D7_0311700	0.01375	0	0.34425	0.01148	0.00879	0	0.03718	0.00929	0	0	0.20896	0.01493	No	1299	N/A	plasmepsin VI		PF3D7_0311700	0.07382	0.03691	0	0.0077	0.00916	0.00916	0	0	0.20764	0	No	1299	N/A	plasmepsin VI
PF3D7_0311800	0.01976	0.01976	0.39589	0	0.02528	0.02528	0.08016	0	0.02228	0	0.32184	0	No	1830	N/A	conserved protein, unknown function		PF3D7_0311800	0.01769	0.01769	0.02212	0	0.18436	0	0.01274	0	0.26532	0	No	1830	N/A	conserved protein, unknown function
PF3D7_0311900	0.01878	0	0.29779	0	0	0.01201	0.17772	0	0	0	0.1427	0	No	2307	N/A	conserved Plasmodium protein, unknown function		PF3D7_0311900	0	0	0	0	0.2002	0	0	0	0.09454	0.03151	No	2307	N/A	conserved Plasmodium protein, unknown function
PF3D7_0312000	0	0	0.21994	0	0.0337	0	0.03563	0	0	0	0.45773	0	No	411	N/A	conserved Plasmodium protein, unknown function		PF3D7_0312000	0.04716	0	0	0	0.2107	0	0	0	0.30954	0	No	411	N/A	conserved Plasmodium protein, unknown function
PF3D7_0312100	0.05176	0.01725	0.504	0.072	0.0331	0	0.03499	0	0.02917	0.00972	0.13111	0.03746	No	2511	N/A	E3 ubiquitin_protein ligase, putative		PF3D7_0312100	0.01544	0	0.02897	0	0.09197	0	0	0.01112	0.17371	0.01448	No	2511	N/A	E3 ubiquitin_protein ligase, putative
PF3D7_0312200	0.05837	0	0.12667	0	0.0224	0.00747	0.03157	0	0	0	0.05069	0	No	3711	N/A	tetratricopeptide repeat protein, putative		PF3D7_0312200	0.07312	0.01045	0.01307	0	0.04667	0	0	0	0.03918	0	No	3711	N/A	tetratricopeptide repeat protein, putative
PF3D7_0312300	0.04735	0	0.27662	0.15807	0.06055	0	0.64011	0	0.02669	0	0.257	0	No	915	RPN12	26S proteasome regulatory subunit RPN12, putative		PF3D7_0312300	0	0	0.0795	0	0.5994	0.06309	0	0	0.35753	0	No	915	RPN12	26S proteasome regulatory subunit RPN12, putative
PF3D7_0312400	0.30322	0	1.94552	0.04745	0.10907	0	1.74224	0	0.05341	0	1.58417	0	No	1323	GSK3	glycogen synthase kinase 3		PF3D7_0312400	0.47482	0	0.1485	0	1.27535	0.01263	0	0	1.60596	0	No	1323	GSK3	glycogen synthase kinase 3
PF3D7_0312500	0.34857	0.0498	1.18449	0	0.3662	0.01592	2.50774	0.01683	0.22453	0	0.70277	0.08109	No	1740	MFR3	major facilitator superfamily_related transporter, putative		PF3D7_0312500	0.15595	0	0.13936	0	2.00733	0.03318	0.11233	0	0.89827	0.04178	No	1740	MFR3	major facilitator superfamily_related transporter, putative
PF3D7_0312600	1.68788	0	6.10464	0	0.35979	1.07937	5.32454	0.76065	0.63422	0	4.27557	0	No	77	N/A	tRNA Valine		PF3D7_0312600	1.00691	0.50345	0.62982	0.94473	5.99807	0	0	0	9.44123	0.47206	No	77	N/A	tRNA Valine
PF3D7_0312700	0	0.57003	0	0.47577	0.36452	0.72905	0	0	0	0	0	0	No	76	N/A	tRNA Isoleucine		PF3D7_0312700	0	0.51008	0	0	0.75962	0.75962	0	0	0	0	No	76	N/A	tRNA Isoleucine
PF3D7_0312800	8.57782	0	11.5345	0	8.25575	0.0277	17.4538	0.20499	0.80577	0	12.7925	0	No	381	N/A	60S ribosomal protein L26, putative		PF3D7_0312800	7.40429	0	9.91746	0.02425	16.8287	0.0866	0.75388	0	14.5031	0.03635	No	381	N/A	60S ribosomal protein L26, putative
PF3D7_0312900	0.35164	0	0.73373	0	0.11243	0.02249	0.11885	0	0.21801	0.05946	0.11452	0	No	822	N/A	hypothetical protein		PF3D7_0312900	0.56639	0	0.2165	0	0.07029	0	0.27196	0.04533	0.17702	0	No	822	N/A	hypothetical protein
PF3D7_0313000	0.21954	0	0.24431	0	0.14039	0.0234	0.49468	0	0	0	0.31778	0	No	1041	N/A	conserved Plasmodium protein, unknown function		PF3D7_0313000	0.22919	0	0.26624	0.02048	0.21942	0.02438	0	0	0.5526	0.0307	No	1041	N/A	conserved Plasmodium protein, unknown function
PF3D7_0313100	0.62131	0.04236	2.22748	0.02357	0.32508	0.02709	9.06804	0.01909	0.04775	0	2.49873	0.01533	No	2424	HRD3	ubiquitin_protein ligase, putative		PF3D7_0313100	0.64441	0.01264	0.23711	0	8.3737	0.02823	0.0091	0	2.67758	0	No	2424	HRD3	ubiquitin_protein ligase, putative
PF3D7_0313200	0.24685	0	0.56658	0.05151	0	0.07893	0.70918	0	0	0	0.13399	0	No	702	N/A	conserved Plasmodium protein, unknown function		PF3D7_0313200	0.16567	0	0.13817	0	1.02798	0.04112	0	0	0.25889	0.10356	No	702	N/A	conserved Plasmodium protein, unknown function
PF3D7_0313300	0.076	0	0.22202	0	0.0486	0	0.30826	0	0	0	0.04126	0	No	564	N/A	apicoplast conserved ycf19 protein precursor, unknown function		PF3D7_0313300	0.10202	0.03401	0.12762	0	0.35449	0	0	0	0.19131	0	No	564	N/A	apicoplast conserved ycf19 protein precursor, unknown function
PF3D7_0313400	0.14717	0.0184	0.30708	0.01535	0.10587	0	0.33575	0	0.02074	0	0.07988	0	No	2355	N/A	conserved Plasmodium protein, unknown function		PF3D7_0313400	0.08231	0	0.12356	0	0.36772	0.02451	0.01186	0	0.24696	0	No	2355	N/A	conserved Plasmodium protein, unknown function
PF3D7_0313500	0.11084	0	0.23788	0.01322	0.29364	0.01013	0.97403	0	0.01785	0	0.25785	0	No	2736	PfG	Ras_like G protein		PF3D7_0313500	0.08501	0	0.27474	0	0.99173	0	0.02041	0	0.26571	0.01329	No	2736	PfG	Ras_like G protein
PF3D7_0313600	0.03306	0	0.53803	0.0138	0	0.02114	0.31285	0	0.01863	0	0.37682	0	No	1785	N/A	conserved Plasmodium protein, unknown function		PF3D7_0313600	0	0	0	0	0.14317	0.01101	0.04261	0	0.3051	0	No	1785	N/A	conserved Plasmodium protein, unknown function
PF3D7_0313700	0.02374	0	0.45569	0	0.02277	0	0.29686	0	0	0	0.16751	0	No	1560	N/A	conserved Plasmodium protein, unknown function, unspecified product		PF3D7_0313700	0	0	0.00664	0	0.41915	0	0	0	0.19917	0	No	1560	N/A	conserved Plasmodium protein, unknown function, unspecified product
PF3D7_0313800	0.02967	0	0.61915	0	0.01898	0.01898	0.58169	0	0.01672	0	0.30603	0.01611	No	1986	N/A	conserved Plasmodium protein, unknown function		PF3D7_0313800	0	0	0	0.01661	0.5437	0	0	0	0.24896	0	No	1986	N/A	conserved Plasmodium protein, unknown function
PF3D7_0313900	0	0	0.03296	0.03296	0	0.00842	0	0.03559	0	0	0.01429	0.01429	No	3291	N/A	conserved Plasmodium protein, unknown function		PF3D7_0313900	0	0.01178	0	0	0	0.0614	0	0	0	0.05522	No	3291	N/A	conserved Plasmodium protein, unknown function
PF3D7_0314000	0.16205	0.02701	0.49594	0	0.1209	0.03454	0.34689	0	0.03045	0.01522	0.4105	0	No	828	P23	co_chaperone p23		PF3D7_0314000	0.12084	0.02417	0.06047	0.01512	0.41391	0	0.15667	0	0.47589	0.04532	No	828	P23	co_chaperone p23
PF3D7_0314100	1.06815	0	0.89152	0	1.6203	0.04766	1.10826	0	0.07	0	0.94386	0	No	597	N/A	vesicle transport v_SNARE protein, putative		PF3D7_0314100	0.97804	0	1.33476	0	1.42342	0	0.06404	0	0.83369	0.02084	No	597	N/A	vesicle transport v_SNARE protein, putative
PF3D7_0314200	0.01042	0	0.20871	0.0087	0.00666	0.01999	0.08452	0	0.00587	0.00587	0.09049	0	No	4158	N/A	conserved Plasmodium protein, unknown function		PF3D7_0314200	0.05594	0	0	0	0.15273	0.00694	0	0	0.13987	0	No	4158	N/A	conserved Plasmodium protein, unknown function
PF3D7_0314300	0	0	0.07982	0	0.02039	0.02039	0.0862	0	0	0	0	0	No	1359	Der1-2	DER1_like protein		PF3D7_0314300	0	0	0	0	0.08496	0	0	0	0.05349	0	No	1359	Der1-2	DER1_like protein
PF3D7_0314400	2.10303	0.04673	1.75525	0.03901	3.04832	0.05977	2.4957	0.09477	0.1317	0	2.73969	0	No	927	PPP6	serine/threonine protein phosphatase 6, putative		PF3D7_0314400	1.50547	0	2.17108	0	3.30072	0	0.06024	0	1.84292	0.03921	No	927	PPP6	serine/threonine protein phosphatase 6, putative
PF3D7_0314500	0.13782	0	0.72853	0	0.17627	0.05876	0.93165	0	0.07768	0	0.54862	0	No	750	N/A	conserved Plasmodium protein, unknown function		PF3D7_0314500	0.12333	0	0.23142	0	1.53053	0.03061	0	0.02961	0.424	0.07709	No	750	N/A	conserved Plasmodium protein, unknown function
PF3D7_0314600	0.05576	0	0.27921	0	0.21393	0	0.60304	0	0.03143	0	0.84741	0	No	777	N/A	conserved Plasmodium protein, unknown function		PF3D7_0314600	0.24946	0	0.06241	0	0.5201	0	0.07187	0.03593	0.2339	0	No	777	N/A	conserved Plasmodium protein, unknown function
PF3D7_0314700	0.08552	0.03665	2.04958	0.02039	0.02344	0.03906	0.24776	0.00826	0.01377	0.00689	1.04779	0.02653	No	3546	N/A	zinc finger protein, putative		PF3D7_0314700	0.09839	0	0.01368	0	0.17095	0.00814	0.01575	0	0.95331	0	No	3546	N/A	zinc finger protein, putative
PF3D7_0314800	0	0	0.01084	0	0	0.0166	0	0	0	0	0.01409	0	No	3123	N/A	conserved Plasmodium protein, unknown function		PF3D7_0314800	0	0	0	0	0	0	0	0	0	0	No	3123	N/A	conserved Plasmodium protein, unknown function
PF3D7_0314900	0	0	0.05908	0	0.01509	0	0.04785	0	0	0	0.02562	0.02562	No	1836	N/A	conserved Plasmodium membrane protein, unknown function		PF3D7_0314900	0	0	0	0	0	0	0.03042	0	0.0396	0	No	1836	N/A	conserved Plasmodium membrane protein, unknown function
PF3D7_0315000	0	0.06362	0.10619	0	0	0.04068	0.08601	0	0	0	0	0	No	570	N/A	zinc finger protein, putative		PF3D7_0315000	0.11385	0	0	0	0.08477	0	0	0	0.05338	0	No	570	N/A	zinc finger protein, putative
PF3D7_0315100	5.44696	0.06334	5.28629	0	5.9944	0.08101	8.77693	0.12844	0.24988	0	5.84453	0.13752	No	684	eIF4E	eukaryotic translation initiation factor 4E		PF3D7_0315100	3.9106	0.05668	4.92761	0.0709	7.38524	0.0422	0.08164	0	4.94215	0	No	684	eIF4E	eukaryotic translation initiation factor 4E
PF3D7_0315200	0.75788	0.00683	0.56417	0.0057	0.89508	0.01747	0.06	0	0.06542	0.0077	0.22978	0	No	6345	CTRP	circumsporozoite_ and TRAP_related protein		PF3D7_0315200	0.51321	0.00611	0.87133	0.01146	0.05914	0.00455	0.07041	0	0.17759	0	No	6345	CTRP	circumsporozoite_ and TRAP_related protein
PF3D7_0315300	0	0	0.02614	0.00523	0.01603	0.00401	0.03811	0	0	0	0.0136	0	No	5304	N/A	conserved Plasmodium protein, unknown function		PF3D7_0315300	0.00561	0	0.00701	0	0.02922	0.00417	0	0	0.04731	0.01051	No	5304	N/A	conserved Plasmodium protein, unknown function
PF3D7_0315400	0	0	0.18759	0.0469	0	0	0.26588	0	0	0.03167	0.183	0	No	771	N/A	conserved Plasmodium protein, unknown function		PF3D7_0315400	0	0	0	0	0.37439	0	0	0	0.4243	0	No	771	N/A	conserved Plasmodium protein, unknown function
PF3D7_0315500	0	0	0.67247	0	0.07927	0	0.54464	0	0	0	0.4037	0	No	699	N/A	mitochondrial ribosomal protein L29/L47 precursor, putative		PF3D7_0315500	0	0	0	0	0.41296	0	0	0	0.208	0	No	699	N/A	mitochondrial ribosomal protein L29/L47 precursor, putative
PF3D7_0315600	0.02308	0	0.01926	0	0.01476	0	0	0	0	0.01301	0.25057	0.05011	No	1458	N/A	zinc finger protein, putative		PF3D7_0315600	0.06196	0.02065	0	0	0.04614	0	0	0.01488	0.11619	0	No	1458	N/A	zinc finger protein, putative
PF3D7_0315700	0	0.02865	0.04783	0	0.00916	0.07329	0	0	0	0	0.01555	0	No	2811	N/A	conserved Plasmodium membrane protein, unknown function		PF3D7_0315700	0	0.01282	0	0.01604	0	0.01909	0	0	0.03606	0.02404	No	2811	N/A	conserved Plasmodium membrane protein, unknown function
PF3D7_0315800	0.55238	0	0.75741	0	1.26156	0	0.85348	0.02667	0	0	0.514	0	No	1098	N/A	zinc finger protein, putative		PF3D7_0315800	0.70612	0	0.57418	0.02208	0.92013	0	0	0	0.7283	0.0331	No	1098	N/A	zinc finger protein, putative
PF3D7_0315900	0	0	0	0	0	0.02558	0	0	0	0	0.08685	0	No	834	N/A	conserved Plasmodium protein, unknown function		PF3D7_0315900	0	0.03579	0.08956	0	0	0	0	0	0	0	No	834	N/A	conserved Plasmodium protein, unknown function
PF3D7_0316000	0.18754	0	0.31306	0	0.23986	0	0.15847	0	0.1057	0	0.1527	0	No	924	MA	microneme associated antigen		PF3D7_0316000	0.12586	0	0.02624	0	0.09372	0	0.03022	0	0.31471	0	No	924	MA	microneme associated antigen
PF3D7_0316100	0.24148	0	0.32248	0	0.15443	0.03089	0.16324	0.0653	0.02722	0	0.31459	0	No	897	N/A	mitochondrial ribosomal protein L27 precursor, putative		PF3D7_0316100	0.21609	0.08643	0.05406	0	0.28962	0	0	0	0.12157	0	No	897	N/A	mitochondrial ribosomal protein L27 precursor, putative
PF3D7_0316200	0.01757	0	0.18082	0.00977	0.03744	0.01498	0.11874	0.00396	0.0099	0.0099	0.13349	0	No	7272	N/A	conserved Plasmodium protein, unknown function		PF3D7_0316200	0.03668	0	0.00328	0	0.12094	0	0.00755	0.00377	0.09334	0.00491	No	7272	N/A	conserved Plasmodium protein, unknown function
PF3D7_0316300	0.17987	0	0.82568	0	0.04108	0.00822	0.44292	0	0.01448	0	0.47422	0.0279	No	1143	N/A	inorganic pyrophosphatase, putative		PF3D7_0316300	0.05748	0	0.0791	0	0.34242	0	0.03312	0	0.62522	0	No	1143	N/A	inorganic pyrophosphatase, putative
PF3D7_0316400	0.02862	0.01431	1.21841	0.02389	0.07322	0.02746	0.87071	0.02902	0	0	0.71471	0	No	3027	N/A	conserved Plasmodium protein, unknown function		PF3D7_0316400	0.07684	0	0.01602	0	0.86778	0.02861	0.00922	0	0.68447	0.07205	No	3027	N/A	conserved Plasmodium protein, unknown function
PF3D7_0316500	0.03126	0.03126	0.33915	0.02609	0.05997	0.01999	0.31694	0.04226	0.05285	0	0.23753	0	No	1386	NUF2	kinetochore protein NUF2, putative		PF3D7_0316500	0	0	0.05249	0	0.20827	0	0.02015	0	0.39338	0	No	1386	NUF2	kinetochore protein NUF2, putative
PF3D7_0316600	4.62987	0.05512	6.73942	0.046	4.24722	0.07049	22.3363	0.16766	0.23299	0	7.32994	0.38894	No	930	FNT	formate_nitrite transporter		PF3D7_0316600	4.26622	0.04932	4.67377	0.03085	21.9431	0.20199	0.17762	0	8.30101	0.2081	No	930	FNT	formate_nitrite transporter
PF3D7_0316700	0.80839	0.11023	1.44142	0.15334	1.0104	0.16448	2.33485	0.37258	0.02071	0	1.63552	0.07978	No	666	YOP1	protein YOP1, putative		PF3D7_0316700	0.72337	0.19728	0.90493	0.08227	2.52177	0.34277	0.07105	0	1.81898	0.18498	No	666	YOP1	protein YOP1, putative
PF3D7_0316800	22.106	0.27376	22.6774	0	25.4718	0	35.6694	0	1.65868	0	28.2336	0	No	393	N/A	40S ribosomal protein S15A, putative		PF3D7_0316800	20.3322	0.12248	26.0485	0.07661	34.8851	0.1368	1.54384	0	28.1947	0.11485	No	393	N/A	40S ribosomal protein S15A, putative
PF3D7_0316900	0.29673	0.02119	0.84912	0.05307	0.43372	0.02711	1.28946	0.01433	0.04778	0	0.39116	0.04602	No	1803	N/A	E3 ubiquitin_protein ligase, putative		PF3D7_0316900	0.36035	0.01897	0.11863	0	1.38397	0	0.02732	0	0.30231	0.01778	No	1803	N/A	E3 ubiquitin_protein ligase, putative
PF3D7_0317000	1.11831	0	2.80013	0.04058	1.61684	0.12437	8.6113	0	0.0274	0	2.21696	0	No	759	N/A	proteasome subunit alpha type_3, putative		PF3D7_0317000	1.0442	0	1.6873	0	8.03446	0.0324	0.03134	0	2.57011	0	No	759	N/A	proteasome subunit alpha type_3, putative
PF3D7_0317100	0.13534	0.01353	0.14685	0.03389	0.14713	0.00865	0.03659	0.00915	0	0	0.11754	0	No	2910	B9	6_cysteine protein		PF3D7_0317100	0.09688	0.01211	0.08333	0	0.07214	0	0.01745	0	0.06813	0	No	2910	B9	6_cysteine protein
PF3D7_0317200	0.48322	0.01859	1.18666	0.00776	0.10696	0.01783	0.97365	0.03141	0.20426	0.01048	1.15006	0.01009	No	4662	CRK4	cdc2_related protein kinase 4		PF3D7_0317200	0.52386	0.02495	0.17684	0.0104	0.99067	0.00619	0.1677	0.01198	1.33325	0.03898	No	4662	CRK4	cdc2_related protein kinase 4
PF3D7_0317300	1.65037	0.01701	1.78927	0.04615	2.36102	0.0544	5.56084	0.08051	0.19659	0.01438	2.53974	0.04156	No	10185	N/A	conserved Plasmodium protein, unknown function		PF3D7_0317300	1.37403	0.03806	2.27839	0.05476	5.5946	0.08786	0.17271	0.02193	2.52318	0.03569	No	10185	N/A	conserved Plasmodium protein, unknown function
PF3D7_0317400	0.21306	0.04735	1.83755	0.01976	0.09083	0.12111	1.10419	0.06401	0.01334	0	0.92521	0.2313	No	1557	N/A	DNA replication complex GINS protein, putative		PF3D7_0317400	0.06355	0.06355	0.03975	0.03975	1.1357	0.12619	0.01526	0	1.09245	0	No	1557	N/A	DNA replication complex GINS protein, putative
PF3D7_0317500	0.33457	0	1.0148	0.00681	0.38615	0.01044	1.27974	0.01655	0.0184	0	1.0099	0.00886	No	4860	EG5	kinesin_5		PF3D7_0317500	0.31398	0.0146	0.45674	0.00913	1.2451	0.04893	0.00526	0	0.89006	0.01369	No	4860	EG5	kinesin_5
PF3D7_0317600	13.4703	0.07764	16.5239	0.0648	14.2739	0	21.0978	0.13121	0.70014	0	19.0907	0.12643	No	486	RPS11	40S ribosomal protein S11, putative		PF3D7_0317600	12.0536	0	12.3848	0.04346	20.356	0.18106	0.62548	0	19.9983	0.09771	No	486	RPS11	40S ribosomal protein S11, putative
PF3D7_0317700	0.78102	0.02648	0.89493	0.03315	1.10894	0.04515	1.86722	0.12528	0.02487	0.00497	0.98201	0.04311	No	8613	N/A	CPSF (cleavage and polyadenylation specific factor), subunit A, putative		PF3D7_0317700	0.41459	0.02369	1.07434	0.03458	1.90223	0.0882	0.00853	0	0.9848	0.05183	No	8613	N/A	CPSF (cleavage and polyadenylation specific factor), subunit A, putative
PF3D7_0317800	0.44728	0.19169	0.95995	0.53331	0.5312	0.24517	2.67798	0.38874	0	0	1.31799	0.06937	No	678	N/A	26S proteasome non_ATPase regulatory subunit 9, putative		PF3D7_0317800	0.62895	0.17153	0.82257	0.17882	1.74557	0.08515	0.04118	0	1.23307	0.26806	No	678	N/A	26S proteasome non_ATPase regulatory subunit 9, putative
PF3D7_0317900	0.18787	0	0.45472	0	0.15618	0.01201	0.49528	0	0.01059	0	0.4283	0	No	2070	N/A	conserved Plasmodium protein, unknown function		PF3D7_0317900	0.10087	0	0.12618	0	0.36301	0.01252	0.02422	0	0.2522	0	No	2070	N/A	conserved Plasmodium protein, unknown function
PF3D7_0318000	0	0	0	0	0	0	0	0	0	0	0.23168	0	No	609	N/A	conserved Plasmodium protein, unknown function		PF3D7_0318000	0	0	0	0	0.0948	0	0	0	0	0.05969	No	609	N/A	conserved Plasmodium protein, unknown function
PF3D7_0318100	0.50061	0	1.57489	0.06428	0.04925	0.14775	2.88945	0.46856	0	0	2.34111	0.04181	No	1125	N/A	stomatin_like protein		PF3D7_0318100	0.17229	0	0	0.06466	2.64282	0.41053	0.02482	0	1.48626	0.12924	No	1125	N/A	stomatin_like protein
PF3D7_0318200	6.04538	0.03525	6.10483	0.01961	9.71927	0.10144	17.2398	0.0834	0.1457	0.00662	8.52099	0.05102	No	7374	RPB1	DNA_directed RNA polymerase II subunit RPB1		PF3D7_0318200	4.8786	0.01051	9.67753	0.05261	17.3414	0.12135	0.20447	0	8.58686	0.05915	No	7374	RPB1	DNA_directed RNA polymerase II subunit RPB1
PF3D7_0318300	0.92296	0.01139	1.35998	0	1.39904	0.02186	0.9166	0.02311	0.62296	0	1.33598	0.04948	No	3360	N/A	conserved Plasmodium protein, unknown function		PF3D7_0318300	0.70354	0.03059	1.33932	0.09567	1.01736	0.00759	0.77111	0.00734	0.9656	0	No	3360	N/A	conserved Plasmodium protein, unknown function
PF3D7_0318400	0	0	0.04825	0	0.00739	0	0	0	0	0	0.01255	0	No	1776	N/A	conserved Plasmodium protein, unknown function		PF3D7_0318400	0	0	0	0.02589	0	0	0	0	0.0097	0	No	1776	N/A	conserved Plasmodium protein, unknown function
PF3D7_0318500	0.08986	0.0029	0.03629	0	0.03893	0.01112	0.00784	0.00196	0.00817	0	0.08811	0	No	14946	N/A	conserved Plasmodium protein, unknown function		PF3D7_0318500	0.05966	0	0.02434	0	0.00386	0.00386	0.00187	0.00187	0.07053	0.00243	No	14946	N/A	conserved Plasmodium protein, unknown function
PF3D7_0318600	0.83694	0	1.04189	0.04736	1.19742	0	1.51507	0.01918	0.03998	0	0.84699	0.0154	No	3054	N/A	cleavage and polyadenylation specificity factor, putative		PF3D7_0318600	0.92662	0	1.23067	0.00794	1.62571	0.00945	0.01829	0	0.85694	0.0238	No	3054	N/A	cleavage and polyadenylation specificity factor, putative
PF3D7_0318700	0.36102	0	0	0	0.30782	0	0	0	0.33913	0	0.26128	0	No	360	N/A	conserved Plasmodium protein, unknown function		PF3D7_0318700	1.18451	0	0.13471	0	0.24055	0	0	0	0	0	No	360	N/A	conserved Plasmodium protein, unknown function
PF3D7_0318800	0.05971	0	0.02492	0	0	0	0	0	0	0	0	0	No	1074	N/A	triosephosphate isomerase, putative		PF3D7_0318800	0	0.02672	0	0.01671	0	0	0	0	0	0	No	1074	N/A	triosephosphate isomerase, putative
PF3D7_0318900	0.31661	0	1.38731	0.02202	0.55678	0.01687	1.80133	0.01783	0.05948	0	0.77335	0	No	1323	N/A	conserved protein, unknown function		PF3D7_0318900	0.56662	0	0.42825	0.01477	1.74038	0.03516	0	0	1.21753	0	No	1323	N/A	conserved protein, unknown function
PF3D7_0319000	0.36392	0.02323	0.70442	0.00646	0.11884	0.01981	0.60193	0	0.01746	0	0.4287	0.01681	No	5595	ATPase7	P_type ATPase, putative		PF3D7_0319000	0.26329	0	0.06501	0.00433	0.57267	0	0	0	0.41579	0.03898	No	5595	ATPase7	P_type ATPase, putative
PF3D7_0319100	0.66855	0	1.56239	0	0.42753	0	1.17502	0	0	0	2.17737	0	No	324	RBX1	E3 ubiquitin_protein ligase RBX1, putative		PF3D7_0319100	0.83754	0	1.19744	0.07484	2.67275	0	0	0	2.13156	0.33656	No	324	RBX1	E3 ubiquitin_protein ligase RBX1, putative
PF3D7_0319200	0.30251	0	0.55812	0	0.48871	0	0.82872	0	0.02692	0	0.48397	0.03457	No	2721	N/A	endonuclease/exonuclease/phosphatase family protein, putative		PF3D7_0319200	0.2137	0.01425	0.26734	0	0.97598	0	0	0	0.42747	0	No	2721	N/A	endonuclease/exonuclease/phosphatase family protein, putative
PF3D7_0319300	0.52017	0	1.11638	0	0.85535	0.04752	1.65764	0	0	0	1.04873	0	No	483	N/A	ubiquitin_conjugating enzyme E2, putative		PF3D7_0319300	0.26598	0	0.62388	0	1.78245	0	0	0	1.37165	0	No	483	N/A	ubiquitin_conjugating enzyme E2, putative
PF3D7_0319400	0.07411	0	0.21207	0	0.03385	0.01354	0.07872	0.00716	0.0179	0	0.1839	0	No	4092	N/A	kinesin_8, putative		PF3D7_0319400	0.08526	0.00947	0	0.00593	0.02822	0	0	0	0.29313	0	No	4092	N/A	kinesin_8, putative
PF3D7_0319500	2.32264	0.03366	2.33188	0.02809	3.35804	0.04305	3.79999	0.11377	0.39842	0.03794	3.17927	0.03654	No	930	N/A	RNA_binding protein, putative		PF3D7_0319500	2.04824	0.09036	2.80728	0.01884	2.93816	0.157	0.49899	0.08678	2.96551	0.08473	No	930	N/A	RNA_binding protein, putative
PF3D7_0319600	5.53286	0.05533	6.51125	0	6.36871	0	8.37783	0.0374	0.5925	0	9.19002	0.06007	No	471	EF-1delta	elongation factor 1_delta, putative		PF3D7_0319600	4.05978	0	6.65816	0	9.51131	0.07373	0.1783	0	8.77383	0.09284	No	471	EF-1delta	elongation factor 1_delta, putative
PF3D7_0319700	0.82825	0.00429	1.3969	0.01075	0.6257	0.01647	2.29754	0.0058	0.01935	0	0.92712	0.00466	No	9402	ABCI3	ABC transporter I family member 1, putative		PF3D7_0319700	0.7757	0	0.63653	0.01201	2.47625	0.03717	0.01936	0	0.95418	0.0144	No	9402	ABCI3	ABC transporter I family member 1, putative
PF3D7_0319800	0	0.06042	0	0.02521	0	0.05796	0	0.04084	0	0	0	0	No	1434	N/A	conserved Plasmodium protein, unknown function		PF3D7_0319800	0	0.02703	0	0.03382	0	0.08052	0	0	0	0.0507	No	1434	N/A	conserved Plasmodium protein, unknown function
PF3D7_0319900	0.96272	0	0.99483	0	1.49513	0.02932	0.68177	0	0	0	0.89583	0	No	945	N/A	conserved Plasmodium protein, unknown function		PF3D7_0319900	0.77942	0	1.3856	0	0.79419	0	0	0	0.73082	0	No	945	N/A	conserved Plasmodium protein, unknown function
PF3D7_0320000	0.13468	0	1.16156	0	0.05742	0	0.39451	0.09104	0.15182	0.0253	0.43863	0.04874	No	435	I2	protein phosphatase inhibitor 2		PF3D7_0320000	0.12052	0	0.10051	0	0.68799	0	0	0	1.09235	0.03767	No	435	I2	protein phosphatase inhibitor 2
PF3D7_0320100	0.62022	0	0.9059	0	0.51561	0.09915	1.00621	0	0	0	0.67332	0	No	666	SEC22	protein transport protein SEC22		PF3D7_0320100	0.55499	0	0.52072	0	0.80584	0	0	0	0.96271	0	No	666	SEC22	protein transport protein SEC22
PF3D7_0320200	0	0.02473	0.14447	0.02064	0	0.01581	0	0.13372	0.01394	0	0	0.02684	No	1752	N/A	CPW_WPC family protein		PF3D7_0320200	0	0	0	0	0.04943	0.01648	0	0	0.04149	0.04149	No	1752	N/A	CPW_WPC family protein
PF3D7_0320300	3.77184	0	6.70097	0	3.97985	0.05169	20.0333	0.01821	0.06074	0	9.44721	0.02925	No	1608	CCT5	T_complex protein 1 subunit epsilon		PF3D7_0320300	2.89298	0.04822	4.41834	0	19.8901	0.12566	0.13891	0	9.20021	0.09042	No	1608	CCT5	T_complex protein 1 subunit epsilon
PF3D7_0320400	0.04212	0.00468	0.0664	0	0.01496	0.00598	0.00633	0.00316	0.00791	0.00264	0.0254	0.00508	No	9258	Cap380	oocyst capsule protein Cap380, putative		PF3D7_0320400	0.02094	0	0.01833	0.00262	0.02494	0.01559	0.00905	0	0.00393	0.00393	No	9258	Cap380	oocyst capsule protein Cap380, putative
PF3D7_0320500	0.30225	0	1.09316	0.02803	0.04295	0.04295	2.15665	0	0.03786	0	0.40104	0	No	1290	Nico	nicotinamidase, putative		PF3D7_0320500	0.30051	0	0	0	2.17052	0.02238	0	0	0.30995	0.02818	No	1290	Nico	nicotinamidase, putative
PF3D7_0320600	0	0	0.06622	0	0.02537	0.02537	0.02682	0	0	0	0	0	No	399	N/A	conserved Plasmodium protein, unknown function		PF3D7_0320600	0	0	0	0	0	0	0	0	0	0	No	399	N/A	conserved Plasmodium protein, unknown function
PF3D7_0320700	0.15395	0	0.84806	0	0.01969	0	0.81174	0.08326	0.05206	0	0.56825	0	No	540	SPC2	signal peptidase complex subunit SPC2, putative		PF3D7_0320700	0.19287	0	0.03447	0	0.67702	0.02052	0	0	0.54252	0	No	540	SPC2	signal peptidase complex subunit SPC2, putative
PF3D7_0320800	0.45423	0.11356	5.87631	0	0.07262	0.01815	7.71466	0.01919	0.016	0	6.44138	0	No	1302	DOZI	ATP_dependent RNA helicase DDX6		PF3D7_0320800	0.58428	0.15242	0.20657	0.04767	6.69624	0.01892	0.07319	0	5.2165	0	No	1302	DOZI	ATP_dependent RNA helicase DDX6
PF3D7_0320900	17.6009	0	19.7985	0.06677	24.2249	0.10232	15.1968	0.02704	3.58481	0	20.9752	0.04343	No	477	H2A.Z	histone H2A.Z		PF3D7_0320900	17.8617	0	22.3002	0.04478	16.0721	0.07996	3.63521	0	20.1714	0	No	477	H2A.Z	histone H2A.Z
PF3D7_0321000	0.31693	0	0.95635	0	0.42094	0.01559	1.35136	0.03296	0.04122	0	0.84693	0.02647	No	1479	N/A	conserved Plasmodium protein, unknown function		PF3D7_0321000	0.32723	0.02182	0.27291	0	1.20206	0	0.01571	0	0.53183	0	No	1479	N/A	conserved Plasmodium protein, unknown function
PF3D7_0321100	0.01565	0	0.01307	0.0392	0.03504	0.02503	0	0.01587	0	0.00882	0	0	No	5535	N/A	conserved Plasmodium protein, unknown function		PF3D7_0321100	0.01401	0.007	0.00876	0.01752	0.00522	0.03129	0	0	0.0197	0	No	5535	N/A	conserved Plasmodium protein, unknown function
PF3D7_0321200	0	0	0.37684	0	0	0	0.3924	0	0	0	0.04668	0	No	1194	ALG7	UDP_N_acetylglucosamine__dolichyl_phosphate N_acetylglucosaminephosphotransferase, putative		PF3D7_0321200	0	0.01924	0	0	0.48706	0	0	0	0.03608	0	No	1194	ALG7	UDP_N_acetylglucosamine__dolichyl_phosphate N_acetylglucosaminephosphotransferase, putative
PF3D7_0321300	0	0	0.01314	0	0.03021	0.02014	0	0	0	0	0	0	No	2751	N/A	conserved Plasmodium protein, unknown function		PF3D7_0321300	0.01409	0	0	0	0.02099	0	0	0	0	0	No	2751	N/A	conserved Plasmodium protein, unknown function
PF3D7_0321400	0.16022	0.03204	0	0	0.04098	0	0.04332	0.02166	0.03612	0	0.06957	0	No	960	N/A	protein kinase, putative		PF3D7_0321400	0.11469	0	0.03587	0	0	0	0	0	0.05377	0.02689	No	960	N/A	protein kinase, putative
PF3D7_0321500	0.14777	0	1.45754	0	0.02577	0.02577	2.93304	0.00908	0.00757	0	1.02083	0	No	3225	N/A	peptidase, putative		PF3D7_0321500	0.09616	0	0.00752	0	2.59568	0	0	0	0.74388	0.02254	No	3225	N/A	peptidase, putative
PF3D7_0321600	0.37926	0	0.89209	0	0.06615	0	2.63367	0.01165	0.00972	0.00972	0.54274	0.01872	No	2208	DDX42	ATP_dependent RNA helicase DDX42, putative		PF3D7_0321600	0.15426	0.04628	0.04825	0.00965	2.38921	0.01149	0	0	0.82446	0	No	2208	DDX42	ATP_dependent RNA helicase DDX42, putative
PF3D7_0321700	0.0409	0	0.0569	0	0.03052	0.00872	0.00461	0.00461	0	0	0.06661	0	No	5841	N/A	conserved Plasmodium protein, unknown function		PF3D7_0321700	0.0244	0	0.02289	0	0.02725	0	0.01318	0	0.10295	0.00572	No	5841	N/A	conserved Plasmodium protein, unknown function
PF3D7_0321800	0.93889	0.016	1.31792	0.01336	1.7091	0.02729	3.1445	0.02164	0.07216	0	1.30884	0.01737	No	8121	N/A	WD repeat_containing protein, putative		PF3D7_0321800	0.84014	0.00955	1.6034	0.0209	3.09949	0.03199	0.06189	0	1.22192	0.01343	No	8121	N/A	WD repeat_containing protein, putative
PF3D7_0321900	0.65389	0.03487	0.6258	0	0.90321	0.03903	0.96065	0.01179	0.03931	0	0.45432	0.03786	No	3852	CARL	cyclic amine resistance locus protein		PF3D7_0321900	0.5071	0.04681	0.8003	0.00488	1.00499	0.01743	0.00562	0	0.71688	0.00732	No	3852	CARL	cyclic amine resistance locus protein
PF3D7_0322000	23.5922	0.67166	33.2151	0.63067	33.4487	0.26845	66.4588	0.22702	2.50798	0	44.1146	0.54688	No	516	CYP19A	peptidyl_prolyl cis_trans isomerase		PF3D7_0322000	17.8053	0.07513	31.2499	0.23496	63.1578	0.6713	1.62334	0	48.5354	0.14089	No	516	CYP19A	peptidyl_prolyl cis_trans isomerase
PF3D7_0322100	0.87816	0	0.99761	0.06108	0.49917	0.0624	1.5335	0.18138	0.01375	0	0.95334	0.05296	No	1776	Prt1	mRNA_capping enzyme subunit beta		PF3D7_0322100	0.48021	0	0.53247	0.05461	1.41403	0.17879	0.01572	0	0.921	0.08187	No	1776	Prt1	mRNA_capping enzyme subunit beta
PF3D7_0322200	0	0	0.01894	0	0	0.00725	0.00767	0.01534	0	0	0.01232	0	No	2262	N/A	conserved Plasmodium protein, unknown function		PF3D7_0322200	0.01015	0	0	0	0	0	0	0	0.01904	0	No	2262	N/A	conserved Plasmodium protein, unknown function
PF3D7_0322300	0.1104	0	0.40544	0	0.04236	0.01412	0.7463	0	0.01245	0	0.23971	0	No	1962	DGAT	diacylglycerol O_acyltransferase		PF3D7_0322300	0.15807	0	0.06179	0	0.61792	0	0.01423	0	0.2779	0	No	1962	DGAT	diacylglycerol O_acyltransferase
PF3D7_0322400	0.20428	0.03143	0.66887	0.01312	0.15073	0.0201	1.20029	0.03187	0.02657	0	0.54588	0	No	2604	N/A	regulator of initiation factor 2 (eIF2)		PF3D7_0322400	0.16873	0	0.16711	0.01759	1.14123	0.02094	0.06076	0	0.52737	0.06592	No	2604	N/A	regulator of initiation factor 2 (eIF2)
PF3D7_0322500	0	0	0.11904	0	0	0	0.12051	0	0	0	0	0	No	1215	IscA2	iron_sulfur assembly protein, putative		PF3D7_0322500	0	0	0	0	0.1663	0.02376	0	0	0.02992	0	No	1215	IscA2	iron_sulfur assembly protein, putative
PF3D7_0322600	0.01003	0	0.00837	0.00837	0	0.01283	0.01356	0	0.00565	0	0	0	No	4044	N/A	conserved Plasmodium protein, unknown function		PF3D7_0322600	0	0	0	0	0.01336	0	0.00646	0.00646	0	0	No	4044	N/A	conserved Plasmodium protein, unknown function
PF3D7_0322700	0.4745	0.00921	0.769	0.00769	0.47135	0.11784	0.71936	0.00934	0.01818	0.0026	0.57514	0.01	No	9291	N/A	conserved Plasmodium protein, unknown function		PF3D7_0322700	0.44108	0	0.55695	0.03352	0.65381	0.03683	0.04157	0.00594	0.66096	0.04638	No	9291	N/A	conserved Plasmodium protein, unknown function
PF3D7_0322800	0	0	0	0	0	0	0	0	0	0	0	0	No	546	N/A	conserved Plasmodium protein, unknown function		PF3D7_0322800	0	0	0	0	0	0.02617	0	0	0	0	No	546	N/A	conserved Plasmodium protein, unknown function
PF3D7_0322900	25.4918	0.22801	29.4214	0.07612	25.75	0.17497	61.3752	0.15413	2.15901	0	37.328	0.29704	No	789	RPS3A	40S ribosomal protein S3A, putative		PF3D7_0322900	22.321	0.04081	26.3921	0.02552	58.8557	0.12154	1.99859	0.02939	38.1088	0.03826	No	789	RPS3A	40S ribosomal protein S3A, putative
PF3D7_0323000	1.55895	0	1.849	0	0.94445	0	4.27073	0	0.4162	0	1.87056	0	No	165	TMA7	translation machinery_associated protein 7, putative		PF3D7_0323000	0.88104	0	1.33181	0	3.77223	0	0.21153	0	3.92401	0	No	165	TMA7	translation machinery_associated protein 7, putative
PF3D7_0323100	0.34628	0.02808	1.33572	0.00781	0.46083	0.01795	4.08054	0.0949	0.03165	0	1.1989	0.04064	No	4629	N/A	conserved Plasmodium protein, unknown function		PF3D7_0323100	0.19262	0	0.46097	0.00524	3.97223	0.11225	0.02413	0	1.02866	0.02356	No	4629	N/A	conserved Plasmodium protein, unknown function
PF3D7_0323200	0	0	0.10907	0	0	0	0.04417	0	0	0	0.10641	0	No	1326	N/A	conserved Plasmodium protein, unknown function		PF3D7_0323200	0.05847	0	0.01829	0	0.04354	0	0	0	0	0	No	1326	N/A	conserved Plasmodium protein, unknown function
PF3D7_0323300	0	0	0.05554	0	0	0	0.02249	0	0	0	0.03612	0	No	1302	N/A	conserved protein, unknown function		PF3D7_0323300	0.02977	0	0.03725	0	0.04434	0	0	0	0	0	No	1302	N/A	conserved protein, unknown function
PF3D7_0323400	0.61111	0	0.1885	0.02218	0.13593	0.0085	0.12573	0	0.11232	0.00749	0.14422	0	No	3261	RIPR	Rh5 interacting protein		PF3D7_0323400	0.51117	0	0.14128	0	0.12393	0.0177	0	0.00856	0.23408	0.01115	No	3261	RIPR	Rh5 interacting protein
PF3D7_0323500	0.83684	0	0.61786	0	0.37048	0.02058	1.04434	0	0.07256	0	0.69883	0.03494	No	948	SMN	survival motor neuron_like protein		PF3D7_0323500	0.51841	0	0.39633	0	1.11517	0.04289	0.02074	0	0.64812	0	No	948	SMN	survival motor neuron_like protein
PF3D7_0323600	0.07695	0	0.32112	0	0.07381	0.04921	1.40443	0	0.02169	0	0.18796	0	No	2013	N/A	conserved Plasmodium protein, unknown function		PF3D7_0323600	0.01721	0	0.07537	0	1.30742	0.01282	0	0	0.17755	0	No	2013	N/A	conserved Plasmodium protein, unknown function
PF3D7_0323700	0.83232	0	0.69468	0	0.47903	0.02661	2.68657	0.01407	0.07037	0.03518	1.24242	0.02259	No	2082	SART1	U4/U6.U5 tri_snRNP_associated protein 1, putative		PF3D7_0323700	0.46549	0	0.78032	0	2.71743	0	0	0	1.53635	0	No	2082	SART1	U4/U6.U5 tri_snRNP_associated protein 1, putative
PF3D7_0323800	0.4282	0.02953	0.98591	0.01232	0.38714	0.03777	1.47723	0	0.01664	0	0.44883	0.03206	No	2934	N/A	conserved Plasmodium protein, unknown function		PF3D7_0323800	0.3171	0.01321	0.33885	0	1.34785	0.00984	0.00952	0	0.70616	0.01239	No	2934	N/A	conserved Plasmodium protein, unknown function
PF3D7_0323900	0.15517	0.0931	0.0259	0.0518	0.11907	0.15876	0.08391	0.10489	0	0.03498	0	0.10107	Yes	1392	VAR	erythrocyte membrane protein 1 (PfEMP1), exon 2, pseudogene		PF3D7_0323900	0.05554	0.19438	0.03474	0.13896	0.08271	0.04135	0	0.02	0	0.13019	Yes	1392	VAR	erythrocyte membrane protein 1 (PfEMP1), exon 2, pseudogene
PF3D7_0324000	0.25514	0	0.34071	0	0.71789	0.16316	0.10348	0	0.02876	0.02876	0.33238	0	No	849	EPF1	exported protein family 1		PF3D7_0324000	0.18264	0	0.25705	0	0.102	0	0	0.06577	0.25688	0.08563	No	849	EPF1	exported protein family 1
PF3D7_0324100	0.05484	0	0.22885	0	0.1052	0.03507	1.2233	0	0	0	0	0	No	696	MC-2TM	Pfmc_2TM Maurer's cleft two transmembrane protein		PF3D7_0324100	0.04907	0.04907	0.03069	0	0.43847	0	0	0	0.13803	0	No	696	MC-2TM	Pfmc_2TM Maurer's cleft two transmembrane protein
PF3D7_0324200	0.32532	0	0.04525	0	2.04572	0.10402	1.02626	0	0.03056	0	0.05886	0	No	693	EPF3	exported protein family 3		PF3D7_0324200	0.14555	0.04852	1.39601	0.03035	1.40897	0.14451	0	0	0.22746	0	No	693	EPF3	exported protein family 3
PF3D7_0324300	0.2732	0	0.22802	0	0.79867	0.02496	0.87063	0	0.08799	0	0.08474	0	No	930	EPF4	exported protein family 4		PF3D7_0324300	0.24447	0	0.52428	0.02185	0.96219	0	0	0	0.09824	0	No	930	EPF4	exported protein family 4
PF3D7_0324400	0	0	0	0	0	0.0724	0.05102	0	0	0	0	0	No	1050	RIF	rifin		PF3D7_0324400	0.06754	0.03377	0	0	0	0	0.02432	0	0	0	No	1050	RIF	rifin
PF3D7_0324500	0	0	0.03287	0	0.02519	0.02519	0	0.02662	0	0	0	0	No	954	RIF	rifin		PF3D7_0324500	0	0	0	0	0.02624	0.02624	0	0	0	0.03304	No	954	RIF	rifin
PF3D7_0324600	0.0857	0	0.10729	0	0.10961	0.0274	0.46346	0	0	0	0.13956	0	No	906	N/A	stevor		PF3D7_0324600	0.15338	0.07669	0.09594	0	0.45683	0	0	0	0.14381	0	No	906	N/A	stevor
PF3D7_0324700	0.09404	0.03135	0	0.02616	0.06014	0.10023	0.02119	0	0	0	0	0	Yes	1380	VAR	erythrocyte membrane protein 1 (PfEMP1), exon 2, pseudogene		PF3D7_0324700	0.0561	0.1122	0.12282	0.01755	0	0	0	0	0	0	Yes	1380	VAR	erythrocyte membrane protein 1 (PfEMP1), exon 2, pseudogene
PF3D7_0324800	0.03188	0.12751	0.02661	0.05321	0	0.67272	0.17239	0.45253	0	0.01797	0.03461	0.31147	No	1116	RIF	rifin		PF3D7_0324800	0	0.1141	0	0.67802	0.16992	0.40357	0	0.02055	0	0.21397	No	1116	RIF	rifin
PF3D7_0324900	1.22396	0.05828	0.53024	0.03405	0.32799	0.04473	0.19699	0.08274	0.08541	0.01642	0.2088	0.04429	No	6510	VAR	erythrocyte membrane protein 1, PfEMP1		PF3D7_0324900	1.07437	0.02086	0.34906	0.01631	0.22912	0.09709	0.0601	0.01878	0.30319	0.02445	No	6510	VAR	erythrocyte membrane protein 1, PfEMP1
PF3D7_0400100	0.47803	0.02897	0.27405	0.05239	0.81518	0.04941	0.14035	0.06528	0.10614	0.00272	0.3617	0.02621	No	7941	VAR	erythrocyte membrane protein 1, PfEMP1		PF3D7_0400100	0.42344	0.03025	0.77295	0.02973	0.10939	0.04504	0.05913	0.01245	0.28765	0.01621	No	7941	VAR	erythrocyte membrane protein 1, PfEMP1
PF3D7_0400200	2.88815	0.0722	16.4219	0.0904	1.0389	0.16161	16.4728	0.07321	0.26452	0	11.9146	0.03919	Yes	1200	N/A	erythrocyte membrane protein 1 (PfEMP1), exon 2, pseudogene		PF3D7_0400200	2.00291	0.12922	0.52538	0.16165	15.804	0.4811	0.09307	0	10.5411	0	Yes	1200	N/A	erythrocyte membrane protein 1 (PfEMP1), exon 2, pseudogene
PF3D7_0400300	0	0.29032	0.16154	0.21539	0.04126	0.59822	0.21806	0.3707	0	0	0.03502	0.24514	No	1113	RIF	rifin		PF3D7_0400300	0	0.14433	0	0.66804	0.08597	0.62331	0	0	0	0.24359	No	1113	RIF	rifin
PF3D7_0400400	0.13411	0.00766	0.03838	0.0064	0.12987	0.01715	0.02331	0.00259	0.02808	0.00648	0.05408	0	No	10404	VAR	erythrocyte membrane protein 1, PfEMP1		PF3D7_0400400	0.09943	0.01714	0.10295	0.00429	0.01021	0	0.04198	0.00741	0.02572	0	No	10404	VAR	erythrocyte membrane protein 1, PfEMP1
PF3D7_0400500	0	0	0	0	0.02125	0.02125	0	0	0	0	0	0.07213	No	1149	RIF	rifin		PF3D7_0400500	0	0	0	0.0186	0	0	0	0	0.02787	0	No	1149	RIF	rifin
PF3D7_0400600	0	0	0	0	0.35068	0.35068	0	0	0	0	0	0	Yes	79	N/A	erythrocyte membrane protein 1 (PfEMP1), exon 1, pseudogene		PF3D7_0400600	0	0.98142	0	0	0	1.09617	0	0	0	0	Yes	79	N/A	erythrocyte membrane protein 1 (PfEMP1), exon 1, pseudogene
PF3D7_0400700	0	0.03155	0	0	0.08071	0.12107	0.06399	0.04266	0.01778	0	0.03425	0	No	1143	RIF	rifin		PF3D7_0400700	0.02823	0	0	0.01766	0.06307	0.06307	0	0	0.1059	0	No	1143	RIF	rifin
PF3D7_0400800	0	0	0	0	0.02847	0	0	0	0	0	0	0	No	870	N/A	stevor		PF3D7_0400800	0	0	0	0	0.02967	0	0	0	0	0	No	870	N/A	stevor
PF3D7_0400900	0	0	0.09408	0	0.04806	0.07208	0.1016	0	0.02118	0	0.12237	0	No	990	RIF	rifin		PF3D7_0400900	0.06724	0	0	0	0.10014	0	0.02422	0	0.03153	0	No	990	RIF	rifin
PF3D7_0401000	0.04037	0	0	0	0.02582	0.02582	0	0.05459	0	0	0	0	No	930	RIF	rifin		PF3D7_0401000	0	0	0	0	0	0	0	0	0	0	No	930	RIF	rifin
PF3D7_0401100	0	0	0	0	0.13007	0.26013	0	0	0	0	0	0	No	213	N/A	Plasmodium exported protein, unknown function, fragment		PF3D7_0401100	0	0	0	0	0	0	0	0	0	0	No	213	N/A	Plasmodium exported protein, unknown function, fragment
PF3D7_0401200	0	0	0	0	0.08802	0.13203	0	0	0	0	0	0	No	1104	RIF	rifin		PF3D7_0401200	0	0	0	0	0.02293	0	0	0	0	0	No	1104	RIF	rifin
PF3D7_0401300	0.0652	0	0.13604	0	0.04169	0.12507	0.26442	0	0	0	0.07078	0	No	1128	RIF	rifin		PF3D7_0401300	0	0.02917	0	0	0.26064	0	0	0	0.08205	0	No	1128	RIF	rifin
PF3D7_0401400	0	0	0	0	0.04572	0.02286	0.02416	0	0	0	0.0388	0	No	990	RIF	rifin		PF3D7_0401400	0	0	0	0	0.02382	0.02382	0	0	0.02999	0	No	990	RIF	rifin
PF3D7_0401500	0	0.08396	0	0.07007	0	0.42952	0	0.85131	0	0	0	0.36458	Yes	933	N/A	stevor, pseudogene		PF3D7_0401500	0	0.03756	0	0.46992	0.02797	0.50347	0	0	0	0.42266	Yes	933	N/A	stevor, pseudogene
PF3D7_0401600	6.14376	0	14.8266	0.0586	2.69406	0.06735	21.5484	0.14239	0.39574	0	12.0056	0.03811	No	1044	RIF	rifin		PF3D7_0401600	4.46091	0	2.0436	0	20.9826	0.11696	0.27152	0	11.6057	0.08837	No	1044	RIF	rifin
PF3D7_0401700	0.03036	0.03036	0.53211	0.12669	0	0.01941	0.16418	0.22574	0	0	0	0.03296	Yes	1332	N/A	Plasmodium exported protein, unknown function, pseudogene		PF3D7_0401700	0.0815	0.02717	0	0	0.12137	0.18205	0	0	0.07642	0.07642	Yes	1332	N/A	Plasmodium exported protein, unknown function, pseudogene
PF3D7_0401800	10.1675	0.0698	39.0322	0.11651	1.63664	0.02976	66.135	0.67629	1.21955	0.05245	35.1345	0.20207	No	1683	PfD80	Plasmodium exported protein (PHISTb), unknown function		PF3D7_0401800	10.264	0	1.41946	0.07814	65.4672	0.51158	0.9897	0.08997	34.4161	0.37091	No	1683	PfD80	Plasmodium exported protein (PHISTb), unknown function
PF3D7_0401900	0.01486	0	0	0.0496	0.19001	0.0285	0.05021	0.0703	0.03349	0.01675	0.01613	0	No	2916	ACS6	acyl_CoA synthetase		PF3D7_0401900	0.06647	0.07977	0.09979	0.08316	0.0099	0.05939	0.02873	0.01915	0.0374	0.02493	No	2916	ACS6	acyl_CoA synthetase
PF3D7_0402000	0.74284	0	9.39916	0.5952	0.13301	0.038	34.1257	1.56669	0.83736	0.15072	22.3866	1.19352	No	1287	N/A	Plasmodium exported protein (PHISTa), unknown function		PF3D7_0402000	0.66471	0.05318	0.01663	0	33.6569	1.86103	1.03413	0.09575	23.7837	1.49583	No	1287	N/A	Plasmodium exported protein (PHISTa), unknown function
PF3D7_0402100	5.21622	0.02308	2.06123	0	6.50901	0.02952	5.27348	0.0156	0.18212	0	2.20498	0.02506	No	1728	N/A	Plasmodium exported protein (PHISTb), unknown function		PF3D7_0402100	4.00671	0.04131	6.38175	0.02584	5.82851	0	0.04463	0	1.99463	0	No	1728	N/A	Plasmodium exported protein (PHISTb), unknown function
PF3D7_0402200	1.91703	0.02565	0.27291	0	0.87331	0.0287	0.12569	0.00433	0.1337	0	0.64036	0	Yes	6660	SURF4.1	surface_associated interspersed protein 4.1 (SURFIN 4.1), pseudogene		PF3D7_0402200	1.31954	0.02869	0.84691	0	0.10253	0	0.06198	0	0.5218	0	Yes	6660	SURF4.1	surface_associated interspersed protein 4.1 (SURFIN 4.1), pseudogene
PF3D7_0402300	0.39891	0	0.06819	0.00802	0.14445	0.00922	0.07147	0	0.05147	0	0.0887	0	No	8916	RH1	reticulocyte binding protein homologue 1		PF3D7_0402300	0.27524	0.0086	0.1076	0.00269	0.05124	0.0032	0	0	0.12097	0	No	8916	RH1	reticulocyte binding protein homologue 1
PF3D7_0402400	1.41004	0	3.93642	0.12174	1.43028	0	16.3352	0.26294	0.21924	0	2.11139	0.05278	No	765	GEXP18	Plasmodium exported protein, unknown function		PF3D7_0402400	0.95718	0.04351	0.97972	0	16.5225	0.29157	0.03134	0	2.08057	0.08159	No	765	GEXP18	Plasmodium exported protein, unknown function
PF3D7_0402500	0.0391	0.0391	0.0979	0	0.07501	0.025	0.13215	0	0	0	0	0	Yes	990	RIF	rifin, pseudogene		PF3D7_0402500	0	0	0	0	0.07816	0	0	0.0252	0	0	Yes	990	RIF	rifin, pseudogene
PF3D7_0402600	0	0	0.10471	0	0.10696	0.02674	0.05653	0	0	0	0.09079	0	No	906	N/A	stevor		PF3D7_0402600	0.03742	0	0	0	0.13931	0	0	0	0.10526	0	No	906	N/A	stevor
PF3D7_0402700	0.14274	0	0	0	0	0.02282	0.14474	0	0.02011	0	0.03874	0	Yes	996	RIF	rifin, pseudogene		PF3D7_0402700	0.06386	0.06386	0	0	0	0	0.023	0	0	0	Yes	996	RIF	rifin, pseudogene
PF3D7_0402800	0.0191	0.10504	0	0.01594	0.04274	0.05496	0	0	0	0.02691	0.01037	0	Yes	4113	N/A	erythrocyte membrane protein 1 (PfEMP1), pseudogene		PF3D7_0402800	0	0.0769	0	0.01603	0	0.01272	0	0.02462	0	0.02403	Yes	4113	N/A	erythrocyte membrane protein 1 (PfEMP1), pseudogene
PF3D7_0402900	0	0	0	0	0.13547	0	0	0	0.0597	0	0	0	No	300	N/A	probable protein, unknown function		PF3D7_0402900	0	0	0.05929	0	0	0	0	0	0.08887	0	No	300	N/A	probable protein, unknown function
PF3D7_0403000	0	0	0	0	0.37438	0	0.39574	0	0	0	0	0	No	74	N/A	tRNA Asparagine		PF3D7_0403000	0	0	0	0	0	0	0	0	0.4912	0	No	74	N/A	tRNA Asparagine
PF3D7_0403100	0.02303	0	0.30757	0.01922	0.04418	0	0.21796	0.09341	0	0	0	0	No	1881	N/A	regulator of chromosome condensation, putative		PF3D7_0403100	0.08244	0	0.03867	0.01289	0.10742	0	0.02969	0	0.09662	0	No	1881	N/A	regulator of chromosome condensation, putative
PF3D7_0403200	1.49299	0.02574	1.43945	0	0.9712	0.09877	0.78302	0.0348	1.52336	0.33369	1.45314	0.11178	No	1683	N/A	conserved Plasmodium protein, unknown function		PF3D7_0403200	0.71405	0.04607	0.9365	0.05763	0.77181	0	1.62585	0.21567	1.57662	0.0432	No	1683	N/A	conserved Plasmodium protein, unknown function
PF3D7_0403300	0.03861	0	0.03223	0	0	0	0	0	0.02176	0	0.08383	0	No	459	N/A	conserved Plasmodium protein, unknown function		PF3D7_0403300	0	0	0	0	0	0.02573	0	0	0	0	No	459	N/A	conserved Plasmodium protein, unknown function
PF3D7_0403400	0.35483	0.00732	0.3908	0.00916	0.36025	0.00702	0.35113	0.00495	0.02268	0.00206	0.24622	0	No	11478	N/A	conserved Plasmodium protein, unknown function		PF3D7_0403400	0.30115	0.00327	0.36035	0	0.39242	0.00731	0.01179	0.00236	0.2394	0.00307	No	11478	N/A	conserved Plasmodium protein, unknown function
PF3D7_0403500	0.07202	0.07202	0.18034	0	0	0	0.24343	0.02434	0	0	0.07819	0	No	1203	N/A	ubiquitin specific protease, putative		PF3D7_0403500	0.06445	0	0	0	0.35992	0	0	0	0.06043	0	No	1203	N/A	ubiquitin specific protease, putative
PF3D7_0403600	0.15458	0.01288	0.6021	0.01075	0.00824	0.02471	0.17416	0	0.00726	0	0.43353	0	No	2307	N/A	conserved Plasmodium protein, unknown function		PF3D7_0403600	0.06916	0	0.02884	0	0.30042	0	0.0083	0	0.2594	0	No	2307	N/A	conserved Plasmodium protein, unknown function
PF3D7_0403700	1.8467	0	2.51178	0.01142	2.72927	0.04374	4.88237	0.00925	0.1542	0	2.98494	0.01485	No	2343	CLF1	pre_mRNA_splicing factor CLF1, putative		PF3D7_0403700	1.11389	0	2.56492	0.03063	5.06768	0.04557	0.12343	0	3.43172	0	No	2343	CLF1	pre_mRNA_splicing factor CLF1, putative
PF3D7_0403800	1.4811	0.07406	0.78806	0	1.00634	0.03552	1.02623	0.03754	0.09391	0	0.72356	0	No	2205	N/A	alpha/beta hydrolase, putative		PF3D7_0403800	1.50756	0.03313	1.48183	0.02072	0.66613	0.02467	0	0	0.55921	0	No	2205	N/A	alpha/beta hydrolase, putative
PF3D7_0403900	0.08083	0	0.0771	0.01927	0.00738	0.01477	0	0.01561	0.00651	0	0.12535	0.02507	No	3561	SET8	SET domain protein, putative		PF3D7_0403900	0.02066	0	0.00646	0	0.01539	0.00769	0.01488	0.00744	0.10657	0	No	3561	SET8	SET domain protein, putative
PF3D7_0404000	0.1029	0	0	0	0	0.13161	0	0.69561	0	0	0	0	No	300	N/A	conserved Plasmodium protein, unknown function		PF3D7_0404000	0	0	0.0576	0	0	0.75421	0	0	0.08634	0	No	300	N/A	conserved Plasmodium protein, unknown function
PF3D7_0404100	0	0	0.0156	0	0.00398	0.00398	0	0	0	0	0	0	No	6816	AP2-SP2	AP2 domain transcription factor AP2_SP2, putative		PF3D7_0404100	0.00557	0	0	0	0	0.00415	0	0	0.01045	0	No	6816	AP2-SP2	AP2 domain transcription factor AP2_SP2, putative
PF3D7_0404200	0	0	0.16561	0	0.0423	0	0.08942	0	0	0	0	0	No	492	N/A	conserved Plasmodium protein, unknown function		PF3D7_0404200	0	0	0.03702	0	0	0	0.04263	0	0	0	No	492	N/A	conserved Plasmodium protein, unknown function
PF3D7_0404300	1.92062	0.02888	2.91676	0.06026	3.0936	0.15699	2.55756	0.10738	6.48687	0.66741	4.79719	0.17245	No	1896	N/A	conserved Plasmodium protein, unknown function		PF3D7_0404300	1.0596	0.02584	2.96635	0.16165	2.71338	0.12508	5.95658	0.62358	4.88285	0.21809	No	1896	N/A	conserved Plasmodium protein, unknown function
PF3D7_0404400	0	0.15201	0.03172	0.28546	0.0243	0.14581	0	0.38533	0.02142	0	0.08251	0.12377	No	1140	P36	6_cysteine protein		PF3D7_0404400	0.06801	0.06801	0	0.10635	0.02532	0.83559	0.02449	0	0	0.47827	No	1140	P36	6_cysteine protein
PF3D7_0404500	0.27133	0	0.4026	0	0.3663	0.03856	0.26493	0	0.03398	0	0.26183	0.03273	No	1437	P52	6_cysteine protein		PF3D7_0404500	0.21582	0	0.13499	0	0.28122	0	0	0	0.27824	0.05059	No	1437	P52	6_cysteine protein
PF3D7_0404600	0.46403	0.00698	0.59987	0.01456	0.14279	0.01785	0.55188	0.00708	0.0118	0	0.62875	0.01136	No	12417	N/A	conserved Plasmodium membrane protein, unknown function		PF3D7_0404600	0.40274	0.00312	0.09764	0.00781	0.54863	0.00465	0.03148	0	0.70256	0.01756	No	12417	N/A	conserved Plasmodium membrane protein, unknown function
PF3D7_0404700	0.62828	0.04383	0.14634	0.0122	0.10278	0	0.02963	0.00988	0.07412	0	0.42828	0.01586	No	2820	DPAP3	dipeptidyl aminopeptidase 3		PF3D7_0404700	0.36609	0	0.20445	0	0.01947	0.01947	0.03767	0	0.30648	0	No	2820	DPAP3	dipeptidyl aminopeptidase 3
PF3D7_0404800	0.2786	0.02322	0.13564	0	0.08908	0	0.06278	0	0.01309	0	0.20163	0	No	1704	N/A	conserved Plasmodium protein, unknown function		PF3D7_0404800	0.10387	0	0.03898	0	0.03094	0	0.01496	0	0.31167	0	No	1704	N/A	conserved Plasmodium protein, unknown function
PF3D7_0404900	0.99066	0	1.24026	0	0.8528	0	0.90147	0	0.15033	0	1.32366	0	No	1137	P41	6_cysteine protein		PF3D7_0404900	0.95466	0	0.85305	0	0.86318	0	0.07367	0	0.89513	0.03197	No	1137	P41	6_cysteine protein
PF3D7_0405000	0.81665	0	1.37983	0	1.10815	0.01274	2.54476	0	0.02245	0	1.27579	0	No	1704	DDX51	ATP_dependent RNA helicase DDX51, putative		PF3D7_0405000	0.76641	0.01782	1.08141	0	2.87994	0.01327	0.01284	0	1.55422	0	No	1704	DDX51	ATP_dependent RNA helicase DDX51, putative
PF3D7_0405100	0.91005	0	1.20264	0.04747	1.81863	0.00606	4.52411	0.01922	0.08549	0.00534	1.58486	0.04117	No	4053	SEC24B	protein transport protein Sec24B		PF3D7_0405100	1.01792	0.00848	1.86769	0.02122	4.92044	0.03158	0.0611	0	1.19307	0.03977	No	4053	SEC24B	protein transport protein Sec24B
PF3D7_0405200	0.08926	0	0.11175	0	0.0666	0.00951	0.16091	0	0	0	0.11306	0	No	1740	MAg-1	ag_1 blood stage membrane protein homologue		PF3D7_0405200	0.15975	0	0.04163	0	0.0793	0	0	0	0.17475	0	No	1740	MAg-1	ag_1 blood stage membrane protein homologue
PF3D7_0405300	0.12493	0	0.01227	0	0.0235	0	0	0.00497	0	0	0.03989	0	No	5895	LISP2	liver specific protein 2, putative		PF3D7_0405300	0.01315	0	0.00823	0	0.01959	0	0	0	0.03083	0	No	5895	LISP2	liver specific protein 2, putative
PF3D7_0405400	5.39413	0.05345	5.73268	0.01487	7.0043	0.04557	10.2946	0.06624	0.38913	0.00502	6.29598	0.03385	No	9411	PRPF8	pre_mRNA_processing_splicing factor 8, putative		PF3D7_0405400	4.50396	0.03587	6.82367	0.03241	9.99587	0.05936	0.38182	0.00287	6.06933	0.0299	No	9411	PRPF8	pre_mRNA_processing_splicing factor 8, putative
PF3D7_0405500	0.51523	0.08587	0.78839	0.03584	0.21965	0.02746	1.24802	0.02902	0	0	0.83901	0	No	675	N/A	conserved Plasmodium protein, unknown function		PF3D7_0405500	0.11526	0.07684	0.33645	0	1.00129	0.05722	0	0	0.54037	0	No	675	N/A	conserved Plasmodium protein, unknown function
PF3D7_0405600	0.258	0	0.59217	0	0.09624	0	1.07548	0.01453	0	0	0.28009	0	No	948	N/A	conserved Plasmodium membrane protein, unknown function		PF3D7_0405600	0.15391	0	0.0722	0	1.17468	0	0	0	0.4149	0	No	948	N/A	conserved Plasmodium membrane protein, unknown function
PF3D7_0405700	0.26897	0	0.94287	0.00998	0.04205	0	3.92325	0.03232	0.00674	0.00337	0.9344	0.01298	No	7248	N/A	lysine decarboxylase, putative		PF3D7_0405700	0.20859	0.00535	0.02342	0	3.94674	0.0239	0.02311	0.0077	0.99297	0.00502	No	7248	N/A	lysine decarboxylase, putative
PF3D7_0405800	0	0	0	0	0	0	0.28432	0	0	0	0.1522	0	No	309	N/A	conserved Plasmodium protein, unknown function		PF3D7_0405800	0	0	0	0	0	0	0	0	0	0	No	309	N/A	conserved Plasmodium protein, unknown function
PF3D7_0405900	0.49249	0	0.06851	0	0.10498	0.05249	0.08878	0	0.06477	0	0.10693	0	No	2196	ASP	apical sushi protein		PF3D7_0405900	0.24972	0	0.11026	0	0.02188	0	0.01058	0	0.19283	0.01377	No	2196	ASP	apical sushi protein
PF3D7_0406000	0.56742	0	1.30236	0.02368	0.54428	0	1.97535	0	0.03198	0	1.23199	0	No	1527	N/A	conserved Plasmodium protein, unknown function		PF3D7_0406000	0.71084	0	0.39699	0.01588	1.37996	0	0.01829	0	1.35683	0.0238	No	1527	N/A	conserved Plasmodium protein, unknown function
PF3D7_0406100	5.70554	0.13269	9.7271	0.11074	6.57596	0.15556	13.17	0.29898	0.32407	0.01246	9.29102	0.04802	No	1485	N/A	V_type proton ATPase subunit B		PF3D7_0406100	4.41286	0.07915	6.70876	0.06189	13.2614	0.11788	0.17104	0	9.53714	0.18555	No	1485	N/A	V_type proton ATPase subunit B
PF3D7_0406200	19.8332	0.63978	124.952	0.30513	10.6958	0.81826	13.7775	0.30891	6.23311	0.20605	81.2629	0.49611	No	474	Pfs16	sexual stage_specific protein precursor		PF3D7_0406200	15.7027	0.81785	12.431	0.25578	17.4778	0.30449	4.94811	0.11781	75.7649	0.76685	No	474	Pfs16	sexual stage_specific protein precursor
PF3D7_0406400	1.60011	0.04776	1.11624	0	1.75631	0.03054	1.64668	0.01614	0.01346	0	1.27042	0	No	792	cGloII	cytosolic glyoxalase II		PF3D7_0406400	1.17537	0.02137	1.30998	0.01337	1.95727	0.07956	0	0	1.38261	0.02004	No	792	cGloII	cytosolic glyoxalase II
PF3D7_0406500	1.61799	0.04876	1.30973	0.0629	3.45271	0.21544	0.88697	0.03596	1.57152	0.05996	1.89607	0.10106	No	9636	N/A	NYN domain_containing protein, putative		PF3D7_0406500	1.21776	0.0476	3.34208	0.1836	0.90381	0.01477	1.44279	0.05714	1.88941	0.10042	No	9636	N/A	NYN domain_containing protein, putative
PF3D7_0406600	0	0	0.25827	0	0.06596	0	0	0	0	0	0.22396	0	No	420	N/A	conserved Plasmodium protein, unknown function		PF3D7_0406600	0	0	0	0	0.06873	0	0	0	0	0	No	420	N/A	conserved Plasmodium protein, unknown function
PF3D7_0406700	0.06431	0	0.03578	0.02684	0.01371	0.01371	0	0.01449	0	0.01208	0.08145	0	No	2544	N/A	conserved Plasmodium protein, unknown function		PF3D7_0406700	0.03836	0	0.006	0	0.00714	0	0	0	0.01799	0.00899	No	2544	N/A	conserved Plasmodium protein, unknown function
PF3D7_0406800	0.0892	0	0.27299	0	0.09507	0	0.1407	0	0	0	0.1614	0	No	861	N/A	ribosomal protein L25, putative		PF3D7_0406800	0.02661	0.07982	0.03328	0	0.05944	0	0	0.03833	0.17463	0.02495	No	861	N/A	ribosomal protein L25, putative
PF3D7_0406900	0.07657	0	0.05809	0.00581	0.04896	0.0089	0.01412	0	0.00785	0	0.02267	0	No	5256	N/A	conserved Plasmodium protein, unknown function		PF3D7_0406900	0.02491	0	0.04285	0	0	0	0.00449	0	0.05256	0	No	5256	N/A	conserved Plasmodium protein, unknown function
PF3D7_0407000	0.07114	0	0.20781	0	0.09098	0.02275	0.36065	0	0	0	0.03861	0	No	1218	N/A	conserved Plasmodium protein, unknown function		PF3D7_0407000	0.12731	0	0.09954	0	0.45029	0	0	0	0.11937	0	No	1218	N/A	conserved Plasmodium protein, unknown function
PF3D7_0407100	0.22761	0.07587	0.41161	0.03166	0.02426	0.09704	0.15386	0.07693	0	0	0.08237	0	No	1002	N/A	methyltransferase, putative		PF3D7_0407100	0	0	0.04247	0.0637	0.12638	0.02528	0	0	0.03183	0	No	1002	N/A	methyltransferase, putative
PF3D7_0407200	1.62256	0.03245	2.41055	0.24376	1.18286	0.06226	3.24658	0.08775	0.09145	0	2.04331	0	No	570	PTH2	peptidyl_tRNA hydrolase 2, putative		PF3D7_0407200	1.45191	0.11615	1.01715	0.07265	2.59467	0.10811	0.10457	0	2.72275	0.08168	No	570	PTH2	peptidyl_tRNA hydrolase 2, putative
PF3D7_0407300	1.0347	0	1.16397	0	0.43152	0.05754	1.27723	0	0.07607	0	1.07444	0.04884	No	963	N/A	transcription factor, putative		PF3D7_0407300	0.56358	0	0.70503	0	1.49874	0.02997	0.02899	0	1.01912	0.03775	No	963	N/A	transcription factor, putative
PF3D7_0407400	0.42061	0.1402	1.87227	0	0.08966	0	1.70592	0	0.15804	0	0.1522	0	No	309	N/A	conserved Plasmodium protein, unknown function		PF3D7_0407400	0.62728	0	0	0	1.96175	0	0	0	0.94107	0	No	309	N/A	conserved Plasmodium protein, unknown function
PF3D7_0407500	0.12503	0	0.57394	0	0.03998	0.01999	0.92968	0	0	0	0.23753	0	No	1143	N/A	mitochondrial carrier protein, putative		PF3D7_0407500	0.02797	0	0.05249	0	0.83307	0	0	0	0.15735	0	No	1143	N/A	mitochondrial carrier protein, putative
PF3D7_0407600	0.01191	0	0	0	0.03045	0	0	0	0.00671	0	0	0	No	3639	N/A	conserved Plasmodium protein, unknown function		PF3D7_0407600	0.02131	0	0	0	0	0.00793	0	0	0	0	No	3639	N/A	conserved Plasmodium protein, unknown function
PF3D7_0407700	0.16998	0	0.09028	0	0.01976	0.01482	0.04178	0.00522	0.01742	0	0.09227	0.00839	No	4890	N/A	conserved Plasmodium protein, unknown function		PF3D7_0407700	0.06914	0	0.02595	0	0.08752	0.02574	0	0	0.18152	0.01297	No	4890	N/A	conserved Plasmodium protein, unknown function
PF3D7_0407800	0.81004	0	0.25814	0	0.10831	0.01884	0.08462	0	0.0249	0.00415	0.30379	0	No	5883	N/A	conserved Plasmodium protein, unknown function		PF3D7_0407800	0.65236	0.00659	0.14014	0	0.04907	0	0.00949	0	0.22861	0	No	5883	N/A	conserved Plasmodium protein, unknown function
PF3D7_0407900	0.62692	0	0.36086	0.05413	0.16589	0.0553	1.11061	0	0.13403	0	0.42244	0.02347	No	2004	N/A	AAA family ATPase, putative		PF3D7_0407900	0.50295	0	0.1936	0	1.0659	0	0	0	0.58042	0	No	2004	N/A	AAA family ATPase, putative
PF3D7_0408000	1.51124	0	0.63067	0	0.64428	0	0.05675	0	0.14196	0	0.91146	0	No	516	N/A	conserved Plasmodium protein, unknown function		PF3D7_0408000	1.50256	0	0.70489	0	0.50347	0	0.05411	0	0.77488	0.07044	No	516	N/A	conserved Plasmodium protein, unknown function
PF3D7_0408100	0.18019	0	0.19336	0	0.27161	0.00823	0.0957	0	0.01451	0	0.19561	0	No	3366	N/A	conserved Plasmodium protein, unknown function		PF3D7_0408100	0.12669	0	0.28815	0	0.10291	0	0.02489	0	0.18358	0	No	3366	N/A	conserved Plasmodium protein, unknown function
PF3D7_0408200	0.1159	0.02318	0.05804	0.07739	0.05929	0.05929	0.01567	0.26637	0	0	0.05033	0.02516	No	1869	N/A	conserved Plasmodium protein, unknown function		PF3D7_0408200	0.02074	0.04148	0.06487	0.07784	0.03089	0.139	0	0	0	0.0389	No	1869	N/A	conserved Plasmodium protein, unknown function
PF3D7_0408300	0.64697	0	1.12151	0	1.14571	0	3.33052	0.03364	0.07012	0	1.75591	0	No	1035	ZRANB2	zinc finger Ran_binding domain_containing protein 2, putative		PF3D7_0408300	0.91293	0	1.08636	0	2.7357	0.04974	0.04811	0	1.60761	0	No	1035	ZRANB2	zinc finger Ran_binding domain_containing protein 2, putative
PF3D7_0408400	0	0	0.15093	0	0.03304	0.03304	0.12224	0	0	0	0.08413	0	No	1416	N/A	conserved Plasmodium protein, unknown function		PF3D7_0408400	0	0	0	0	0.01721	0.01721	0	0	0.04335	0	No	1416	N/A	conserved Plasmodium protein, unknown function
PF3D7_0408500	0.3004	0	0.50145	0.03582	0.04116	0.06861	0.15955	0.0145	0.04838	0	0.30283	0	No	2019	FEN1	flap endonuclease 1		PF3D7_0408500	0.1344	0.0192	0.01201	0.01201	0.17156	0.0143	0.04149	0	0.32406	0.018	No	2019	FEN1	flap endonuclease 1
PF3D7_0408600	0.14661	0	0.09789	0.03671	0.01875	0.02813	0.00991	0	0.00826	0	0.04775	0	No	2955	SIAP1	sporozoite invasion_associated protein 1		PF3D7_0408600	0.02624	0.01312	0.03282	0	0.03907	0	0	0	0.11071	0	No	2955	SIAP1	sporozoite invasion_associated protein 1
PF3D7_0408700	0.03764	0	0.03141	0.02094	0	0.01605	0	0	0	0	0.01362	0	No	2529	PLP1	perforin_like protein 1		PF3D7_0408700	0.01123	0.01123	0.01404	0	0	0	0.00809	0	0.01053	0	No	2529	PLP1	perforin_like protein 1
PF3D7_0408800	0	0	0	0	0	0	0	0	0	0	0	0	No	948	N/A	conserved Plasmodium protein, unknown function		PF3D7_0408800	0.04089	0	0	0	0	0	0	0	0	0	No	948	N/A	conserved Plasmodium protein, unknown function
PF3D7_0408900	0.05986	0	0.72441	0	0.02871	0.00957	0.3844	0	0.01687	0	0.37365	0.01625	No	2082	KAE1	tRNA N6_adenosine threonylcarbamoyltransferase		PF3D7_0408900	0.10713	0	0.0335	0	0.44869	0.00997	0	0	0.339	0	No	2082	KAE1	tRNA N6_adenosine threonylcarbamoyltransferase
PF3D7_0409000	0.02249	0	0.00939	0.00469	0.0036	0.0036	0	0	0	0.00317	0	0	No	7704	N/A	conserved Plasmodium protein, unknown function		PF3D7_0409000	0.00503	0	0.00629	0	0	0	0	0	0	0	No	7704	N/A	conserved Plasmodium protein, unknown function
PF3D7_0409100	1.57089	0	1.94619	0	1.93064	0.04709	2.63814	0.01659	0.26285	0	1.91856	0	No	1605	PRPF31	U4/U6 small nuclear ribonucleoprotein PRP31, putative		PF3D7_0409100	1.49353	0.02196	1.62112	0.01374	2.20786	0	0.12656	0	2.08001	0.02059	No	1605	PRPF31	U4/U6 small nuclear ribonucleoprotein PRP31, putative
PF3D7_0409200	1.82378	0.0598	1.37247	0	1.56778	0.03824	3.71873	0.04042	0.05055	0	2.27204	0.03246	No	1449	SOF1	protein SOF1, putative		PF3D7_0409200	1.97976	0	1.55629	0	3.60573	0.01992	0.11562	0	2.10717	0.05017	No	1449	SOF1	protein SOF1, putative
PF3D7_0409300	0.11905	0	0.76181	0.04416	0.28761	0.0423	1.2787	0	0	0	0.24413	0.01436	No	3033	N/A	conserved Plasmodium protein, unknown function		PF3D7_0409300	0.29592	0	0.19991	0.0074	1.26921	0.00881	0	0	0.25527	0	No	3033	N/A	conserved Plasmodium protein, unknown function
PF3D7_0409400	0.79392	0.02146	3.29525	0.05373	0.75469	0.06861	3.78573	0.0145	0.01209	0	3.14474	0	No	2019	DnaJ	chaperone protein DnaJ		PF3D7_0409400	0.96003	0	0.79266	0	4.54646	0.0143	0.02766	0	2.80852	0	No	2019	DnaJ	chaperone protein DnaJ
PF3D7_0409500	0.08994	0	0.6506	0.05005	0.03834	0	0.1216	0	0.05069	0	0.55331	0	No	1197	N/A	conserved Plasmodium protein, unknown function		PF3D7_0409500	0.13414	0	0.01678	0	0.09988	0	0.03865	0	0.37732	0	No	1197	N/A	conserved Plasmodium protein, unknown function
PF3D7_0409600	0.22682	0	1.54603	0.03155	0.08864	0.01612	2.63207	0.01704	0	0	1.19015	0.01368	No	3438	RPA1	replication protein A1, large subunit		PF3D7_0409600	0.19169	0	0.07758	0	2.72873	0.0084	0.01624	0	1.20528	0.02115	No	3438	RPA1	replication protein A1, large subunit
PF3D7_0409700	0.03942	0	0.59222	0	0.02521	0	0.31976	0	0	0	0.38515	0.08559	No	585	RF2	peptide chain release factor 2		PF3D7_0409700	0.10582	0	0	0	0.52531	0.02627	0	0	0.56226	0.06615	No	585	RF2	peptide chain release factor 2
PF3D7_0409800	0.85241	0	1.46474	0.04185	0.57716	0	1.81336	0.01695	0.09891	0	1.03425	0	No	1728	N/A	zinc finger protein, putative		PF3D7_0409800	0.38138	0	0.35081	0	1.75399	0	0.04847	0	0.92555	0.02104	No	1728	N/A	zinc finger protein, putative
PF3D7_0409900	0.02202	0.15417	0.01838	0.14706	0.04225	0.05634	0	0.05955	0	0	0.02391	0.11955	No	1251	ALP5b	actin_like protein, putative		PF3D7_0409900	0.01971	0.03942	0	0.02465	0	0.14675	0	0	0.05544	0.0924	No	1251	ALP5b	actin_like protein, putative
PF3D7_0410000	4.86712	0.11628	3.66019	0.05546	2.06079	0.06374	4.79474	0.10106	0.2247	0.00936	5.10347	0.07213	No	2502	EVP1	erythrocyte vesicle protein 1		PF3D7_0410000	3.49309	0.25269	1.89671	0.0186	4.12842	0.2435	0.13918	0.01071	4.30666	0.12544	No	2502	EVP1	erythrocyte vesicle protein 1
PF3D7_0410100	0	0	0	0	0	0.33785	0	0.71427	0	0	0	0	No	82	N/A	tRNA Serine		PF3D7_0410100	0	0	0	0	0	0	0	0	0	0.44328	No	82	N/A	tRNA Serine
PF3D7_0410200	0	0	0	0	0	0.37951	0.40116	0.80233	0	0	0	0.64426	No	73	N/A	tRNA Isoleucine		PF3D7_0410200	0	0.53104	0	0	0	0	0	0	0.49793	0	No	73	N/A	tRNA Isoleucine
PF3D7_0410300	0.77639	0.01412	1.08392	0	0.7673	0.04514	1.36453	0.14313	0.04774	0	1.21065	0.0613	No	2721	PPM1	protein phosphatase PPM1, putative		PF3D7_0410300	0.60631	0.02526	0.8296	0.0237	1.46727	0.13168	0.06369	0	1.59892	0.04738	No	2721	PPM1	protein phosphatase PPM1, putative
PF3D7_0410400	0.55378	0	0.78218	0	0.65378	0.02724	4.52089	0.51832	0.04802	0	1.15613	0	No	1017	RRP4	exosome complex component RRP4, putative		PF3D7_0410400	0.26683	0	1.14445	0.02384	4.3994	0.6812	0	0	1.07223	0	No	1017	RRP4	exosome complex component RRP4, putative
PF3D7_0410500	0.06748	0	0.11264	0	0	0.04315	0.04562	0	0	0	0.07326	0	No	642	N/A	conserved Plasmodium protein, unknown function		PF3D7_0410500	0	0	0	0	0	0	0	0	0.05662	0	No	642	N/A	conserved Plasmodium protein, unknown function
PF3D7_0410600	0.57122	0	1.70629	0.02509	0.73057	0.05768	2.98743	0	0.01694	0	1.30552	0	No	981	N/A	conserved Plasmodium protein, unknown function		PF3D7_0410600	0.80706	0	0.47116	0	2.12336	0.02003	0	0	1.51348	0	No	981	N/A	conserved Plasmodium protein, unknown function
PF3D7_0410700	0.31913	0	0.31963	0.03995	0.06122	0.0102	0.10786	0.01079	0.02698	0	0.12126	0	No	2715	RbgA	ribosome biogenesis GTPase A, putative		PF3D7_0410700	0.17134	0	0.02679	0	0.13822	0	0	0	0.24099	0	No	2715	RbgA	ribosome biogenesis GTPase A, putative
PF3D7_0410800	0.57808	0.02223	1.16909	0.00928	0.14218	0.00711	1.15727	0.04509	0.03759	0	0.85687	0.02414	No	3897	N/A	conserved Plasmodium protein, unknown function		PF3D7_0410800	0.53717	0.00995	0.112	0	1.20737	0	0.04299	0	0.69022	0	No	3897	N/A	conserved Plasmodium protein, unknown function
PF3D7_0410900	0.53156	0	0.92429	0	0.30216	0	0.68871	0	0.00832	0	0.80149	0	No	2934	N/A	conserved Plasmodium protein, unknown function		PF3D7_0410900	0.44923	0.01321	0.26446	0	0.79691	0.00984	0.0571	0	0.69377	0.01239	No	2934	N/A	conserved Plasmodium protein, unknown function
PF3D7_0411000	10.3135	0.10111	4.85639	0.03836	8.32351	0.14695	5.05171	0.04971	0.31603	0.00518	7.18492	0.10977	No	4713	N/A	conserved Plasmodium protein, unknown function		PF3D7_0411000	9.78813	0.14806	8.40682	0.06688	5.19375	0.05512	0.31399	0	7.24969	0.06941	No	4713	N/A	conserved Plasmodium protein, unknown function
PF3D7_0411100	0	0.2804	0	0.05851	0.04483	0.13448	0.28432	0	0	0	0	0	No	618	N/A	conserved Plasmodium protein, unknown function		PF3D7_0411100	0	0.18818	0	0.07847	0.5605	0	0	0	0.23527	0	No	618	N/A	conserved Plasmodium protein, unknown function
PF3D7_0411200	0.04636	0.01159	0.71581	0	0.10376	0.02223	1.22217	0.19586	0.0196	0.00653	0.72975	0.01258	No	3738	N/A	conserved Plasmodium protein, unknown function		PF3D7_0411200	0.06222	0	0	0	1.00389	0.10811	0	0	0.7682	0.01945	No	3738	N/A	conserved Plasmodium protein, unknown function
PF3D7_0411300	0	0	0.2834	0.05001	0.02555	0	0.33754	0	0	0	0.32525	0	No	2169	N/A	conserved Plasmodium protein, unknown function		PF3D7_0411300	0	0	0	0	0.35932	0.02662	0	0	0.38544	0	No	2169	N/A	conserved Plasmodium protein, unknown function
PF3D7_0411400	0.02213	0	0.19395	0	0.02831	0.00708	0.20945	0	0.01871	0	0.08409	0	No	3915	N/A	DEAD box ATP_dependent RNA helicase, putative		PF3D7_0411400	0.07922	0	0.03097	0.00619	0.27281	0.02949	0.00713	0	0.12998	0	No	3915	N/A	DEAD box ATP_dependent RNA helicase, putative
PF3D7_0411500	0	0	0	0	0	0.38478	0.40674	0	0.33913	0	0.65321	0	No	72	N/A	tRNA Alanine		PF3D7_0411500	0	0	0.33678	0.33678	0	0	0.3878	0	0	0	No	72	N/A	tRNA Alanine
PF3D7_0411600	0	0.6017	0	0	0	0.38478	1.62694	1.22021	0	0	2.61285	1.95964	No	72	N/A	tRNA Glutamic acid		PF3D7_0411600	0.53842	1.61525	1.01034	1.34712	1.60365	1.60365	0	0	0	1.51453	No	72	N/A	tRNA Glutamic acid
PF3D7_0411700	0	0	0	0	0	0	0	0	0	0	0	0	No	417	N/A	conserved Plasmodium protein, unknown function		PF3D7_0411700	0	0	0	0	0	0	0	0	0	0	No	417	N/A	conserved Plasmodium protein, unknown function
PF3D7_0411800	0.13475	0	0.17495	0	0	0	0.14169	0	0	0	0.3007	0	No	5787	N/A	conserved Plasmodium protein, unknown function		PF3D7_0411800	0.06699	0	0	0	0.07981	0	0	0	0.06909	0	No	5787	N/A	conserved Plasmodium protein, unknown function
PF3D7_0411900	0.11013	0	0.4998	0	0.03081	0.0044	0.28848	0	0.02328	0	0.38856	0.00747	No	5739	N/A	DNA polymerase alpha catalytic subunit A		PF3D7_0411900	0.10471	0	0.03467	0	0.21097	0	0.04436	0	0.27721	0	No	5739	N/A	DNA polymerase alpha catalytic subunit A
PF3D7_0412000	0.12976	0	0.92832	0	0.05927	0	0.47618	0	0.0209	0	0.46287	0	No	2337	N/A	conserved Plasmodium protein, unknown function		PF3D7_0412000	0.26541	0	0.01038	0	0.30879	0	0.03584	0	0.74657	0	No	2337	N/A	conserved Plasmodium protein, unknown function
PF3D7_0412100	0	0	0.57224	0	0.08221	0	0.28966	0	0	0	0.27912	0	No	1011	N/A	mitochondrial ribosomal protein S12 precursor, putative		PF3D7_0412100	0	0	0.04797	0	0.28552	0	0.05524	0	0.25167	0	No	1011	N/A	mitochondrial ribosomal protein S12 precursor, putative
PF3D7_0412200	0.04337	0	0.07239	0	0.08319	0	0.11726	0	0	0	0	0	No	999	N/A	conserved Plasmodium protein, unknown function		PF3D7_0412200	0	0	0.07282	0	0.08668	0	0	0	0	0	No	999	N/A	conserved Plasmodium protein, unknown function
PF3D7_0412300	0	0	0.08911	0	0.01707	0.10242	0	0	0.01504	0	0.05796	0	No	1623	N/A	phosphopantothenoylcysteine synthetase, putative		PF3D7_0412300	0	0	0	0	0	0	0	0	0.0224	0	No	1623	N/A	phosphopantothenoylcysteine synthetase, putative
PF3D7_0412400	0.86379	0.01661	0.73481	0.01386	1.54383	0.06374	0.25452	0	0.8395	0.0905	1.6711	0.01803	No	6630	VAR	erythrocyte membrane protein 1, PfEMP1		PF3D7_0412400	0.70853	0.03468	1.32645	0.03719	0.20292	0.00738	0.71017	0.04996	1.6539	0.01394	No	6630	VAR	erythrocyte membrane protein 1, PfEMP1
PF3D7_0412500	3.85087	0	12.5884	0	2.46257	0	9.76166	0	67.645	0	15.6771	0	No	135	N/A	Plasmodium RNA of unknown function RUF6		PF3D7_0412500	4.30732	0	2.51462	0	7.05607	0.64146	51.9133	0	12.6547	0	No	135	N/A	Plasmodium RNA of unknown function RUF6
PF3D7_0412600	0	0	0	0	0.04426	0.13277	0	0	0.0195	0	0	0	Yes	1023	RIF	rifin, pseudogene		PF3D7_0412600	0	0	0	0	0	0.02306	0	0	0	0	Yes	1023	RIF	rifin, pseudogene
PF3D7_0412700	0.98203	0.01129	12.125	0.06595	0.96725	0.04692	0.2785	0.00763	0.73799	0.03817	1.12125	0	No	6834	VAR	erythrocyte membrane protein 1, PfEMP1		PF3D7_0412700	0.85855	0.02525	1.08352	0.00948	0.13538	0	0.73114	0.01091	1.02284	0.00474	No	6834	VAR	erythrocyte membrane protein 1, PfEMP1
PF3D7_0412800	0.96272	0	25.1769	0	1.23128	0.20521	1.30156	0	13.2034	0	2.78704	0	No	135	N/A	Plasmodium RNA of unknown function RUF6		PF3D7_0412800	1.14862	0	0	0	1.92438	0	9.51399	0	2.42325	0	No	135	N/A	Plasmodium RNA of unknown function RUF6
PF3D7_0412900	0.82687	0.01654	1.77133	0.0092	1.11746	0.0846	0.16768	0.00745	0.75188	0.04039	1.67563	0.04788	No	6939	VAR	erythrocyte membrane protein 1, PfEMP1		PF3D7_0412900	0.92734	0.01973	1.03978	0.01234	0.11753	0	0.66437	0.02132	1.57716	0.02775	No	6939	VAR	erythrocyte membrane protein 1, PfEMP1
PF3D7_0413000	0.96272	0	24.909	0	1.23128	0.20521	1.30156	0	13.2034	0	2.78704	0	No	135	N/A	Plasmodium RNA of unknown function RUF6		PF3D7_0413000	1.14862	0	0	0	1.92438	0	9.51399	0	2.42325	0	No	135	N/A	Plasmodium RNA of unknown function RUF6
PF3D7_0413100	0.64153	0.02193	1.32716	0.00915	0.9923	0.07363	0.13343	0.00741	0.6768	0.04018	1.36909	0.02976	No	6981	VAR	erythrocyte membrane protein 1, PfEMP1		PF3D7_0413100	0.79975	0.01472	0.8808	0.01228	0.10595	0	0.57603	0.0212	1.33415	0.0092	No	6981	VAR	erythrocyte membrane protein 1, PfEMP1
PF3D7_0413200	0	0	0	0	0.04292	0.04292	0	0	0	0	0.03643	0	No	1131	RIF	rifin		PF3D7_0413200	0	0	0	0	0.08944	0	0	0	0.05631	0	No	1131	RIF	rifin
PF3D7_0413300	0	0	0.02827	0	0	0.04332	0	0	0	0	0	0	No	1041	RIF	rifin		PF3D7_0413300	0	0	0	0.01896	0	0.04514	0	0	0.02842	0	No	1041	RIF	rifin
PF3D7_0413400	0.17029	0.03406	0	0.11371	0.1089	0.13068	0.09209	0	0	0	0	0.03697	Yes	1269	VAR	erythrocyte membrane protein 1 (PfEMP1), exon 1, pseudogene		PF3D7_0413400	0.18286	0.06095	0.09531	0.05719	0	0	0	0	0.08573	0	Yes	1269	VAR	erythrocyte membrane protein 1 (PfEMP1), exon 1, pseudogene
PF3D7_0413500	0.14636	0.04879	0.04072	0.04072	0.0312	0	0.09894	0.09894	0.05499	0	0.10593	0.05296	No	888	PGM2	phosphoglucomutase_2		PF3D7_0413500	0.13097	0	0	0.05461	0.13003	0.06501	0	0	0.08187	0.04093	No	888	PGM2	phosphoglucomutase_2
PF3D7_0413600	2.83389	0	3.14529	0.05032	3.83651	0	6.0934	0	0.2039	0	4.5493	0	No	1179	RPT3	26S protease regulatory subunit 6B, putative		PF3D7_0413600	2.23909	0	3.37482	0.03375	5.66467	0.06026	0.05829	0	4.32542	0.07588	No	1179	RPT3	26S protease regulatory subunit 6B, putative
PF3D7_0413700	0.0852	0.0426	1.27994	0.31998	0.02724	0.08172	1.87171	0.71989	0.07203	0	1.10988	0.27747	No	1017	N/A	lysine decarboxylase_like protein, putative		PF3D7_0413700	0.07624	0.07624	0.04769	0.09537	1.64623	0.62443	0.05491	0	1.00075	0.25019	No	1017	N/A	lysine decarboxylase_like protein, putative
PF3D7_0413800	0	0	0.17157	0	0.06573	0	0	0	0	0	0.05579	0	No	843	N/A	50S ribosomal protein L10, putative		PF3D7_0413800	0	0	0	0	0	0	0	0	0.04312	0	No	843	N/A	50S ribosomal protein L10, putative
PF3D7_0413900	0.31157	0	0.83924	0	0.25358	0.00906	1.12966	0	0.01596	0	0.72261	0	No	2562	USP13	ubiquitin carboxyl_terminal hydrolase 13, putative		PF3D7_0413900	0.17742	0	0.28536	0	1.18898	0	0.00913	0	0.4753	0	No	2562	USP13	ubiquitin carboxyl_terminal hydrolase 13, putative
PF3D7_0414000	0.11115	0	0.63781	0.02319	0.02221	0.01333	0.74199	0.01409	0.00392	0	0.39218	0.00754	No	3582	SMC3	structural maintenance of chromosomes protein 3, putative		PF3D7_0414000	0.05595	0	0.00778	0	0.74062	0.00926	0.00895	0	0.33807	0.02914	No	3582	SMC3	structural maintenance of chromosomes protein 3, putative
PF3D7_0414100	0	0	0.20759	0	0.02272	0.0284	0.18014	0	0	0	0.04822	0	No	4458	N/A	conserved Plasmodium membrane protein, unknown function		PF3D7_0414100	0.00795	0	0.00497	0	0.13021	0	0	0	0.01491	0	No	4458	N/A	conserved Plasmodium membrane protein, unknown function
PF3D7_0414200	0	0	0	0	0.08311	0	0	0	0	0	0.04703	0	No	453	N/A	calmodulin_like protein		PF3D7_0414200	0	0	0	0	0	0	0	0	0.03635	0	No	453	N/A	calmodulin_like protein
PF3D7_0414300	0.05164	0	0.60336	0	0.1651	0	0.66319	0	0.0291	0	0.33634	0	No	339	N/A	Rab5_interacting protein, putative		PF3D7_0414300	0.0462	0	0.20231	0	0.6881	0	0	0	0.30327	0	No	339	N/A	Rab5_interacting protein, putative
PF3D7_0414400	0	0	0	0	0	0	0	0	0	0	0	0	No	993	N/A	conserved Plasmodium protein, unknown function		PF3D7_0414400	0.03217	0	0	0	0.02395	0	0	0	0	0	No	993	N/A	conserved Plasmodium protein, unknown function
PF3D7_0414500	0.07567	0.05675	0.39474	0.06316	0.0121	0.0242	0.02558	0.01279	0	0	0.39022	0.04108	No	1092	N/A	RNA_binding protein, putative		PF3D7_0414500	0.03386	0.01693	0.01059	0.02118	0.01261	0	0	0	0.41269	0	No	1092	N/A	RNA_binding protein, putative
PF3D7_0414600	0.28284	0	0.31476	0	0.06029	0.09044	0.15933	0	0.05314	0	0.81883	0	No	708	APH	acylated pleckstrin_homology domain_containing protein, putative		PF3D7_0414600	0.21091	0	0	0	0.3141	0	0.03038	0	0.55373	0	No	708	APH	acylated pleckstrin_homology domain_containing protein, putative
PF3D7_0414700	0.11425	0	0.74376	0	0.05845	0.01461	0.57149	0	0	0	0.24806	0	No	1896	N/A	GTP_binding protein, putative		PF3D7_0414700	0.02045	0.04089	0.08952	0	0.45674	0	0	0	0.46011	0	No	1896	N/A	GTP_binding protein, putative
PF3D7_0414800	0.28882	0	0	0	0	0	0	0	0	0	0	0	No	600	N/A	conserved Plasmodium protein, unknown function		PF3D7_0414800	0.06461	0	0	0	0	0	0	0	0	0	No	600	N/A	conserved Plasmodium protein, unknown function
PF3D7_0414900	2.19101	0.03984	0.19949	0.01662	0.72603	0.01274	0.05386	0	0.13472	0	0.51897	0.02162	No	828	ARO	armadillo_domain containing rhoptry protein		PF3D7_0414900	2.33487	0.01782	0.96992	0	0.07963	0	0.12837	0.01284	0.61835	0	No	828	ARO	armadillo_domain containing rhoptry protein
PF3D7_0415000	1.33007	0	1.49073	0.06344	2.45447	0.0486	1.87527	0	0.02142	0.04284	1.23767	0	No	1140	N/A	arsenical pump_driving ATPase, putative		PF3D7_0415000	0.88414	0.03401	1.93559	0.02127	1.74714	0.02532	0.02449	0	1.53047	0.06377	No	1140	N/A	arsenical pump_driving ATPase, putative
PF3D7_0415100	0	0	0.08734	0	0.06692	0.04461	0.02358	0	0	0	0	0.07573	No	1242	N/A	conserved protein, unknown function		PF3D7_0415100	0.03121	0	0.09762	0.01952	0	0.02324	0	0	0.11707	0.02927	No	1242	N/A	conserved protein, unknown function
PF3D7_0415200	0.06525	0	0.28866	0	0.06259	0.03756	0.21614	0.01764	0	0	0.14877	0	No	6639	N/A	conserved Plasmodium protein, unknown function		PF3D7_0415200	0.04671	0.00584	0.00365	0.00365	0.25653	0	0	0	0.1971	0.00548	No	6639	N/A	conserved Plasmodium protein, unknown function
PF3D7_0415300	1.59373	0.07292	2.92118	0.06955	2.24482	0.05329	2.66867	0.09858	0.3229	0.04697	2.87231	0.03392	No	4020	CRK3	cdc2_related protein kinase 3		PF3D7_0415300	1.25833	0.05593	2.15137	0.09328	2.88727	0.04858	0.33568	0.04699	3.06766	0.05244	No	4020	CRK3	cdc2_related protein kinase 3
PF3D7_0415400	0.96732	0	0.74969	0.05767	0.66277	0.04418	1.16766	0.28024	0.03894	0	1.12515	0.07501	No	627	N/A	coatomer subunit zeta, putative		PF3D7_0415400	0.49462	0	0.96683	0.03867	1.01283	0	0	0	0.86959	0	No	627	N/A	coatomer subunit zeta, putative
PF3D7_0415500	1.558	0	2.6846	0	1.79979	0.03214	2.44608	0	0.02833	0	2.94628	0	No	705	CBP20	nuclear cap_binding protein subunit 2, putative		PF3D7_0415500	0.76453	0	1.85658	0.02813	2.98034	0.03349	0	0	2.31923	0.08434	No	705	CBP20	nuclear cap_binding protein subunit 2, putative
PF3D7_0415600	0.18836	0	0.26202	0.0524	0.04015	0	0.38198	0	0	0	0.61345	0	No	690	GAK	GTP:AMP phosphotransferase		PF3D7_0415600	0.39328	0.05618	0	0	0.75302	0	0	0	0.15804	0	No	690	GAK	GTP:AMP phosphotransferase
PF3D7_0415700	0	0	0.26088	0	0	0	0.04226	0	0	0	0.03393	0	No	1386	N/A	conserved Plasmodium protein, unknown function		PF3D7_0415700	0.02797	0	0	0	0.10413	0	0	0	0	0.02623	No	1386	N/A	conserved Plasmodium protein, unknown function
PF3D7_0415800	0.03297	0	0.02752	0	0	0.04217	0.03343	0	0	0	0.03579	0	No	2628	N/A	RING zinc finger protein, putative		PF3D7_0415800	0.04425	0	0.03691	0.00923	0.04394	0	0	0	0.04149	0.01383	No	2628	N/A	RING zinc finger protein, putative
PF3D7_0415900	22.4502	0.25454	35.5209	0	33.0428	0.16277	50.1389	0.20647	1.83632	0	37.8019	0.38686	No	618	N/A	60S ribosomal protein L15, putative		PF3D7_0415900	21.2734	0.09111	28.5506	0.17096	47.6573	0.23744	1.87018	0	38.3989	0.42713	No	618	N/A	60S ribosomal protein L15, putative
PF3D7_0416000	0.64072	0.09857	2.74238	0.17825	0.24163	0.12607	1.58807	0.32206	0.18519	0.01852	1.56949	0.26753	No	1740	N/A	RNA_binding protein, putative		PF3D7_0416000	0.32342	0.0588	0.32184	0.04598	1.70764	0.22987	0.10588	0	1.69545	0.19298	No	1740	N/A	RNA_binding protein, putative
PF3D7_0416100	0.36669	0.08731	2.11324	0.01457	0.1005	0.08933	0.93249	0.03541	0.01968	0	1.47861	0.01896	No	2481	GATA	glutamyl_tRNA(Gln) amidotransferase subunit A		PF3D7_0416100	0.29688	0	0.08796	0	1.11693	0.01163	0.11254	0	1.39183	0.0293	No	2481	GATA	glutamyl_tRNA(Gln) amidotransferase subunit A
PF3D7_0416200	0.83312	0.06943	0.46357	0.17384	1.02114	0.0444	1.12635	0.18772	0.19565	0	1.2813	0.07537	No	624	N/A	conserved protein, unknown function		PF3D7_0416200	0.62125	0.06212	0.6606	0.03886	1.34152	0.09252	0.17898	0	0.81552	0	No	624	N/A	conserved protein, unknown function
PF3D7_0416300	0.10836	0.02955	0.25487	0.05755	0.05669	0.0063	0.47277	0.01332	0.00555	0	0.47053	0	No	4398	MCM9	DNA helicase MCM9, putative		PF3D7_0416300	0.08814	0.01763	0.06065	0.00551	0.51851	0.01969	0.02539	0	0.53721	0	No	4398	MCM9	DNA helicase MCM9, putative
PF3D7_0416400	0.45725	0.00973	2.03811	0.01624	0.23641	0	1.80853	0.00658	0.08225	0.00548	2.00672	0	No	3780	HAT1	histone acetyltransferase, putative		PF3D7_0416400	0.43528	0.00871	0.14702	0.00545	1.47797	0.04538	0.0627	0.01254	1.85294	0.02449	No	3780	HAT1	histone acetyltransferase, putative
PF3D7_0416500	0.03703	0	0.30904	0	0	0	0.05006	0	0	0	0.0402	0.0402	No	1170	N/A	repressor of RNA polymerase III transcription MAF1, putative		PF3D7_0416500	0.03313	0	0	0	0	0	0	0	0	0	No	1170	N/A	repressor of RNA polymerase III transcription MAF1, putative
PF3D7_0416600	0	0	0.12555	0	0	0	0.06779	0.06779	0.02826	0	0	0	No	864	N/A	prohibitin_like protein, putative		PF3D7_0416600	0	0	0	0	0.10023	0.03341	0	0	0.04207	0.04207	No	864	N/A	prohibitin_like protein, putative
PF3D7_0416700	0.16045	0	0	0	0.51303	0	3.03696	0	0.09043	0	2.09028	0	No	270	N/A	CDGSH iron_sulfur domain_containing protein, putative		PF3D7_0416700	0.71789	0	0.26942	0.08981	3.10039	0.10691	0.10341	0	0.94237	0	No	270	N/A	CDGSH iron_sulfur domain_containing protein, putative
PF3D7_0416800	2.98656	0.06866	5.64435	0.02865	3.35871	0.02195	8.95722	0	0.34827	0	5.66462	0	No	579	SAR1	small GTP_binding protein sar1		PF3D7_0416800	2.73389	0	3.34324	0	8.02842	0	0.15487	0	6.01972	0	No	579	SAR1	small GTP_binding protein sar1
PF3D7_0416900	0.216	0	0.73574	0	0.28372	0.01493	0.94315	0.02762	0.01316	0	0.46264	0	No	7269	N/A	conserved Plasmodium protein, unknown function		PF3D7_0416900	0.13582	0	0.20258	0.0098	1.04634	0.00778	0.01505	0	0.44083	0	No	7269	N/A	conserved Plasmodium protein, unknown function
PF3D7_0417000	0	0	0.07669	0	0	0	0.09317	0	0	0	0.1995	0	No	828	N/A	conserved Plasmodium protein, unknown function		PF3D7_0417000	0	0	0	0.02571	0.03061	0	0	0	0.03855	0	No	828	N/A	conserved Plasmodium protein, unknown function
PF3D7_0417100	0	0	0	0	0	0	0	0	0	0	0	0	No	1545	PUF2	mRNA_binding protein PUF2		PF3D7_0417100	0	0	0	0	0	0	0	0	0	0.03586	No	1545	PUF2	mRNA_binding protein PUF2
PF3D7_0417200	0.14227	0	1.12809	0.09896	0.04549	0.01516	1.63496	0.01603	0	0	0.79801	0	No	1827	DHFR-TS	bifunctional dihydrofolate reductase_thymidylate synthase		PF3D7_0417200	0.10609	0	0	0	1.29556	0.0158	0	0	0.49738	0	No	1827	DHFR-TS	bifunctional dihydrofolate reductase_thymidylate synthase
PF3D7_0417300	0.48591	0	1.28005	0.01267	0.369	0	1.92975	0	0.04279	0	1.05503	0	No	2409	N/A	LETM1_like protein, putative		PF3D7_0417300	0.31252	0	0.44196	0	1.75036	0.02024	0	0	1.32502	0	No	2409	N/A	LETM1_like protein, putative
PF3D7_0417400	0.72311	0.0128	1.0041	0.0089	0.78569	0.04365	2.29118	0.04326	0.03366	0.00601	0.84522	0.01389	No	20310	N/A	conserved Plasmodium protein, unknown function		PF3D7_0417400	0.5478	0.01336	0.66978	0.01791	2.2797	0.03269	0.03162	0.00137	0.9199	0.00716	No	20310	N/A	conserved Plasmodium protein, unknown function
PF3D7_0417500	0.19471	0	1.21882	0	0.07471	0	1.01346	0	0	0	1.16257	0	No	891	N/A	memo_like protein		PF3D7_0417500	0.20907	0.01742	0.05449	0	1.0249	0	0	0	1.14356	0	No	891	N/A	memo_like protein
PF3D7_0417600	0.01446	0	0.01206	0.01206	0.00924	0.01849	0	0	0	0	0.04708	0	No	2424	N/A	conserved Plasmodium protein, unknown function		PF3D7_0417600	0	0	0	0	0	0.00963	0.02795	0	0.02426	0.03639	No	2424	N/A	conserved Plasmodium protein, unknown function
PF3D7_0417700	0	0	0	0.03233	0	0	0	0.02618	0	0	0	0	No	1542	N/A	conserved Plasmodium protein, unknown function		PF3D7_0417700	0	0	0	0	0	0	0	0	0.01625	0	No	1542	N/A	conserved Plasmodium protein, unknown function
PF3D7_0417800	0.39196	0	0.87813	0	0.05277	0.01319	1.29691	0.01395	0	0	0.85104	0.04479	No	2100	CRK1	cdc2_related protein kinase 1		PF3D7_0417800	0.35074	0	0.05773	0	1.42954	0.01375	0.0133	0	0.79621	0.05193	No	2100	CRK1	cdc2_related protein kinase 1
PF3D7_0417900	0	0	0.07993	0	0.01225	0	0.02589	0	0	0	0	0	No	2262	N/A	conserved Plasmodium protein, unknown function		PF3D7_0417900	0.03428	0	0	0	0.02552	0	0	0	0.01607	0	No	2262	N/A	conserved Plasmodium protein, unknown function
PF3D7_0418000	0.01333	0.01067	0.04897	0.00223	0.00512	0.01535	0.01803	0.00361	0	0	0.03764	0	No	14676	N/A	conserved Plasmodium protein, unknown function		PF3D7_0418000	0.02625	0.01671	0.01045	0.00448	0.01244	0.00355	0	0.00172	0.03804	0.00671	No	14676	N/A	conserved Plasmodium protein, unknown function
PF3D7_0418100	0.61753	0.02375	0.77312	0	0.67589	0.00759	1.08374	0.01606	0.06024	0.00669	0.76065	0	No	3648	N/A	conserved Plasmodium protein, unknown function		PF3D7_0418100	0.5207	0	0.60487	0	0.99701	0	0.06123	0	0.70745	0.01993	No	3648	N/A	conserved Plasmodium protein, unknown function
PF3D7_0418200	2.82099	0.77241	3.47568	0.14015	2.85629	0.23623	5.44837	0.09081	0.15143	0.05678	3.13542	0.10938	No	1290	EIF3M	eukaryotic translation initiation factor 3 subunit M, putative		PF3D7_0418200	1.95332	0.36061	3.00751	0.24436	4.90046	0.11188	0.17316	0	3.26857	0.02818	No	1290	EIF3M	eukaryotic translation initiation factor 3 subunit M, putative
PF3D7_0418300	14.3681	0.23268	20.3549	0.37627	14.7494	0.28829	13.2122	0.29491	2.70484	0.22131	22.2132	0.29996	No	2979	N/A	conserved Plasmodium protein, unknown function		PF3D7_0418300	12.1152	0.1952	14.3095	0.28489	12.9939	0.24224	2.62438	0.07498	24.3545	0.51247	No	2979	N/A	conserved Plasmodium protein, unknown function
PF3D7_0418400	0.41129	0	0.22885	0	0.04384	0	1.66813	0	0	0	0.29767	0	No	330	N/A	conserved Plasmodium protein, unknown function		PF3D7_0418400	0.36803	0	0.1151	0	1.68992	0	0	0	0.23006	0	No	330	N/A	conserved Plasmodium protein, unknown function
PF3D7_0418500	0.06017	0	0.47709	0	0.3463	0	0.6101	0	0	0	0.35927	0	No	564	BET3	trafficking protein particle complex subunit 3, putative		PF3D7_0418500	0.16152	0	0.3031	0	1.28292	0	0	0	0.37863	0.02524	No	564	BET3	trafficking protein particle complex subunit 3, putative
PF3D7_0418600	0.3804	0.00718	0.0599	0	0.11474	0.01377	0.06307	0	0.03641	0	0.15584	0	No	6036	N/A	regulator of chromosome condensation, putative		PF3D7_0418600	0.39819	0	0.10043	0	0.02869	0.01435	0.00463	0	0.15055	0	No	6036	N/A	regulator of chromosome condensation, putative
PF3D7_0418700	1.08939	0	1.16298	0	1.16648	0.0648	3.33952	0.05138	0.08567	0	1.65022	0	No	1710	N/A	RNA_binding protein NOB1, putative		PF3D7_0418700	1.11084	0.02267	1.34712	0.04254	3.66308	0.01688	0.06531	0	1.59424	0	No	1710	N/A	RNA_binding protein NOB1, putative
PF3D7_0418800	0	0	0	0	0	0.05169	0	0	0	0	0.02925	0	No	786	N/A	MOLO1 domain_containing protein, putative		PF3D7_0418800	0	0	0	0	0	0	0	0	0	0	No	786	N/A	MOLO1 domain_containing protein, putative
PF3D7_0418900	0.04737	0	0.15816	0.01977	0.06059	0	0.06405	0	0	0	0.05143	0.05143	No	1191	N/A	conserved Plasmodium protein, unknown function		PF3D7_0418900	0.04239	0	0	0	0.06313	0	0	0	0.07949	0	No	1191	N/A	conserved Plasmodium protein, unknown function
PF3D7_0419000	0	0	0.02952	0	0	0	0.04781	0	0	0	0.0192	0	No	1323	N/A	conserved Plasmodium protein, unknown function		PF3D7_0419000	0	0	0	0	0.01178	0	0	0	0	0	No	1323	N/A	conserved Plasmodium protein, unknown function
PF3D7_0419100	0	0	0.23946	0	0.10484	0.05242	0.41559	0.02771	0	0	0.40046	0	No	834	N/A	conserved Plasmodium protein, unknown function		PF3D7_0419100	0	0	0.04588	0.02294	0.40964	0.08193	0.05283	0	0.17194	0.03439	No	834	N/A	conserved Plasmodium protein, unknown function
PF3D7_0419200	0.42163	0	0.43988	0	0.47184	0	0.64128	0	0	0	1.02988	0	No	411	GOT1	protein transport protein GOT1, putative		PF3D7_0419200	0.28296	0	0.53098	0	1.75582	0	0	0	0.17688	0	No	411	GOT1	protein transport protein GOT1, putative
PF3D7_0419300	0.11282	0	0.40804	0.03139	0	0	0	0	0.08478	0	0.12248	0.04083	No	1041	N/A	conserved Plasmodium protein, unknown function		PF3D7_0419300	0.0673	0.03365	0.02105	0.0421	0.12529	0	0	0	0.22087	0	No	1041	N/A	conserved Plasmodium protein, unknown function
PF3D7_0419400	0.05443	0.02177	0.01363	0	0.02436	0.0174	0.00368	0	0.0092	0	0.07681	0.00591	No	7419	N/A	conserved Plasmodium protein, unknown function		PF3D7_0419400	0.01948	0.01948	0.01218	0.00305	0.01451	0	0.01052	0.00351	0.07763	0.00913	No	7419	N/A	conserved Plasmodium protein, unknown function
PF3D7_0419500	0.13446	0	0.202	0	0.06879	0	0.10907	0	0	0	0.08758	0	No	1611	N/A	conserved Plasmodium membrane protein, unknown function		PF3D7_0419500	0.07219	0	0.10536	0	0.21501	0	0	0	0.04513	0	No	1611	N/A	conserved Plasmodium membrane protein, unknown function
PF3D7_0419600	8.3063	0.0762	6.86911	0.0636	8.69858	0.14619	5.074	0.10303	2.21195	0.06443	9.43108	0.12409	No	843	RANBP1	ran_specific GTPase_activating protein 1, putative		PF3D7_0419600	5.83023	0.06819	7.50688	0.08531	4.41745	0.07616	1.79267	0.14734	10.326	0.03197	No	843	RANBP1	ran_specific GTPase_activating protein 1, putative
PF3D7_0419700	0.08859	0	0.03697	0	0	0	0	0	0.04993	0	0.09618	0	No	978	Pf34	apical merozoite protein		PF3D7_0419700	0.19819	0	0	0.02479	0	0	0.0571	0	0	0	No	978	Pf34	apical merozoite protein
PF3D7_0419800	0.48745	0	0.66112	0	1.01308	0	1.60635	0	0.10303	0	0.92607	0.1323	No	711	N/A	60S ribosomal protein L7ae/L30e, putative		PF3D7_0419800	0.81785	0	0.88671	0.0341	2.15174	0	0.03927	0	1.68707	0	No	711	N/A	60S ribosomal protein L7ae/L30e, putative
PF3D7_0419900	0.64252	0.00547	0.49748	0	0.49655	0.01748	0.76331	0.01294	0.03544	0	0.37993	0.01484	No	15108	N/A	phosphatidylinositol 4_kinase, putative		PF3D7_0419900	0.55537	0.00734	0.50348	0.01224	0.79429	0.00729	0.01586	0	0.42439	0.01376	No	15108	N/A	phosphatidylinositol 4_kinase, putative
PF3D7_0420000	1.12665	0.00857	1.35508	0.0143	0.83279	0.01096	2.81469	0.02027	0.03139	0.00241	1.29286	0	No	10113	N/A	zinc finger protein, putative		PF3D7_0420000	0.89699	0.00383	0.84879	0.0024	2.6745	0.01142	0.01933	0	1.21845	0.00359	No	10113	N/A	zinc finger protein, putative
PF3D7_0420100	1.29024	0	2.00879	0	1.4439	0.01587	3.8577	0.01677	0.02797	0	1.50845	0	No	1746	RIO2	serine/threonine protein kinase RIO2		PF3D7_0420100	1.04353	0	1.43044	0.02778	4.10006	0	0.01599	0	1.56137	0	No	1746	RIO2	serine/threonine protein kinase RIO2
PF3D7_0420200	0.16989	0	0.42539	0.08103	0.06208	0.01552	0.70546	0.01641	0.01368	0	0.63235	0	No	1785	ACPS	holo_[acyl_carrier_protein] synthase, putative		PF3D7_0420200	0.04344	0	0.08151	0	0.93793	0	0	0	0.63127	0.02036	No	1785	ACPS	holo_[acyl_carrier_protein] synthase, putative
PF3D7_0420300	5.70315	0.01663	6.3976	0.06245	6.04211	0.03456	13.8923	0.11802	0.5084	0.01171	9.26907	0.12184	No	10422	ApiAP2	AP2 domain transcription factor, putative		PF3D7_0420300	4.86155	0.05207	6.2656	0.04188	14.0368	0.1191	0.46884	0.01072	9.5214	0.14648	No	10422	ApiAP2	AP2 domain transcription factor, putative
PF3D7_0420400	0	0	0.18057	0	0.13835	0	0.32904	0	0	0	0.29358	0	No	801	RRF2	ribosome_recycling factor		PF3D7_0420400	0.0484	0.0484	0.06054	0	0.43245	0.07207	0	0	0.45379	0	No	801	RRF2	ribosome_recycling factor
PF3D7_0420500	0	0	0.03001	0	0	0	0	0	0	0	0	0	No	597	N/A	conserved Plasmodium protein, unknown function		PF3D7_0420500	0	0	0	0	0	0	0	0	0	0	No	597	N/A	conserved Plasmodium protein, unknown function
PF3D7_0420600	0.04862	0	0.14204	0	0.04664	0.03109	0.23007	0	0	0	0.15835	0	No	1782	N/A	conserved Plasmodium protein, unknown function		PF3D7_0420600	0.02175	0	0	0	0.19438	0	0.01567	0	0.10199	0	No	1782	N/A	conserved Plasmodium protein, unknown function
PF3D7_0420700	2.3101	0.09494	0.89801	0.03169	1.55417	0.1457	0.28237	0.00856	0.4994	0.05707	0.76267	0.02061	No	6459	VAR	erythrocyte membrane protein 1, PfEMP1		PF3D7_0420700	2.29934	0.10194	1.40281	0.05314	0.25302	0	0.53844	0.10606	0.71157	0.05841	No	6459	VAR	erythrocyte membrane protein 1, PfEMP1
PF3D7_0420800	0.64181	0	0.80352	0	0.41043	0.20521	0.43385	0	1.26608	0	0.69676	0	No	135	N/A	Plasmodium RNA of unknown function RUF6		PF3D7_0420800	1.14862	0	0.17962	0	0.21382	0	3.51604	0	0.26925	0	No	135	N/A	Plasmodium RNA of unknown function RUF6
PF3D7_0420900	4.95031	0.10254	1.51194	0.06181	2.84871	0.204	0.36967	0.01155	0.73204	0.03853	1.21211	0.03092	No	6606	VAR	erythrocyte membrane protein 1, PfEMP1		PF3D7_0420900	4.69473	0.11214	2.51568	0.04783	0.33781	0	0.88482	0.06241	1.00371	0.0478	No	6606	VAR	erythrocyte membrane protein 1, PfEMP1
PF3D7_0421000	0.64181	0	0.80352	0	0.41043	0.41043	0.43385	0	1.26608	0	0.69676	0	No	135	N/A	Plasmodium RNA of unknown function RUF6		PF3D7_0421000	1.14862	0	0.17962	0	0.21382	0	3.51604	0	0.26925	0	No	135	N/A	Plasmodium RNA of unknown function RUF6
PF3D7_0421100	3.04893	0.04019	0.95368	0.03355	1.90567	0.1175	0.20959	0.00388	0.38835	0.00971	0.70438	0.02493	No	6546	VAR	erythrocyte membrane protein 1, PfEMP1		PF3D7_0421100	2.68715	0.0411	1.70652	0.01607	0.20277	0	0.52919	0.0111	0.57811	0.03372	No	6546	VAR	erythrocyte membrane protein 1, PfEMP1
PF3D7_0421200	0	0.0365	0	0	0.02334	0.07002	0	0	0	0	0	0	No	1041	RIF	rifin		PF3D7_0421200	0	0.03266	0.02043	0.04086	0	0	0	0	0	0	No	1041	RIF	rifin
PF3D7_0421300	0.53286	0.00573	2.86932	0.0813	0.85739	0.0403	0.13169	0.00387	0.30356	0.01292	0.74021	0.00622	No	6582	VAR	erythrocyte membrane protein 1, PfEMP1		PF3D7_0421300	0.53834	0.01538	0.91079	0.01603	0.13744	0	0.29543	0.02216	0.7163	0.02884	No	6582	VAR	erythrocyte membrane protein 1, PfEMP1
PF3D7_0421400	0.64181	0	0.53568	0	0.20521	0.41043	0.21693	0	4.52173	0	1.7419	0	No	135	N/A	Plasmodium RNA of unknown function RUF6		PF3D7_0421400	0.57431	0	0.17962	0	1.28292	0	3.92969	0	1.88475	0	No	135	N/A	Plasmodium RNA of unknown function RUF6
PF3D7_0421500	0.03709	0	0.4334	0	0.14231	0	0.67696	0	0	0	0.2416	0	Yes	1011	RIF	rifin, pseudogene		PF3D7_0421500	0.06638	0.06638	0.02076	0	0.42013	0	0	0	0.18672	0	Yes	1011	RIF	rifin, pseudogene
PF3D7_0421600	0	0	0.02754	0	0.0211	0.0211	0	0	0	0.0186	0	0	Yes	1296	VAR	erythrocyte membrane protein 1 (PfEMP1)_like pseudogene		PF3D7_0421600	0	0.02952	0	0.01847	0	0	0	0	0	0	Yes	1296	VAR	erythrocyte membrane protein 1 (PfEMP1)_like pseudogene
PF3D7_0421700	0.01329	0	0.00555	0	0.0085	0.00425	0	0	0	0	0	0	No	5811	N/A	conserved Plasmodium protein, unknown function		PF3D7_0421700	0.01189	0	0	0	0	0	0	0	0	0	No	5811	N/A	conserved Plasmodium protein, unknown function
PF3D7_0421800	0	0	0	0	0	0	0	0	0	0	0	0	No	255	N/A	conserved Plasmodium protein, unknown function		PF3D7_0421800	0	0	0	0	0	0	0	0	0	0	No	255	N/A	conserved Plasmodium protein, unknown function
PF3D7_0421900	0	0	0.3348	0	0	0	0	0	0	0	0	0	No	216	N/A	conserved Plasmodium protein, unknown function		PF3D7_0421900	0	0	0	0	0	0	0	0	0	0	No	216	N/A	conserved Plasmodium protein, unknown function
PF3D7_0422000	0.25335	0.0563	0.21145	0	0.036	0	0.19029	0.09514	0	0	0.61119	0	No	966	N/A	steroid dehydrogenase, putative		PF3D7_0422000	0.10076	0.02519	0.11029	0	0.58144	0.01876	0	0	0.44875	0	No	966	N/A	steroid dehydrogenase, putative
PF3D7_0422100	0.41152	0	1.18654	0	0.55025	0	3.00942	0	0.02109	0	0.77167	0	No	1158	N/A	transmembrane emp24 domain_containing protein, putative		PF3D7_0422100	0.4352	0	0.46067	0	2.99127	0	0.04822	0	1.38113	0	No	1158	N/A	transmembrane emp24 domain_containing protein, putative
PF3D7_0422200	0.25073	0	0.61367	0.01131	0.24701	0.013	0.83828	0.01832	0.00191	0	0.39358	0.01104	No	12786	N/A	erythrocyte membrane_associated antigen		PF3D7_0422200	0.17282	0	0.23516	0.00569	0.85563	0.01806	0.0131	0.00655	0.32693	0.00853	No	12786	N/A	erythrocyte membrane_associated antigen
PF3D7_0422300	0.85097	1.0057	3.05623	1.46355	0.61014	0.97293	0.31377	1.90004	0.13081	0.11627	5.90691	1.70768	No	1353	N/A	alpha tubulin 2		PF3D7_0422300	0.85377	0.78455	0.44743	0.7794	0.378	2.19929	0.19944	0.11634	6.46921	1.57944	No	1353	N/A	alpha tubulin 2
PF3D7_0422400	28.2286	0	21.9738	0.09617	39.1243	0.14736	76.0942	0.2726	1.03904	0	36.2116	0	No	513	RPS19	40S ribosomal protein S19		PF3D7_0422400	22.8884	0	37.404	0.06449	71.7037	0.11516	0.6312	0	39.6356	0.14501	No	513	RPS19	40S ribosomal protein S19
PF3D7_0422500	2.04933	0.02009	3.01004	0.02096	3.05465	0.07388	5.1202	0.07809	1.01066	0.01415	2.84096	0.05453	No	8625	BRR2	pre_mRNA_splicing helicase BRR2, putative		PF3D7_0422500	1.40232	0.01348	2.75514	0.03936	5.48198	0.04351	0.93881	0.01295	2.86154	0.06322	No	8625	BRR2	pre_mRNA_splicing helicase BRR2, putative
PF3D7_0422600	0	0	0.17096	0	0.19648	0	0.20769	0	0.05772	0	0	0	No	423	N/A	conserved Plasmodium protein, unknown function		PF3D7_0422600	0	0	0.05732	0	0.13648	0	0	0	0.25779	0	No	423	N/A	conserved Plasmodium protein, unknown function
PF3D7_0422700	2.25291	0	4.99372	0	5.26681	0.04724	10.8352	0	0.1249	0	5.493	0.04009	No	1173	EIF4A3	eukaryotic initiation factor 4A_III, putative		PF3D7_0422700	2.74303	0	4.67184	0.06202	10.7785	0.04922	0.04761	0	5.29892	0.09296	No	1173	EIF4A3	eukaryotic initiation factor 4A_III, putative
PF3D7_0422800	0.03714	0	0.07749	0.031	0.03562	0	0.07532	0.01255	0	0	0.04032	0	No	1413	SR12	serpentine receptor, putative		PF3D7_0422800	0.03323	0	0	0	0.03712	0.01237	0.02394	0	0	0.06232	No	1413	SR12	serpentine receptor, putative
PF3D7_0422900	0.06584	0	0.46709	0.08243	0.02105	0	0.66759	0.04451	0	0	0.25017	0.03574	No	729	N/A	conserved Plasmodium protein, unknown function		PF3D7_0422900	0.02946	0	0	0	0.83351	0.02193	0	0	0.30383	0	No	729	N/A	conserved Plasmodium protein, unknown function
PF3D7_0423000	0	0	0.04618	0.04618	0	0.03538	0.0374	0.18701	0	0	0.1802	0.06007	No	783	N/A	conserved Plasmodium protein, unknown function		PF3D7_0423000	0	0.09902	0	0.03097	0.03687	0.14746	0	0	0.13927	0.04642	No	783	N/A	conserved Plasmodium protein, unknown function
PF3D7_0423100	0.69316	0	0.8678	0	0.62057	0.04433	0.46856	0	0.03907	0	0.4515	0	No	441	N/A	AP_4 complex subunit sigma, putative		PF3D7_0423100	0.62025	0	0.85353	0	0.60041	0	0	0	0.52342	0	No	441	N/A	AP_4 complex subunit sigma, putative
PF3D7_0423200	0.22882	0	0	0.06366	0	0.04877	0.41246	0	0.04299	0.04299	0	0	No	411	N/A	BSD_domain protein, putative		PF3D7_0423200	0.1365	0	0.08538	0	0.35574	0.10164	0	0	0.19198	0	No	411	N/A	BSD_domain protein, putative
PF3D7_0423300	0.03027	0	0.02527	0	0	0	0.02046	0	0.01706	0	0	0	No	1431	N/A	conserved Plasmodium protein, unknown function		PF3D7_0423300	0.13545	0	0	0	0	0	0	0	0.0254	0.0254	No	1431	N/A	conserved Plasmodium protein, unknown function
PF3D7_0423400	0.46369	0	0.05529	0	0.08472	0	0.04478	0	0.03734	0	0.14383	0	No	654	AARP	apical asparagine_rich protein AARP		PF3D7_0423400	0.29638	0	0	0	0.04414	0	0	0	0.22232	0	No	654	AARP	apical asparagine_rich protein AARP
PF3D7_0423500	2.56312	0.02786	2.04625	0.06976	0.80172	0.01782	0.28249	0	0.28264	0.0157	2.38937	0.03025	No	1119	GAPM2	glideosome associated protein with multiple membrane spans 2		PF3D7_0423500	2.69242	0.02493	0.90443	0	0.29701	0.01856	0.07182	0	2.36091	0	No	1119	GAPM2	glideosome associated protein with multiple membrane spans 2
PF3D7_0423600	0.79679	0.00895	1.31512	0.02989	0.50381	0.01145	1.64611	0.00605	0.07569	0	0.95248	0	No	4839	N/A	conserved Plasmodium protein, unknown function		PF3D7_0423600	0.45664	0	0.47103	0.01002	1.68816	0.06562	0.1154	0	1.20937	0.00751	No	4839	N/A	conserved Plasmodium protein, unknown function
PF3D7_0423700	17.0759	0.10541	8.00584	0	8.02132	0.20222	7.62407	0	0.05941	0	69.231	0	No	411	ETRAMP4	early transcribed membrane protein 4		PF3D7_0423700	20.1847	0	6.19476	0	6.81259	0.07023	0.54348	0	75.7044	0.26532	No	411	ETRAMP4	early transcribed membrane protein 4
PF3D7_0423800	0.6564	0	0.21305	0	0.13992	0	0.17255	0	0.06166	0	0.19794	0.07918	No	1089	CyRPA	cysteine_rich protective antigen		PF3D7_0423800	0.58736	0	0.1837	0.04082	0.07289	0	0	0.04701	0.09179	0	No	1089	CyRPA	cysteine_rich protective antigen
PF3D7_0423900	0.53864	0	0.06422	0	0.44287	0	0.10403	0	0.13011	0	0.16707	0	No	423	N/A	probable protein, unknown function		PF3D7_0423900	0.55085	0	0.21535	0	0.20509	0	0	0	0.12913	0	No	423	N/A	probable protein, unknown function
PF3D7_0424000	0.84463	0.07039	2.55546	0.05875	0.02251	0.02251	3.33054	0.04758	0.17852	0.01984	2.44517	0.19103	No	1044	N/A	Plasmodium exported protein (PHISTc), unknown function		PF3D7_0424000	0.69281	0.03149	0.17728	0	4.08013	0.0938	0.04536	0	2.126	0.02953	No	1044	N/A	Plasmodium exported protein (PHISTc), unknown function
PF3D7_0424100	0.24229	0	0.04045	0	0.03099	0	0.01638	0	0.04097	0	0.05261	0.05261	No	1581	RH5	reticulocyte binding protein homologue 5		PF3D7_0424100	0.17345	0	0.08137	0	0	0.04843	0	0	0.10165	0.02033	No	1581	RH5	reticulocyte binding protein homologue 5
PF3D7_0424200	0.26979	0.00818	0.06141	0	0.06274	0.03137	0.06632	0	0.03226	0	0.09763	0	No	5151	RH4	reticulocyte binding protein homologue 4		PF3D7_0424200	0.21216	0	0.10067	0	0.03813	0	0.02108	0	0.11661	0	No	5151	RH4	reticulocyte binding protein homologue 4
PF3D7_0424300	1.56764	0.02766	0.36943	0.0077	1.09094	0.04718	0.45505	0.00623	0.21829	0	0.78085	0.03003	Yes	4293	EBA165	erythrocyte binding antigen_165, pseudogene		PF3D7_0424300	1.47703	0.03301	1.13034	0.03097	0.47925	0.01229	0.11887	0	0.80465	0.00774	Yes	4293	EBA165	erythrocyte binding antigen_165, pseudogene
PF3D7_0424400	0.07121	0.02374	0.02972	0.00495	0.0721	0.04553	0.02006	0	0.01003	0	0.06442	0.01933	No	7143	SURF4.2	surface_associated interspersed protein 4.2 (SURFIN 4.2)		PF3D7_0424400	0.04248	0.03186	0.05978	0.03321	0.04349	0	0.00382	0.00765	0.05476	0.01991	No	7143	SURF4.2	surface_associated interspersed protein 4.2 (SURFIN 4.2)
PF3D7_0424500	3.2579	0.2521	0.93875	0.01619	2.82743	0.21082	1.25844	0.03933	0.13116	0.01093	1.19999	0.06316	No	1869	FIKK4.1	serine/threonine protein kinase, FIKK family		PF3D7_0424500	2.98466	0.17353	2.74609	0.23879	1.26627	0.03876	0.025	0	1.18776	0.03254	No	1869	FIKK4.1	serine/threonine protein kinase, FIKK family
PF3D7_0424600	28.2999	0.03794	8.58046	0	32.677	0.04852	19.1558	0.02564	2.07398	0	14.2906	0	No	930	N/A	Plasmodium exported protein (PHISTb), unknown function		PF3D7_0424600	26.3079	0.06789	30.5967	0.0637	18.9321	0.02528	0.58679	0.02445	11.8086	0.03183	No	930	N/A	Plasmodium exported protein (PHISTb), unknown function
PF3D7_0424700	26.2543	0.1522	14.1276	0.07259	20.3903	0.26418	14.4184	0.12493	1.06615	0.02451	23.97	0.14162	No	3669	FIKK4.2	serine/threonine protein kinase, FIKK family		PF3D7_0424700	20.5844	0.26265	19.7453	0.40768	14.1105	0.21731	1.11406	0.01401	21.3258	0.34661	No	3669	FIKK4.2	serine/threonine protein kinase, FIKK family
PF3D7_0424800	1.19041	0	0.14194	0	0.38062	0.02719	0.02874	0	0	0	0.27693	0	No	945	N/A	Plasmodium exported protein (PHISTb), unknown function		PF3D7_0424800	1.02716	0	0.45212	0	0.05666	0	0	0	0.14268	0	No	945	N/A	Plasmodium exported protein (PHISTb), unknown function
PF3D7_0424900	0.29615	0	0.03531	0	0.35171	0.02705	0.0572	0	0.09538	0	0.18372	0	No	852	N/A	Plasmodium exported protein (PHISTa), unknown function		PF3D7_0424900	0.22714	0	0.2368	0	0	0	0	0	0	0	No	852	N/A	Plasmodium exported protein (PHISTa), unknown function
PF3D7_0425000	0	0.10532	0	0	0	0.06735	0	0	0	0	0	0	Yes	1137	N/A	Plasmodium exported protein, unknown function, pseudogene		PF3D7_0425000	0	0.06283	0	0.01965	0	0	0	0	0	0.02946	Yes	1137	N/A	Plasmodium exported protein, unknown function, pseudogene
PF3D7_0425100	0.22771	0	0	0	0.0364	0	0	0	0	0	0.0618	0	No	618	N/A	Plasmodium exported protein (hyp6), unknown function		PF3D7_0425100	0.05094	0	0	0	0	0	0	0	0	0	No	618	N/A	Plasmodium exported protein (hyp6), unknown function
PF3D7_0425200	0.10831	0	0	0	0.13852	0.06926	0	0	0	0	0.05879	0	No	693	N/A	Plasmodium exported protein (hyp15), unknown function		PF3D7_0425200	0.04846	0	0.18186	0	0.03608	0	0	0	0	0	No	693	N/A	Plasmodium exported protein (hyp15), unknown function
PF3D7_0425250	0	0	0	0	0.05028	0	0	0	0	0	0	0	Yes	546	N/A	Plasmodium exported protein (PHIST), unknown function, pseudogene		PF3D7_0425250	0	0	0	0	0	0	0	0	0	0	Yes	546	N/A	Plasmodium exported protein (PHIST), unknown function, pseudogene
PF3D7_0425300	0.04951	0	0	0	0.09498	0.03166	0	0	0	0	0	0	Yes	699	N/A	Plasmodium exported protein (PHISTa), unknown function, pseudogene		PF3D7_0425300	0	0	0.05542	0	0	0	0	0	0	0	Yes	699	N/A	Plasmodium exported protein (PHISTa), unknown function, pseudogene
PF3D7_0425400	0.10402	0	0	0	0.13303	0	0.03516	0	0	0	0.05646	0	No	696	N/A	Plasmodium exported protein (PHISTa), unknown function		PF3D7_0425400	0	0	0.02911	0	0.03465	0	0	0	0	0	No	696	N/A	Plasmodium exported protein (PHISTa), unknown function
PF3D7_0425500	0.04222	0.04222	0.49339	0.07048	0	0.027	1.45569	0	0	0	0.18336	0	No	915	N/A	stevor		PF3D7_0425500	0.03778	0	0	0	1.12537	0.05627	0	0	0.17714	0	No	915	N/A	stevor
PF3D7_0425600	0.37877	0	1.34358	0	0.15139	0.03028	0.64011	0	0.05337	0	0.1028	0	Yes	915	RIF	rifin, pseudogene		PF3D7_0425600	0.21184	0	0	0	0.34702	0	0	0	0.1589	0	Yes	915	RIF	rifin, pseudogene
PF3D7_0425700	0.03834	0	0	0	0	0.07355	0.05183	0	0	0	0	0	No	975	RIF	rifin		PF3D7_0425700	0	0	0	0	0.02554	0	0	0	0	0	No	975	RIF	rifin
PF3D7_0425800	0.21283	0.0114	0.03489	0	0.34997	0.02187	0.02312	0.06166	0.0664	0.01499	0.07427	0.00825	No	10662	VAR	erythrocyte membrane protein 1, PfEMP1		PF3D7_0425800	0.23806	0.0068	0.34035	0.01702	0.05065	0.04305	0.04654	0.00245	0.09247	0.02232	No	10662	VAR	erythrocyte membrane protein 1, PfEMP1
PF3D7_0425900	0.0719	0.17976	1.95044	0.09002	0.09196	0.39084	25.4937	0.41315	0.08105	0	7.06445	0.19515	No	975	RIF	rifin		PF3D7_0425900	0.03217	0	0.10061	0.36221	26.3265	0.19164	0.09269	0	8.6875	0.09049	No	975	RIF	rifin
PF3D7_0426000	0.47103	0.06039	0.126	0.05544	0.40934	0.11199	0.02041	0.07348	0.02042	0.01361	0.10489	0.05245	No	6450	VAR	erythrocyte membrane protein 1, PfEMP1		PF3D7_0426000	0.39987	0.07025	0.39884	0.0845	0.04426	0.07645	0.06616	0.00778	0.11653	0.0456	No	6450	VAR	erythrocyte membrane protein 1, PfEMP1
PF3D7_0500100	1.90485	0.05755	0.83095	0.05764	1.23284	0.08832	0.49794	0.05835	0.29516	0.03892	0.63725	0.04998	No	6624	VAR	erythrocyte membrane protein 1, PfEMP1		PF3D7_0500100	2.09072	0.08754	1.09838	0.07086	0.36427	0.05368	0.25963	0.06676	0.63253	0.02897	No	6624	VAR	erythrocyte membrane protein 1, PfEMP1
PF3D7_0500200	0	0	0	0	0	0.38478	0	0.81347	0	0	0	0	Yes	72	N/A	erythrocyte membrane protein 1 (PfEMP1), pseudogene		PF3D7_0500200	0	1.07683	0	0	0	1.20274	0	0	0	0.50484	Yes	72	N/A	erythrocyte membrane protein 1 (PfEMP1), pseudogene
PF3D7_0500300	0.07293	0.18233	0.03044	0.06087	0.02332	0	0	0.02465	0	0	0	0	Yes	1023	RIF	rifin, pseudogene		PF3D7_0500300	0.03263	0.03263	0.14288	0	0	0	0	0	0	0.0306	Yes	1023	RIF	rifin, pseudogene
PF3D7_0500400	0.03275	0	0	0	0.02094	0.02094	0	0	0.01846	0	0	0	No	1125	RIF	rifin		PF3D7_0500400	0.0586	0	0	0	0	0	0	0	0.02747	0	No	1125	RIF	rifin
PF3D7_0500500	0.03935	0	0	0	0.15097	0.02516	0	0	0	0	0.12815	0	No	930	RIF	rifin		PF3D7_0500500	0.03521	0	0.02202	0	0	0	0.02536	0	0.03301	0	No	930	RIF	rifin
PF3D7_0500600	0.12425	0	0.03457	0	0.02649	0.02649	0.05599	0	0	0	0	0.04496	Yes	924	N/A	stevor, pseudogene		PF3D7_0500600	0	0	0	0	0	0	0	0	0	0	Yes	924	N/A	stevor, pseudogene
PF3D7_0500700	0	0	0	0	0.20148	0	0	0	0	0	0	0	Yes	275	RIF	rifin, pseudogene		PF3D7_0500700	0	0	0	0	0	0	0	0	0	0	Yes	275	RIF	rifin, pseudogene
PF3D7_0500800	10.8623	0.06838	115.331	0.44841	3.46064	0.03123	318.411	6.17395	6.77188	0.02202	317.809	2.95868	No	4305	MESA	mature parasite_infected erythrocyte surface antigen		PF3D7_0500800	8.58357	0.07867	3.15471	0.04921	301.818	6.15716	8.19072	0.03148	302.567	3.35212	No	4305	MESA	mature parasite_infected erythrocyte surface antigen
PF3D7_0500900	0.18664	0	0.06924	0	0.03979	0.02652	0.19626	0.04206	0.01169	0.01169	0.04503	0	No	1803	FIKK5	serine/threonine protein kinase, FIKK family		PF3D7_0500900	0.1299	0	0.02322	0.02322	0.152	0.05527	0	0	0.0696	0.0174	No	1803	FIKK5	serine/threonine protein kinase, FIKK family
PF3D7_0501000	11.5442	0.04198	26.3829	0.07007	5.4495	0.16107	55.7039	0.05675	0.18928	0	26.1133	0.09115	No	783	N/A	Plasmodium exported protein, unknown function		PF3D7_0501000	9.69148	0.11269	5.73307	0.16447	54.319	0.05594	0.18939	0	23.3167	0.07044	No	783	N/A	Plasmodium exported protein, unknown function
PF3D7_0501100	12.484	0.02563	5.88374	0.0214	16.2781	0.01639	5.05989	0.03466	0.53458	0	7.29124	0.11132	No	1209	HSP40	heat shock protein 40, type II		PF3D7_0501100	10.7122	0.09175	15.2232	0.07174	5.90979	0.01708	0.31391	0	6.43093	0.04302	No	1209	HSP40	heat shock protein 40, type II
PF3D7_0501200	14.076	0.18241	53.4634	0.1015	1.53586	0.52492	78.792	0.18496	0.30843	0	44.3249	0.16502	No	1227	PIESP2	parasite_infected erythrocyte surface protein		PF3D7_0501200	12.3235	0.13602	1.3613	0.37436	78.9604	0.26334	0.29391	0	43.593	0.20406	No	1227	PIESP2	parasite_infected erythrocyte surface protein
PF3D7_0501300	105.781	7.64727	28.9205	2.56528	250.154	34.7234	19.3914	2.47339	17.9212	1.03114	56.0483	5.52141	No	1014	SBP1	skeleton_binding protein 1		PF3D7_0501300	94.2955	11.7869	239.368	33.4435	20.2597	2.48674	14.2202	0.96688	52.0364	6.29349	No	1014	SBP1	skeleton_binding protein 1
PF3D7_0501400	41.9741	1.21017	5.40272	0.3186	74.4847	5.74437	2.57493	0.14275	6.28515	1.08033	16.2767	0.40559	No	5163	FIRA	interspersed repeat antigen		PF3D7_0501400	40.0668	1.72245	70.7986	6.3416	2.0456	0.184	5.27127	0.76949	14.9988	0.62694	No	5163	FIRA	interspersed repeat antigen
PF3D7_0501500	0.46815	0.18006	0	0.03006	0.1612	0.23029	0.1704	0	0.04059	0	0.15638	0	No	1203	RAP3	rhoptry_associated protein 3		PF3D7_0501500	0.16112	0.09667	0.18141	0.02016	0.11997	0	0.02321	0	0.09065	0.06043	No	1203	RAP3	rhoptry_associated protein 3
PF3D7_0501600	1.84581	0	0.18124	0.09062	0.2083	0	0.36698	0	0.14279	0	0.62866	0	No	1197	RAP2	rhoptry_associated protein 2		PF3D7_0501600	1.71645	0	0.30386	0	0.21704	0	0	0	0.88063	0	No	1197	RAP2	rhoptry_associated protein 2
PF3D7_0501700	0	0	0	0.01518	0.02326	0	0	0	0	0	0	0	No	2382	N/A	anaphase promoting complex subunit, putative		PF3D7_0501700	0	0	0	0	0	0	0	0.01172	0	0	No	2382	N/A	anaphase promoting complex subunit, putative
PF3D7_0501800	0.18772	0	0.89528	0	0.06002	0.00857	0.97889	0	0.03023	0	0.58225	0	No	3231	CAF1	chromosome assembly factor 1		PF3D7_0501800	0.05999	0	0.04503	0	1.16142	0.00893	0.00864	0	0.585	0.01125	No	3231	CAF1	chromosome assembly factor 1
PF3D7_0501900	0.02941	0	0.07364	0	0.05642	0	0.17893	0	0	0	0.03193	0	No	1146	N/A	conserved protein, unknown function		PF3D7_0501900	0	0	0.06585	0	0.13718	0	0.01896	0	0.02468	0	No	1146	N/A	conserved protein, unknown function
PF3D7_0502000	0.13286	0	0.19619	0.03412	0.05882	0.00654	0.17271	0.04836	0.01728	0	0.05547	0.01109	No	3819	VPS11	vacuolar protein sorting_associated protein 11, putative		PF3D7_0502000	0.09145	0.00915	0.0572	0.00572	0.26557	0.03405	0	0	0.11147	0.00857	No	3819	VPS11	vacuolar protein sorting_associated protein 11, putative
PF3D7_0502100	0	0	0.46159	0	0.0393	0	0.29077	0	0	0	0.06671	0	No	705	N/A	HCNGP_like protein		PF3D7_0502100	0.10997	0	0	0	0.08189	0	0	0	0.25779	0	No	705	N/A	HCNGP_like protein
PF3D7_0502200	0.02923	0.02923	0.63436	0	0.03739	0	0.61257	0	0.01648	0	0.28562	0	No	1332	MPV17	protein Mpv17, putative		PF3D7_0502200	0.02616	0.02616	0.11453	0	0.6038	0	0	0	0.19621	0.02453	No	1332	MPV17	protein Mpv17, putative
PF3D7_0502300	0	0	0	0.0837	0.03206	0.03206	0	0.03389	0	0	0	0	No	864	N/A	conserved Plasmodium protein, unknown function		PF3D7_0502300	0.04487	0	0	0	0	0	0	0	0	0.04207	No	864	N/A	conserved Plasmodium protein, unknown function
PF3D7_0502400	3.30834	0.14489	0.92713	0	5.79094	0.12354	1.30591	0	0.06805	0	1.62538	0.05243	No	1794	MSP8	merozoite surface protein 8		PF3D7_0502400	3.37095	0.08643	5.9201	0.0811	1.3033	0.01609	0.10895	0	2.65423	0.02026	No	1794	MSP8	merozoite surface protein 8
PF3D7_0502500	0.02427	0	0	0	0.0776	0	0	0.01641	0	0	0	0	No	1785	N/A	conserved Plasmodium protein, unknown function		PF3D7_0502500	0	0	0.04075	0.01358	0.03234	0.03234	0	0	0	0	No	1785	N/A	conserved Plasmodium protein, unknown function
PF3D7_0502600	0.03693	0	0.1644	0	0.02362	0	0.24966	0	0.00694	0	0.04009	0	No	2670	N/A	conserved Plasmodium protein, unknown function		PF3D7_0502600	0.01102	0	0	0.01378	0.2789	0	0	0	0.10329	0	No	2670	N/A	conserved Plasmodium protein, unknown function
PF3D7_0502700	0.09634	0	0.6969	0	0.32859	0.06161	0.73809	0.04342	0	0	0.55782	0.03486	No	1188	N/A	conserved Plasmodium protein, unknown function		PF3D7_0502700	0.14368	0	0.19772	0	0.87731	0.0214	0	0	0.7814	0.02694	No	1188	N/A	conserved Plasmodium protein, unknown function
PF3D7_0502800	0.10464	0	0.34935	0	0.13384	0	1.344	0	0	0	0.1136	0	No	414	N/A	DnaJ protein, putative		PF3D7_0502800	0.09364	0	0.11714	0	1.04586	0	0	0	0.43899	0	No	414	N/A	DnaJ protein, putative
PF3D7_0502900	0.52924	0	1.07276	0	0.43514	0.04835	2.86206	0	0.08523	0	1.47742	0	No	249	N/A	Tim10/DDP family zinc finger protein, putative		PF3D7_0502900	0.47358	0	0.29622	0	2.92184	0	0.14619	0.04873	2.34713	0	No	249	N/A	Tim10/DDP family zinc finger protein, putative
PF3D7_0503000	0.30967	0	1.05968	0	0.05941	0.0198	0.77451	0.0628	0	0	1.143	0	No	789	N/A	50S ribosomal protein L28, apicoplast, putative		PF3D7_0503000	0.33252	0	0.08666	0	1.11419	0	0.01996	0	1.11722	0	No	789	N/A	50S ribosomal protein L28, apicoplast, putative
PF3D7_0503100	0	0.05368	0.31364	0	0.03433	0	0.43546	0	0	0	0.2914	0	No	1614	IspE	4_diphosphocytidyl_2_C_methyl_D_erythritol kinase, putative		PF3D7_0503100	0.02402	0.04804	0	0	0.91211	0	0	0	0.20269	0	No	1614	IspE	4_diphosphocytidyl_2_C_methyl_D_erythritol kinase, putative
PF3D7_0503200	0.01474	0.01474	0.17218	0	0.02827	0.02827	0.16933	0	0	0	0.19196	0	No	2940	N/A	conserved Plasmodium protein, unknown function		PF3D7_0503200	0.02637	0.01319	0	0	0.216	0.00982	0	0	0.136	0	No	2940	N/A	conserved Plasmodium protein, unknown function
PF3D7_0503300	5.9352	0	7.95715	0.15602	5.08054	0.02989	10.5514	0	1.52773	0.05268	9.99478	0	No	927	SRSF12	serine/arginine_rich splicing factor 12		PF3D7_0503300	4.14005	0	5.07457	0.07847	10.4004	0.03114	1.23493	0.09036	8.90093	0.03921	No	927	SRSF12	serine/arginine_rich splicing factor 12
PF3D7_0503400	7.04983	0	2.7522	0	2.32683	0	2.45963	0	0.86518	0.03204	4.4439	0.06172	No	369	ADF1	actin_depolymerizing factor 1		PF3D7_0503400	6.10487	0	2.64119	0	1.93196	0	0.32978	0	3.81614	0	No	369	ADF1	actin_depolymerizing factor 1
PF3D7_0503500	0.06788	0.01697	0.31159	0	0.05426	0	0.98649	0	0	0.01913	0.35002	0	No	2553	N/A	protein kinase, putative		PF3D7_0503500	0.06074	0	0.05699	0	0.72362	0.01131	0.01094	0	0.19933	0.01424	No	2553	N/A	protein kinase, putative
PF3D7_0503600	0.955	0	0.22774	0	0.31725	0	0.16768	0	0.06291	0	0.29622	0	No	2406	MyoB	myosin B		PF3D7_0503600	0.76577	0.0111	0.28462	0	0.19007	0.00826	0.02398	0.00799	0.24975	0	No	2406	MyoB	myosin B
PF3D7_0503800	8.09763	0	6.23288	0	5.8112	0.02877	12.9243	0	0.43104	0	10.9398	0	No	363	RPL31	60S ribosomal protein L31		PF3D7_0503800	6.68239	0	5.464	0	13.129	0	0.17397	0	10.5687	0	No	363	RPL31	60S ribosomal protein L31
PF3D7_0503900	0	0	0.08335	0.01667	0.01277	0.03832	0.10801	0	0	0	0.10842	0	No	1989	N/A	conserved Plasmodium protein, unknown function		PF3D7_0503900	0.07149	0	0	0.02236	0.19962	0.02662	0	0	0.11731	0	No	1989	N/A	conserved Plasmodium protein, unknown function
PF3D7_0504000	0.11798	0.0059	1.27026	0.03446	0.08299	0.02263	1.9938	0.01994	0.0133	0	0.6404	0.0064	No	7182	ATPase3	cation transporting P_ATPase		PF3D7_0504000	0.07918	0	0.02641	0	2.06745	0.01965	0	0	0.56424	0.00495	No	7182	ATPase3	cation transporting P_ATPase
PF3D7_0504100	0	0	0.18207	0	0	0	0.58983	0	0	0	0.14209	0	No	444	N/A	AN1_type zinc finger protein, putative		PF3D7_0504100	0.07808	0	0.04884	0	0.43604	0	0	0	0.10981	0	No	444	N/A	AN1_type zinc finger protein, putative
PF3D7_0504200	0.09347	0	0.48757	0	0.08966	0	0.28432	0	0	0	0.25367	0	No	1509	DDX27	ATP_dependent RNA helicase DDX27, putative		PF3D7_0504200	0.06273	0	0.01308	0	0.26468	0.06228	0.01506	0	0.21566	0.01961	No	1509	DDX27	ATP_dependent RNA helicase DDX27, putative
PF3D7_0504300	0	0	0	0.0694	0.05317	0.02659	0	0	0	0	0	0	No	675	N/A	conserved Plasmodium protein, unknown function		PF3D7_0504300	0	0	0	0.02327	0.0554	0	0	0	0.03488	0	No	675	N/A	conserved Plasmodium protein, unknown function
PF3D7_0504400	0.07641	0	1.02034	0	0.06108	0	1.09754	0	0.02153	0	0.85021	0.02074	No	2268	N/A	ATP_dependent helicase, putative		PF3D7_0504400	0.06837	0	0	0	0.99274	0	0	0	0.96161	0.01603	No	2268	N/A	ATP_dependent helicase, putative
PF3D7_0504500	0.05996	0.02998	0.02502	0	0.01917	0	0	0	0	0	0	0	No	828	N/A	MOLO1 domain_containing protein, putative		PF3D7_0504500	0.02683	0	0	0	0	0	0	0	0.10062	0	No	828	N/A	MOLO1 domain_containing protein, putative
PF3D7_0504600	0.34023	0	0.22086	0.03155	0.31427	0	0.10222	0	0.02131	0	0.69767	0.08208	No	1146	BCKDHB	2_oxoisovalerate dehydrogenase subunit beta, mitochondrial, putative		PF3D7_0504600	0.54123	0	0.02116	0	0.02519	0.12594	0	0	0.60264	0.03172	No	1146	BCKDHB	2_oxoisovalerate dehydrogenase subunit beta, mitochondrial, putative
PF3D7_0504700	0.09832	0	1.69764	0.05642	0.36938	0.01179	0.18277	0.00415	0.47449	0.01385	1.72115	0.00667	No	7050	CEP120	centrosomal protein CEP120, putative		PF3D7_0504700	0.08248	0	0.1135	0.01376	0.06551	0	0.46338	0.00396	1.78392	0.10312	No	7050	CEP120	centrosomal protein CEP120, putative
PF3D7_0504800	0.07425	0	0.13249	0	0.0393	0.00819	0.11423	0.00173	0.00144	0.00144	0.15566	0.00278	No	16920	N/A	conserved Plasmodium protein, unknown function		PF3D7_0504800	0.0779	0	0.02006	0	0.06653	0	0.00825	0.00165	0.15897	0.00215	No	16920	N/A	conserved Plasmodium protein, unknown function
PF3D7_0504900	0.17995	0.02249	0.09387	0.03755	0.05754	0	0.07603	0.18246	0	0	0.31745	0.02442	No	519	N/A	conserved protein, unknown function		PF3D7_0504900	0.10064	0.04026	0.07554	0	0.04496	0.10491	0.0145	0	0.39633	0	No	519	N/A	conserved protein, unknown function
PF3D7_0505000	0.68818	0.0617	1.18837	0.09507	0.91962	0.02732	2.65002	0.11229	0.17655	0.00267	1.05109	0.0103	No	8928	N/A	conserved Plasmodium membrane protein, unknown function		PF3D7_0505000	0.45442	0.01274	0.86866	0.02391	2.45397	0.28777	0.14989	0	1.46144	0.07964	No	8928	N/A	conserved Plasmodium membrane protein, unknown function
PF3D7_0505100	0.47878	0.00515	1.1043	0.00859	0.4214	0.01646	1.3468	0.00348	0.03192	0.0058	0.63156	0.01677	No	8265	TRS85	trafficking protein particle complex subunit 8, putative		PF3D7_0505100	0.31787	0.01382	0.29968	0.00576	1.25548	0.02058	0.1294	0	0.73	0.01728	No	8265	TRS85	trafficking protein particle complex subunit 8, putative
PF3D7_0505200	0.15308	0	0.55366	0	0.09789	0	0.5174	0	0.02876	0	0.63706	0	No	1698	ALP2b	actin_like protein, putative		PF3D7_0505200	0.27396	0.02283	0.05712	0	0.91799	0.068	0	0	0.44954	0	No	1698	ALP2b	actin_like protein, putative
PF3D7_0505300	0	0	0.03939	0	0	0	0.01595	0	0	0	0	0	No	1836	N/A	UDP_N_acetylglucosamine transporter, putative		PF3D7_0505300	0	0	0	0	0	0	0	0	0.0198	0	No	1836	N/A	UDP_N_acetylglucosamine transporter, putative
PF3D7_0505400	0.05846	0	0.26025	0.01627	0.01246	0.02492	0.31617	0	0	0	0.6347	0	No	2223	N/A	conserved Plasmodium protein, unknown function		PF3D7_0505400	0.01744	0	0	0	0.32463	0.02597	0.02512	0	0.27797	0.01635	No	2223	N/A	conserved Plasmodium protein, unknown function
PF3D7_0505500	0.12727	0	1.07045	0.03269	0.10017	0.00626	0.70813	0.05294	0.0607	0.00552	0.75463	0.02126	No	4053	MSH6	DNA mismatch repair protein MSH6, putative		PF3D7_0505500	0.2015	0.01752	0.0548	0.00548	0.91327	0.05871	0.03155	0.00631	0.87894	0.03286	No	4053	MSH6	DNA mismatch repair protein MSH6, putative
PF3D7_0505600	0	0.04324	0.21652	0	0.11059	0.0553	0.35072	0	0	0	0.09387	0	No	1002	N/A	conserved Plasmodium protein, unknown function		PF3D7_0505600	0	0	0	0	0.37451	0	0	0	0.25393	0	No	1002	N/A	conserved Plasmodium protein, unknown function
PF3D7_0505700	0.56202	0.01561	1.34209	0	1.33777	0.01997	2.3428	0.01055	0.06159	0	1.96599	0	No	2775	N/A	conserved Plasmodium membrane protein, unknown function		PF3D7_0505700	0.36321	0	1.22333	0	1.95559	0.0208	0.04025	0	2.08268	0	No	2775	N/A	conserved Plasmodium membrane protein, unknown function
PF3D7_0505800	3.17181	0	3.16385	0	3.51246	0	6.48453	0.20918	0.13081	0	7.22266	0	No	303	SUMO	small ubiquitin_related modifier		PF3D7_0505800	2.90744	0	2.59801	0	7.57725	0.05155	0.39888	0	6.9452	0	No	303	SUMO	small ubiquitin_related modifier
PF3D7_0505900	0.62185	0	1.28024	0	0.7423	0	1.96167	0	0	0	1.89025	0	No	381	N/A	conserved Plasmodium protein, unknown function		PF3D7_0505900	0.51935	0	1.04418	0	2.0717	0	0	0	1.63482	0	No	381	N/A	conserved Plasmodium protein, unknown function
PF3D7_0506000	0.30033	0.07508	0.282	0.03133	0.24007	0.12003	0.9897	0.05075	0	0	0.40755	0	No	741	N/A	conserved Plasmodium protein, unknown function		PF3D7_0506000	0.03359	0	0.14709	0.02101	0.65035	0	0	0	0.28348	0	No	741	N/A	conserved Plasmodium protein, unknown function
PF3D7_0506100	0.03997	0	0.50034	0.03336	0.38336	0.02556	2.18827	0.02702	0.06758	0	0.6508	0	No	615	N/A	60S ribosomal subunit protein L24, putative		PF3D7_0506100	0.35762	0	0.17895	0	1.86402	0	0	0	0.30179	0	No	615	N/A	60S ribosomal subunit protein L24, putative
PF3D7_0506200	0.39624	0	0.29397	0.03675	0.3097	0	0.29761	0	0.02481	0	0.47796	0	No	984	TBP	TATA_box_binding protein		PF3D7_0506200	0.31517	0	0.41892	0	0.41069	0	0	0	0.1847	0	No	984	TBP	TATA_box_binding protein
PF3D7_0506300	0.03539	0	0.70899	0	0	0	0.52636	0.02393	0	0	0.46109	0	No	1224	N/A	conserved Plasmodium protein, unknown function		PF3D7_0506300	0.09501	0	0	0.05943	0.61316	0.07075	0	0	0.14848	0.08909	No	1224	N/A	conserved Plasmodium protein, unknown function
PF3D7_0506400	0	0	0	0	0	0	0	0	0	0	0	0	No	351	N/A	conserved Plasmodium protein, unknown function		PF3D7_0506400	0	0	0	0	0	0	0	0	0	0	No	351	N/A	conserved Plasmodium protein, unknown function
PF3D7_0506500	0.37033	0.0068	0.92728	0.00851	0.10646	0.01521	1.30452	0.02756	0.03064	0.00383	0.7672	0.01107	No	11943	N/A	conserved Plasmodium protein, unknown function		PF3D7_0506500	0.25842	0.00304	0.10459	0.0057	1.17039	0.01132	0.03504	0.00219	0.71266	0.0171	No	11943	N/A	conserved Plasmodium protein, unknown function
PF3D7_0506600	0	0	0	0.15024	0.03837	0	0	0	0	0	0	0	Yes	715	N/A	histone deacetylase, putative, pseudogene		PF3D7_0506600	0	0	0	0	0	0	0	0	0	0.05034	Yes	715	N/A	histone deacetylase, putative, pseudogene
PF3D7_0506700	0.63399	0	1.9549	0.0147	0.78832	0	2.29756	0.07143	0.12903	0	1.70154	0.01912	No	2460	N/A	GTPase_activating protein, putative		PF3D7_0506700	0.56731	0.01576	0.43371	0.00986	2.06519	0.0352	0.14755	0	1.69923	0.01478	No	2460	N/A	GTPase_activating protein, putative
PF3D7_0506800	0.6369	0	1.20419	0.03255	0.8312	0	1.56397	0.05272	0.01465	0	1.32642	0	No	2790	TCF25	transcription factor 25, putative		PF3D7_0506800	0.76764	0.01163	0.85847	0.01455	1.83604	0.02598	0.01675	0	1.21053	0.03272	No	2790	TCF25	transcription factor 25, putative
PF3D7_0506900	0.62703	0.038	0.45991	0.01586	0.41313	0.03645	0.24404	0.02569	0.04284	0	0.57758	0.02063	No	2280	ROM4	rhomboid protease ROM4		PF3D7_0506900	0.74811	0.06801	0.24461	0	0.29119	0	0.02449	0	0.66958	0.01594	No	2280	ROM4	rhomboid protease ROM4
PF3D7_0507000	0	0	0.04642	0	0	0	0	0	0	0	0.12075	0	No	318	N/A	conserved Plasmodium protein, unknown function		PF3D7_0507000	0	0	0	0	0	0	0	0	0	0.04666	No	318	N/A	conserved Plasmodium protein, unknown function
PF3D7_0507100	33.0876	0.0701	43.033	0.14627	45.68	0.22414	73.9233	0.75819	3.02253	0.03951	54.8698	0.1522	No	1236	RPL4	60S ribosomal protein L4		PF3D7_0507100	26.5653	0.09409	44.9649	0.2158	75.0836	0.79404	2.73341	0.02259	53.8467	0.47053	No	1236	RPL4	60S ribosomal protein L4
PF3D7_0507200	0.33758	0.2063	0.03131	0.23479	0.08395	0.19189	0.06339	1.0142	0.01057	0	0.24432	0.509	No	2310	SUB3	subtilisin_like protease 3		PF3D7_0507200	0.30207	0.16782	0.10497	0.30441	0.08747	1.29958	0	0.01209	0.2203	0.47206	No	2310	SUB3	subtilisin_like protease 3
PF3D7_0507300	0.09692	0	0.02696	0	0.07231	0.01033	0	0	0	0	0.14029	0	No	2682	N/A	conserved Plasmodium protein, unknown function		PF3D7_0507300	0.14454	0.01445	0.03616	0.00904	0	0	0.02082	0	0.04066	0	No	2682	N/A	conserved Plasmodium protein, unknown function
PF3D7_0507400	0.46886	0	0	0	0.1799	0	0	0	0.05285	0	0.3054	0	No	462	N/A	conserved Plasmodium protein, unknown function		PF3D7_0507400	0.33564	0	0	0	0	0	0	0	0.07868	0	No	462	N/A	conserved Plasmodium protein, unknown function
PF3D7_0507500	1.71864	0.06288	0.22741	0	0.26806	0.05361	0	0.22669	0.16538	0.02363	0.38681	0.04551	No	2067	SUB1	subtilisin_like protease 1		PF3D7_0507500	1.33158	0.07502	0.26981	0.02346	0.02793	0.19551	0.14859	0	0.35171	0.05276	No	2067	SUB1	subtilisin_like protease 1
PF3D7_0507600	1.2163	0.08846	2.28873	0.03691	1.00407	0	6.20381	0.04485	0.03739	0	2.56884	0.02401	No	1959	CAF40	cell differentiation protein, putative		PF3D7_0507600	1.3852	0.07915	1.21302	0.01238	6.60125	0	0.04276	0.02851	2.07813	0.01855	No	1959	CAF40	cell differentiation protein, putative
PF3D7_0507700	0.57003	0	0.95153	0	0.4166	0.03472	2.49546	0	0	0	0.73671	0	No	1596	NPL4	nuclear protein localization protein 4, putative		PF3D7_0507700	0.60724	0.02429	0.25828	0	2.58634	0.03617	0	0	0.77435	0	No	1596	NPL4	nuclear protein localization protein 4, putative
PF3D7_0507800	1.93741	0.0189	3.08418	0.07888	1.68012	0.06648	6.99543	0.08305	0.12251	0	3.18056	0.0513	No	4584	N/A	conserved Plasmodium protein, unknown function		PF3D7_0507800	1.38691	0.00846	1.74561	0.02116	6.31595	0.05667	0.10964	0	3.23523	0.07929	No	4584	N/A	conserved Plasmodium protein, unknown function
PF3D7_0507900	0.45878	0	0.38292	0	0.29338	0	0.88608	0	0	0	0.1423	0	No	354	N/A	conserved Plasmodium protein, unknown function		PF3D7_0507900	0.35188	0	0.40352	0	1.04807	0	0	0	0.27495	0	No	354	N/A	conserved Plasmodium protein, unknown function
PF3D7_0508000	0.12378	0.2063	0.03444	0	0.26385	0.05277	0.13945	0.02789	0	0	0.58229	0.04479	No	1050	P38	6_cysteine protein		PF3D7_0508000	0.14768	0.07384	0.13856	0.04619	0.05498	0.02749	0	0	0.76159	0.03462	No	1050	P38	6_cysteine protein
PF3D7_0508100	0.29313	0	0.20148	0.0072	0.07718	0.00551	0.09907	0	0.05345	0.00486	0.3463	0.02808	No	5025	SET9	SET domain protein, putative		PF3D7_0508100	0.27773	0.00771	0.12546	0.00483	0.03447	0	0.03334	0.00556	0.39785	0.01447	No	5025	SET9	SET domain protein, putative
PF3D7_0508200	0.08123	0	0.11299	0	0	0	0.10982	0	0	0	0.14697	0	No	1068	N/A	longevity_assurance (LAG1) protein, putative		PF3D7_0508200	0.07269	0	0.03031	0	0.10825	0	0	0	0.34077	0	No	1068	N/A	longevity_assurance (LAG1) protein, putative
PF3D7_0508300	1.09464	0	5.30602	0	0.45769	0	9.56245	0	0.02373	0	4.11352	0	No	1029	TPT	triose phosphate transporter		PF3D7_0508300	0.75347	0.03767	0.68338	0	9.25723	0	0.10854	0	3.56776	0	No	1029	TPT	triose phosphate transporter
PF3D7_0508400	0.07165	0	0.01993	0	0.01527	0	0.08072	0	0	0	0.10371	0	No	1101	N/A	conserved protein, unknown function		PF3D7_0508400	0.04274	0.02137	0.02673	0	0.06365	0	0	0	0.10019	0	No	1101	N/A	conserved protein, unknown function
PF3D7_0508500	0.32128	0	0.14794	0	0.25504	0.0248	0.11608	0.00749	0.00624	0.00312	0.27662	0.00601	No	7821	RCC1	guanidine nucleotide exchange factor		PF3D7_0508500	0.19331	0.02478	0.26353	0.0093	0.15501	0.00369	0.00357	0	0.24167	0	No	7821	RCC1	guanidine nucleotide exchange factor
PF3D7_0508600	1.09816	0	0.64159	0	3.19525	0.07023	1.15061	0	0.21663	0	0.77491	0.23843	No	789	N/A	conserved Plasmodium protein, unknown function		PF3D7_0508600	0.83526	0	2.9196	0.03073	1.53658	0	0	0	1.28994	0.04607	No	789	N/A	conserved Plasmodium protein, unknown function
PF3D7_0508700	0.69734	0	1.12363	0.00808	0.61316	0.01858	1.80044	0	0.00546	0	1.03042	0	No	4473	PRP5	pre_mRNA_processing ATP_dependent RNA helicase PRP5, putative		PF3D7_0508700	0.35533	0.00867	0.55836	0.00542	1.76821	0.03227	0	0	1.12142	0	No	4473	PRP5	pre_mRNA_processing ATP_dependent RNA helicase PRP5, putative
PF3D7_0508800	0.20268	0	1.64932	0	0.0324	0	1.02754	0.03425	0.02856	0	1.04514	0	No	855	SSB	single_stranded DNA_binding protein		PF3D7_0508800	0.09068	0	0.05672	0	1.35044	0	0.03266	0	0.9778	0	No	855	SSB	single_stranded DNA_binding protein
PF3D7_0508900	0.2948	0.01843	0.3191	0.01922	0.07659	0.01178	0.07162	0	0.66463	0.03375	0.35505	0.01	No	9405	N/A	conserved Plasmodium protein, unknown function		PF3D7_0508900	0.15663	0.01237	0.06961	0.01547	0.08594	0.00307	0.56407	0.05344	0.37102	0.01546	No	9405	N/A	conserved Plasmodium protein, unknown function
PF3D7_0509000	0.32532	0	0.81458	0	0.50276	0	1.90591	0	0	0	1.79531	0.05886	No	897	N/A	SNAP protein (soluble N_ethylmaleimide_sensitive factor attachment protein), putative		PF3D7_0509000	0.46092	0	0.57661	0	1.66186	0	0	0	1.31929	0	No	897	N/A	SNAP protein (soluble N_ethylmaleimide_sensitive factor attachment protein), putative
PF3D7_0509100	0.169	0	0.47957	0.01411	0.02161	0	0.14851	0	0.20002	0	0.4128	0	No	5127	SMC4	structural maintenance of chromosomes protein 4, putative		PF3D7_0509100	0.10586	0.01512	0.02365	0	0.09008	0	0.09803	0	0.35448	0.00709	No	5127	SMC4	structural maintenance of chromosomes protein 4, putative
PF3D7_0509200	0	0	0	0.02333	0.05362	0	0.03779	0.01889	0	0	0	0	No	1017	LRR2	leucine_rich repeat protein		PF3D7_0509200	0	0	0	0	0	0	0	0	0	0	No	1017	LRR2	leucine_rich repeat protein
PF3D7_0509300	0.52406	0	1.0935	0	0.11171	0.05585	1.5351	0.05904	0	0	0.94821	0	No	348	N/A	conserved Plasmodium protein, unknown function		PF3D7_0509300	0.46894	0	0.24444	0	1.10574	0	0.05629	0	1.68553	0	No	348	N/A	conserved Plasmodium protein, unknown function
PF3D7_0509400	2.61822	0.03338	2.97338	0.06767	3.18698	0.0427	8.53984	0.12573	0.18816	0.00806	3.00288	0.08284	No	8745	RNAPI	RNA polymerase I		PF3D7_0509400	1.88197	0.05121	3.06171	0.05872	8.89741	0.14299	0.13524	0.00307	3.08108	0.04001	No	8745	RNAPI	RNA polymerase I
PF3D7_0509500	0.1298	0	0.21668	0	0	0	0.04387	0.02194	0	0	0	0	No	1335	N/A	ERCC4 domain_containing protein, putative		PF3D7_0509500	0.11615	0	0.01816	0	0.15136	0.08649	0	0	0.08168	0.02723	No	1335	N/A	ERCC4 domain_containing protein, putative
PF3D7_0509600	0.28241	0	1.31999	0.04714	0.07224	0	1.94724	0.07636	0.02122	0	1.26725	0.02044	No	2169	AsnRS	asparagine__tRNA ligase		PF3D7_0509600	0.16847	0	0.16861	0	1.81901	0.01254	0.02427	0	1.07419	0.03159	No	2169	AsnRS	asparagine__tRNA ligase
PF3D7_0509700	0.02237	0	0.01867	0	0	0.0143	0.04536	0	0	0	0.04856	0	No	1188	N/A	conserved Plasmodium protein, unknown function		PF3D7_0509700	0	0	0.01252	0.01252	0.0149	0.0149	0	0	0.07506	0	No	1188	N/A	conserved Plasmodium protein, unknown function
PF3D7_0509800	1.41801	0.01719	2.0586	0.02869	1.40141	0.01099	3.25905	0.04067	0.75562	0.00969	1.5674	0.02799	No	4680	PI4K	phosphatidylinositol 4_kinase		PF3D7_0509800	1.05355	0.00769	1.19773	0.01924	2.886	0.01718	0.75329	0.04431	1.68728	0.02163	No	4680	PI4K	phosphatidylinositol 4_kinase
PF3D7_0509900	0	0	0.19131	0	0.08795	0	0.15495	0	0	0	0	0	No	945	N/A	conserved Plasmodium protein, unknown function		PF3D7_0509900	0.08204	0	0	0	0.03055	0	0	0	0.11539	0	No	945	N/A	conserved Plasmodium protein, unknown function
PF3D7_0510000	0.09218	0	0.27476	0	0	0.00842	0.0089	0	0.1707	0	0.04289	0	No	2349	N/A	conserved Plasmodium protein, unknown function		PF3D7_0510000	0.01178	0	0	0.14003	0.08774	0	0.26309	0.08487	0.17677	0.01105	No	2349	N/A	conserved Plasmodium protein, unknown function
PF3D7_0510100	0.13666	0.00569	1.32124	0	0.05826	0.01092	0.84298	0.01155	0.01284	0	0.71709	0	No	7608	N/A	conserved Plasmodium protein, unknown function		PF3D7_0510100	0.14777	0.0051	0.03506	0	0.94474	0.00759	0.00367	0	0.75965	0.00478	No	7608	N/A	conserved Plasmodium protein, unknown function
PF3D7_0510200	0.36681	0	0.854	0.01611	0.58025	0.01235	0.78302	0	0.07617	0	0.41917	0	No	2244	CYP87	peptidyl_prolyl cis_trans isomerase		PF3D7_0510200	0.25913	0	0.73479	0	0.82327	0	0.09954	0	0.59933	0	No	2244	CYP87	peptidyl_prolyl cis_trans isomerase
PF3D7_0510300	0.03935	0.0787	0.22989	0.06568	0.07549	0.05032	0.0532	0	0	0	0.12815	0.04272	No	741	SIP	stripes inner membrane complex protein, putative		PF3D7_0510300	0	0.03521	0.02202	0	0.05244	0	0	0	0.06603	0	No	741	SIP	stripes inner membrane complex protein, putative
PF3D7_0510400	0.03282	0	0.13696	0	0.14691	0.02099	0.42153	0	0	0	0.17815	0	No	1320	N/A	conserved Plasmodium protein, unknown function		PF3D7_0510400	0.05874	0	0.09185	0	0.08747	0	0	0	0.08261	0	No	1320	N/A	conserved Plasmodium protein, unknown function
PF3D7_0510500	0.32664	0	1.40615	0.04305	0.3408	0.01099	2.18475	0.04648	0.01938	0	1.00781	0.01866	No	2520	TopoI	topoisomerase I		PF3D7_0510500	0.4615	0.01538	0.16358	0	2.16493	0.04582	0.01108	0.01108	1.26932	0.04327	No	2520	TopoI	topoisomerase I
PF3D7_0510600	0	0	0	0	0	0	1.46425	0.36606	0	0	0	0	No	80	N/A	tRNA Leucine		PF3D7_0510600	0	0	0	0	1.08246	0	0.34902	0	0	0	No	80	N/A	tRNA Leucine
PF3D7_0510700	0	0	0	0	0.02654	0	0	0	0	0	0	0	No	1044	N/A	conserved Plasmodium protein, unknown function		PF3D7_0510700	0	0	0	0	0	0	0	0	0	0	No	1044	N/A	conserved Plasmodium protein, unknown function
PF3D7_0510800	0	0	0.04275	0.01069	0	0.00819	0.03463	0.05194	0	0	0.06951	0	No	1929	N/A	WD repeat_containing protein, putative		PF3D7_0510800	0	0	0	0	0.00853	0.0512	0	0	0.02149	0.04298	No	1929	N/A	WD repeat_containing protein, putative
PF3D7_0510900	1.64515	0	6.63664	0	2.27943	0	69.5055	0	0.61816	0	7.44166	0	No	158	N/A	small nucleolar RNA snoR04		PF3D7_0510900	1.22677	0	2.76244	0	66.3181	0.18269	0.88359	0	7.82188	0.23006	No	158	N/A	small nucleolar RNA snoR04
PF3D7_0511000	10.3268	0.16792	11.1418	0.14015	8.59035	0.05369	25.4257	0.39728	0.37856	0	12.1224	0	No	516	TCTP	translationally_controlled tumor protein homolog		PF3D7_0511000	6.01022	0.52589	8.6466	0.04699	23.831	0	0.21645	0	13.5955	0.21133	No	516	TCTP	translationally_controlled tumor protein homolog
PF3D7_0511100	0.15281	0	0.06377	0	0	0	0.1033	0	0	0	0.1659	0	No	360	N/A	conserved Plasmodium protein, unknown function		PF3D7_0511100	0	0	0	0	0.15273	0	0	0	0	0	No	360	N/A	conserved Plasmodium protein, unknown function
PF3D7_0511200	0.07211	0.01442	0.10833	0.06018	0.09222	0.00922	0.00975	0.06824	0	0.00813	0.04697	0.04697	No	2850	SCD	stearoyl_CoA desaturase		PF3D7_0511200	0.06452	0.0129	0.04036	0.00807	0	0.02883	0.00929	0	0.1815	0	No	2850	SCD	stearoyl_CoA desaturase
PF3D7_0511300	0.05913	0	0.27143	0	0.02521	0.0126	0.74611	0	0	0	0.17118	0	No	4254	N/A	MORN repeat protein, putative		PF3D7_0511300	0.03527	0	0.01655	0	0.51874	0	0.00635	0	0.1323	0	No	4254	N/A	MORN repeat protein, putative
PF3D7_0511400	0	0	0.18931	0.0631	0.04835	0.02417	0	0	0	0	0.08208	0	No	1146	N/A	conserved Plasmodium protein, unknown function		PF3D7_0511400	0.03383	0	0	0	0	0	0	0	0	0	No	1146	N/A	conserved Plasmodium protein, unknown function
PF3D7_0511500	2.34508	0.02153	2.7263	0.02875	2.50093	0.05782	6.4127	0.10478	0.46026	0.01294	2.27787	0.04986	No	30186	N/A	RNA pseudouridylate synthase, putative		PF3D7_0511500	1.74399	0.03467	2.38496	0.06426	6.44425	0.08702	0.41717	0.02405	2.52994	0.06021	No	30186	N/A	RNA pseudouridylate synthase, putative
PF3D7_0511600	0	0.06909	0	0	0	0.35348	0	0.04671	0	0	0	0	No	627	ARNP	apical rhoptry neck protein		PF3D7_0511600	0	0	0	0.23204	0	0	0	0	0	0	No	627	ARNP	apical rhoptry neck protein
PF3D7_0511700	0	0	0.34255	0	0.11665	0.05832	0.24661	0.03083	0	0	0.14852	0	No	540	CGI121	EKC/KEOPS complex subunit CGI121		PF3D7_0511700	0	0	0.02552	0	0.395	0	0	0	0.07652	0	No	540	CGI121	EKC/KEOPS complex subunit CGI121
PF3D7_0511800	5.00379	0.04389	6.08132	0.03663	4.23838	0.07017	8.72319	0.02967	0.14843	0	6.95701	0.04765	No	1815	INO1	inositol_3_phosphate synthase		PF3D7_0511800	4.61499	0.07855	4.26245	0.02457	9.82663	0.11698	0.05658	0	6.9604	0.03683	No	1815	INO1	inositol_3_phosphate synthase
PF3D7_0511900	0.01975	0	0.14839	0	0.0758	0.06316	0.12018	0.01335	0	0	0.06434	0	No	2193	N/A	conserved Plasmodium protein, unknown function		PF3D7_0511900	0	0	0.05529	0	0.17111	0	0	0	0.04972	0.01657	No	2193	N/A	conserved Plasmodium protein, unknown function
PF3D7_0512000	0.16857	0	1.26624	0.03517	0.67373	0	2.10806	0	0.0475	0.02375	1.50976	0	No	360	N/A	prefoldin subunit 6, putative		PF3D7_0512000	0.49023	0	0.28305	0	2.52716	0	0.10864	0	1.76793	0	No	360	N/A	prefoldin subunit 6, putative
PF3D7_0512100	0.15363	0.07681	0.25644	0.44877	0	0	0.31154	0.41539	0	0.04329	0.16678	0.33356	No	387	N/A	conserved Plasmodium protein, unknown function		PF3D7_0512100	0	0	0	0	0.15354	0.05118	0	0	0.06445	0.06445	No	387	N/A	conserved Plasmodium protein, unknown function
PF3D7_0512200	0.08805	0	0.80842	0	0.05631	0.01408	1.94936	0	0.01241	0	0.35847	0.0239	No	1968	GS	glutathione synthetase		PF3D7_0512200	0.07879	0	0.06161	0	2.36148	0	0.04256	0	0.51716	0.07388	No	1968	GS	glutathione synthetase
PF3D7_0512300	0.7746	0	0.27707	0	0.24767	0	0.63582	0	0	0	0.12013	0	No	783	MAT1	CDK_activating kinase assembly factor MAT1		PF3D7_0512300	0.09902	0	0.24775	0	0.51612	0	0	0	0.18569	0	No	783	MAT1	CDK_activating kinase assembly factor MAT1
PF3D7_0512400	0.06145	0	0.05129	0	0.07859	0	0.12462	0	0	0	0	0	No	705	N/A	conserved Plasmodium protein, unknown function		PF3D7_0512400	0.05499	0	0	0	0	0	0	0	0.10312	0	No	705	N/A	conserved Plasmodium protein, unknown function
PF3D7_0512450	0	0	0	0	0	0.01553	0	0	0	0	0	0	Yes	1350	N/A	conserved Plasmodium protein, unknown function, pseudogene		PF3D7_0512450	0	0	0	0	0	0	0	0	0	0	Yes	1350	N/A	conserved Plasmodium protein, unknown function, pseudogene
PF3D7_0512500	0	0	0.16418	0	0.00968	0	0.06137	0	0	0	0.08214	0	No	2454	N/A	conserved Plasmodium protein, unknown function		PF3D7_0512500	0	0	0.00847	0	0.05041	0	0	0	0.0127	0	No	2454	N/A	conserved Plasmodium protein, unknown function
PF3D7_0512600	3.06891	0.0298	1.74077	0.0746	2.28643	0	2.9003	0.06042	0	0	2.91115	0	No	603	RAB1b	ras_related protein Rab_1B		PF3D7_0512600	2.15959	0.02666	2.26805	0.01668	2.28305	0.01985	0.03841	0	3.89986	0.1	No	603	RAB1b	ras_related protein Rab_1B
PF3D7_0512700	0.46088	0	1.06851	0	0.39296	0	2.80388	0.03462	0.02886	0	2.05692	0.05559	No	846	OPRT	orotate phosphoribosyltransferase		PF3D7_0512700	0.32076	0.04582	0.54458	0	3.17318	0	0	0	1.28896	0	No	846	OPRT	orotate phosphoribosyltransferase
PF3D7_0512800	0.07023	0	0.71071	0.03663	0.03368	0.00561	1.15122	0.01187	0.00495	0	0.62899	0.00953	No	4935	N/A	conserved Plasmodium protein, unknown function		PF3D7_0512800	0.10997	0	0.04422	0	1.21663	0.00585	0.03395	0	0.6187	0	No	4935	N/A	conserved Plasmodium protein, unknown function
PF3D7_0512900	0	0	0.22656	0	0	0.06943	0.0367	0	0	0	0	0	No	798	AKAL	AKAP_like protein		PF3D7_0512900	0	0	0	0	0	0	0	0	0.04555	0	No	798	AKAL	AKAP_like protein
PF3D7_0513000	0	0	0.98208	0	0	0.0342	1.12078	0	0	0	0.11613	0.23225	No	810	N/A	conserved Plasmodium protein, unknown function		PF3D7_0513000	0.04786	0	0.05987	0	1.14037	0.07127	0	0	0.1795	0.04487	No	810	N/A	conserved Plasmodium protein, unknown function
PF3D7_0513100	0.26687	0	1.1137	0	0.56887	0.02844	0.3608	0	0	0	0.53115	0.09657	No	756	N/A	conserved Plasmodium protein, unknown function		PF3D7_0513100	0.27861	0	0.39833	0.04979	0.978	0.02964	0	0	0.82102	0.03732	No	756	N/A	conserved Plasmodium protein, unknown function
PF3D7_0513200	0.44436	0.00977	0.71322	0.00815	0.61203	0.02498	1.13879	0.0165	0.01651	0	0.4824	0.0212	No	8292	N/A	conserved Plasmodium protein, unknown function		PF3D7_0513200	0.40636	0.00437	0.47556	0.0164	1.08995	0.00651	0.02518	0	0.53671	0.00819	No	8292	N/A	conserved Plasmodium protein, unknown function
PF3D7_0513300	12.2101	0.17611	27.9761	0	18.8822	0.22523	44.1259	0	1.158	0	33.7759	0.06373	No	738	PNP	purine nucleoside phosphorylase		PF3D7_0513300	11.8714	0.05253	19.3853	0.23	43.4159	0.07823	0.83235	0	31.4727	0.09851	No	738	PNP	purine nucleoside phosphorylase
PF3D7_0513400	0.10804	0	0.24797	0	0.08636	0.03454	0.54772	0	0	0	0.29321	0	No	861	N/A	GTP_binding protein, putative		PF3D7_0513400	0.02417	0	0.01512	0	0.43191	0	0	0	0.09065	0	No	861	N/A	GTP_binding protein, putative
PF3D7_0513500	0.19662	0	0.0547	0	0	0	0.26582	0	0	0	0.28461	0	No	375	PAM16	mitochondrial import inner membrane translocase subunit TIM16, putative		PF3D7_0513500	0.05865	0	0.03668	0	0.26202	0	0	0	0.10998	0	No	375	PAM16	mitochondrial import inner membrane translocase subunit TIM16, putative
PF3D7_0513600	0.23089	0	2.15022	0.01014	0.08548	0.00777	2.90796	0.04107	0.00685	0	1.7546	0.05277	No	3342	N/A	deoxyribodipyrimidine photo_lyase, putative		PF3D7_0513600	0.32622	0	0.10883	0	2.90682	0	0	0	1.99842	0	No	3342	N/A	deoxyribodipyrimidine photo_lyase, putative
PF3D7_0513700	0.04485	0	0.22459	0.04991	0.02868	0.00956	0.10105	0	0	0	0.24343	0	No	2208	PSOP12	secreted ookinete protein, putative		PF3D7_0513700	0.04013	0.01338	0	0	0.06972	0	0	0.01927	0.21323	0.01254	No	2208	PSOP12	secreted ookinete protein, putative
PF3D7_0513800	0	0.06943	1.85427	0	0.0444	0	1.68952	0	0	0	1.05519	0	No	624	RAB1a	ras_related protein Rab_1A		PF3D7_0513800	0.12425	0	0	0	1.98914	0.04626	0	0	1.68928	0	No	624	RAB1a	ras_related protein Rab_1A
PF3D7_0513900	0	0	0.54667	0.03905	0.02992	0.02992	0.22138	0	0	0	0.20316	0.05079	No	747	N/A	conserved Plasmodium protein, unknown function		PF3D7_0513900	0	0	0	0	0.15586	0.06234	0	0	0.03925	0	No	747	N/A	conserved Plasmodium protein, unknown function
PF3D7_0514000	0.04686	0	0.15644	0.01956	0.04495	0	0.04751	0	0	0	0.17805	0	No	1263	TTL	tubulin__tyrosine ligase, putative		PF3D7_0514000	0	0	0	0	0.06245	0	0	0	0.05898	0	No	1263	TTL	tubulin__tyrosine ligase, putative
PF3D7_0514100	0.11016	0	0.50986	0	0.04483	0.01281	0.17601	0	0.00564	0	0.33702	0	No	4326	UvrD	ATP_dependent DNA helicase UvrD		PF3D7_0514100	0.03584	0	0.03363	0	0.19351	0	0	0	0.27728	0	No	4326	UvrD	ATP_dependent DNA helicase UvrD
PF3D7_0514200	0.21628	0	0.61097	0	0.22342	0.03192	0.62978	0	0.04688	0.00938	0.52377	0	No	2604	N/A	conserved Plasmodium protein, unknown function		PF3D7_0514200	0.28285	0	0.20486	0	0.57643	0	0.02145	0.04289	0.65606	0.01396	No	2604	N/A	conserved Plasmodium protein, unknown function
PF3D7_0514300	0.17907	0	0.92878	0.01068	0.04908	0.01636	1.46122	0.03459	0.01442	0	0.55543	0.02777	No	3387	N/A	aspartate__tRNA ligase, putative		PF3D7_0514300	0.10301	0.01145	0.02864	0.02148	1.03122	0.05114	0.03297	0	0.67611	0	No	3387	N/A	aspartate__tRNA ligase, putative
PF3D7_0514400	0	0	0	0	0.75901	0	0.40116	0	0.66897	0	0	0	No	73	N/A	tRNA Phenylalanine		PF3D7_0514400	0	0	0.33217	0	0.39542	0	0	0	0	0	No	73	N/A	tRNA Phenylalanine
PF3D7_0514500	0	0.03322	0.16637	0	0.02125	0.04249	0	0	0	0	0	0	No	648	N/A	conserved Plasmodium membrane protein, unknown function		PF3D7_0514500	0	0	0	0	0	0.11068	0	0	0.05575	0	No	648	N/A	conserved Plasmodium membrane protein, unknown function
PF3D7_0514600	0.80405	0	1.39586	0.02684	0.94609	0.10284	3.06547	0.02174	0.09064	0	1.67595	0.03492	No	711	N/A	ribose_5_phosphate isomerase, putative		PF3D7_0514600	0.69071	0.08634	0.88208	0	2.37869	0.06429	0.18656	0.02073	1.91593	0.08095	No	711	N/A	ribose_5_phosphate isomerase, putative
PF3D7_0514700	0	0	0.03088	0	0.02366	0.00592	0.05628	0	0	0	0.03013	0	No	4683	N/A	conserved Plasmodium protein, unknown function		PF3D7_0514700	0.01656	0	0.00518	0.00518	0.01233	0	0	0	0	0.01552	No	4683	N/A	conserved Plasmodium protein, unknown function
PF3D7_0514800	0.01597	0.03195	0.14666	0	0.04086	0.01022	0.21597	0	0	0	0.10405	0	No	2712	N/A	inositol polyphosphate multikinase, putative		PF3D7_0514800	0.01429	0	0.06259	0	0.21287	0	0	0	0	0	No	2712	N/A	inositol polyphosphate multikinase, putative
PF3D7_0514900	0.16447	0.09868	0.41183	0.13728	0.23139	0.06311	0.60038	0.08894	0	0.01854	0.57137	0.17855	No	1317	N/A	conserved Plasmodium protein, unknown function		PF3D7_0514900	0.08831	0.08831	0.313	0.12888	0.81096	0.19726	0.0212	0	0.138	0.3036	No	1317	N/A	conserved Plasmodium protein, unknown function
PF3D7_0515000	2.36427	0.01701	2.3566	0.05679	1.75121	0.01088	3.63332	0.04599	0.26843	0.01917	2.8252	0	No	2547	CWC2	pre_mRNA_splicing factor CWC2, putative		PF3D7_0515000	1.52202	0.01522	1.58036	0.02856	3.19597	0.01133	0.16444	0	2.99695	0.02854	No	2547	CWC2	pre_mRNA_splicing factor CWC2, putative
PF3D7_0515100	0	0.04915	0.26662	0.12306	0.03143	0.06286	0.19933	0.01661	0	0	0.10671	0.08003	No	1467	ROM9	rhomboid protease ROM9		PF3D7_0515100	0.04398	0.02199	0.02751	0.04126	0.11461	0.13098	0	0.03167	0.16494	0.06185	No	1467	ROM9	rhomboid protease ROM9
PF3D7_0515200	0.06524	0	0.05446	0	0	0.08345	0.0441	0.13231	0	0	0	0	No	429	N/A	conserved Plasmodium protein, unknown function		PF3D7_0515200	0.11676	0	0	0	0.04347	0	0	0	0	0	No	429	N/A	conserved Plasmodium protein, unknown function
PF3D7_0515300	0.29098	0.05414	0.84155	0.0113	0.4111	0.05193	0.76392	0.00915	0.0267	0.00763	0.46282	0.00735	No	6402	PI3K	phosphatidylinositol 3_kinase		PF3D7_0515300	0.21799	0.04844	0.47723	0.02651	0.80258	0.00902	0.02181	0	0.54506	0.01703	No	6402	PI3K	phosphatidylinositol 3_kinase
PF3D7_0515400	0.3863	0.01431	0.05971	0	0.08234	0.0183	0.00967	0	0.01613	0	0.15532	0	No	2286	N/A	conserved Plasmodium protein, unknown function		PF3D7_0515400	0.23044	0	0.11211	0.00801	0	0	0	0	0.13205	0.012	No	2286	N/A	conserved Plasmodium protein, unknown function
PF3D7_0515500	0	0	0	0.06113	0.00781	0.00781	0.00825	0	0	0.00688	0.03976	0	No	2883	N/A	amino acid transporter, putative		PF3D7_0515500	0	0	0	0	0	0	0	0	0.03073	0	No	2883	N/A	amino acid transporter, putative
PF3D7_0515600	0	0	0.0531	0	0.03051	0.01526	0.00538	0	0.00448	0	0.11223	0	No	3753	N/A	conserved Plasmodium protein, unknown function		PF3D7_0515600	0.02135	0.00712	0.00445	0	0.0053	0	0.00513	0	0.11342	0.01334	No	3753	N/A	conserved Plasmodium protein, unknown function
PF3D7_0515700	2.55952	0	1.0022	0.18462	0.586	0	0.2136	0.04272	0.14248	0	2.16118	0.0343	No	1371	GAP40	glideosome_associated protein 40, putative		PF3D7_0515700	2.37515	0.02828	0.45985	0	0.71585	0	0.08146	0	1.67029	0.02651	No	1371	GAP40	glideosome_associated protein 40, putative
PF3D7_0515800	0.16989	0	1.55977	0	0.32593	0	2.64139	0	0	0	1.29106	0	No	255	N/A	BolA_like protein, putative		PF3D7_0515800	0.30405	0	0.38036	0	2.37718	0	0	0	0.99781	0	No	255	N/A	BolA_like protein, putative
PF3D7_0515900	0.08779	0	1.09903	0	0.02807	0	1.48354	0.02967	0	0	0.42886	0	No	987	NIF2	NLI interacting factor_like phosphatase, putative		PF3D7_0515900	0.23566	0	0.0737	0	1.4038	0	0	0	0.36827	0	No	987	NIF2	NLI interacting factor_like phosphatase, putative
PF3D7_0516000	0.0386	0	0.49399	0	0.03291	0.00823	0.68711	0	0.0145	0	0.2654	0.02794	No	3255	N/A	RAP protein, putative		PF3D7_0516000	0.06908	0	0.0072	0	0.78873	0.01715	0.01659	0	0.59376	0.02159	No	3255	N/A	RAP protein, putative
PF3D7_0516100	0.01175	0.04699	0.14216	0.0098	0.00376	0	0.17469	0	0.00662	0	0.10202	0.01913	No	7203	ATPase1	cation_transporting ATPase 1		PF3D7_0516100	0	0.01577	0	0.00329	0.14088	0.00783	0	0	0.10842	0.01971	No	7203	ATPase1	cation_transporting ATPase 1
PF3D7_0516200	28.8099	0.1075	37.8181	0.04486	39.356	0.13749	40.5121	0.03633	3.63533	0	41.8964	0.17505	No	456	RPS11	40S ribosomal protein S11		PF3D7_0516200	24.4812	0	36.2518	0.09025	36.8163	0.17907	2.90993	0	36.6193	0.0451	No	456	RPS11	40S ribosomal protein S11
PF3D7_0516300	2.05389	0.06352	2.19141	0.07069	1.55716	0.05416	5.02396	0.01431	0	0	2.9883	0.04597	No	2046	N/A	tRNA pseudouridine synthase, putative		PF3D7_0516300	1.61051	0.01895	1.54069	0	4.40181	0	0	0	2.78922	0.01777	No	2046	N/A	tRNA pseudouridine synthase, putative
PF3D7_0516400	0.17191	0	1.0044	0	0.19239	0	0.43579	0.02905	0.07267	0.04845	0.37326	0	No	1008	PhLP3	phosducin_like protein, putative		PF3D7_0516400	0.26921	0	0.12028	0.04811	0.42955	0.08591	0.1385	0	0.25242	0	No	1008	PhLP3	phosducin_like protein, putative
PF3D7_0516500	0.08052	0.08052	0.20163	0.0168	0.05149	0.01287	0.04082	0	0	0	0.06556	0.06556	No	1329	MFS1	major facilitator superfamily domain_containing protein, putative		PF3D7_0516500	0	0.03603	0.0338	0.0338	0.10731	0.05365	0	0.01297	0.11823	0.11823	No	1329	MFS1	major facilitator superfamily domain_containing protein, putative
PF3D7_0516600	0.30477	0	1.18956	0.02244	0.14331	0.01146	1.84811	0.00606	0.05557	0	0.9634	0.02919	No	4833	MB2	sporozoite surface antigen MB2		PF3D7_0516600	0.32084	0	0.17058	0	1.76193	0.01195	0.05777	0	1.03037	0.01504	No	4833	MB2	sporozoite surface antigen MB2
PF3D7_0516700	1.39456	0.01011	1.48445	0.01687	1.21491	0.00646	2.43871	0	0.02848	0	1.22872	0.01097	No	3999	N/A	ubiquitin carboxyl_terminal hydrolase 2, putative		PF3D7_0516700	1.06703	0	1.05205	0.01131	2.64619	0	0.00651	0	1.22095	0	No	3999	N/A	ubiquitin carboxyl_terminal hydrolase 2, putative
PF3D7_0516800	0.13961	0.01821	0.41037	0.01013	0.04658	0.02329	0.11079	0.0041	0.03079	0	0.44152	0.00659	No	7137	AP2-O2	AP2 domain transcription factor AP2_O2, putative		PF3D7_0516800	0.13036	0.01086	0.04077	0.01019	0.03236	0	0.01565	0.00782	0.42781	0.01528	No	7137	AP2-O2	AP2 domain transcription factor AP2_O2, putative
PF3D7_0516900	30.2099	0	50.8218	0.03576	43.5425	0.0548	51.0387	0.2607	10.8682	0.02415	48.5199	0.13956	No	783	RPL2	60S ribosomal protein L2		PF3D7_0516900	29.9084	0.15338	44.7546	0.19187	44.769	0.25696	9.69381	0.11047	52.2401	0.39549	No	783	RPL2	60S ribosomal protein L2
PF3D7_0517000	16.0259	0.04755	18.1783	0	22.6862	0.18246	67.2494	0.45004	0.56286	0	30.2012	0	No	498	N/A	60S ribosomal protein L12, putative		PF3D7_0517000	15.1489	0.04255	22.5712	0.02662	64.4172	0.53866	0.61299	0	28.3688	0.1995	No	498	N/A	60S ribosomal protein L12, putative
PF3D7_0517100	0.30274	0.03027	0.20214	0.0758	0.11616	0.01936	0.3479	0.10232	0	0	0.26293	0.03287	No	1431	N/A	conserved Plasmodium protein, unknown function		PF3D7_0517100	0.2709	0	0.10167	0	0.34292	0.02017	0	0	0.25401	0.17781	No	1431	N/A	conserved Plasmodium protein, unknown function
PF3D7_0517200	2.4182	0.04563	1.38997	0.01904	1.34216	0.02918	1.03323	0.01542	3.31736	0.03857	1.46121	0.04953	No	1899	N/A	conserved Plasmodium protein, unknown function		PF3D7_0517200	1.4698	0.06124	1.43011	0.03831	0.77523	0.0456	3.13179	0.11763	1.56956	0.0957	No	1899	N/A	conserved Plasmodium protein, unknown function
PF3D7_0517300	28.3557	0	18.9063	0.03376	43.3019	0.18107	20.535	0.10937	3.60218	0.0456	25.6015	0.08783	No	897	SR1	serine/arginine_rich splicing factor 1		PF3D7_0517300	22.1158	0.14478	41.7266	0.13584	20.0524	0.26952	2.99811	0	24.2664	0.06788	No	897	SR1	serine/arginine_rich splicing factor 1
PF3D7_0517400	0.77279	0	3.51378	0.04813	0.84085	0.04426	5.64492	0.04678	0.98163	0.013	3.36832	0.02504	No	3426	FACT-L	FACT complex subunit SPT16, putative		PF3D7_0517400	0.55734	0	0.79407	0.00646	5.3105	0.03843	1.06304	0.01487	3.13551	0.10645	No	3426	FACT-L	FACT complex subunit SPT16, putative
PF3D7_0517500	0.10339	0.03446	0.58969	0	0.08816	0.01102	0.09319	0.0233	0.02914	0	0.09354	0	No	2514	N/A	UTP__glucose_1_phosphate uridylyltransferase, putative		PF3D7_0517500	0.16962	0	0.1061	0	0.11482	0	0.02221	0	0.08675	0	No	2514	N/A	UTP__glucose_1_phosphate uridylyltransferase, putative
PF3D7_0517600	0.39429	0	0.28795	0	0.15759	0	0.26653	0	0	0	0.16052	0	No	879	CPbeta	F_actin_capping protein subunit beta, putative		PF3D7_0517600	0.13231	0	0.27586	0	0.19704	0	0	0	0.28947	0	No	879	CPbeta	F_actin_capping protein subunit beta, putative
PF3D7_0517700	5.2164	0.04028	6.01797	0.01681	5.66699	0.03864	13.4648	0.14976	0.07946	0	7.5871	0.02186	No	2151	EIF3B	eukaryotic translation initiation factor 3 subunit B, putative		PF3D7_0517700	4.73986	0	6.04229	0.03382	13.0305	0.05368	0.10385	0	8.26338	0.0169	No	2151	EIF3B	eukaryotic translation initiation factor 3 subunit B, putative
PF3D7_0517800	0	0	0.0432	0.0864	0	0.0662	0	0.03499	0	0.08752	0	0.05619	No	717	DCX	apicortin, putative		PF3D7_0517800	0	0	0	0.05794	0	0.03449	0	0	0	0.30399	No	717	DCX	apicortin, putative
PF3D7_0517900	0.25308	0.02301	0.17282	0	0.1177	0.01471	0.06221	0	0	0	0.14986	0	No	1683	N/A	zinc finger protein, putative		PF3D7_0517900	0.1647	0.02059	0.09014	0	0.07665	0	0	0	0.13513	0	No	1683	N/A	zinc finger protein, putative
PF3D7_0518000	0.58577	0	0.73335	0	1.03012	0.03122	0.84143	0	0.02751	0	0.7419	0	No	813	N/A	NOSIP domain_containing protein, putative		PF3D7_0518000	0.52416	0	0.79233	0	0.79686	0	0.03146	0	1.06486	0.02048	No	813	N/A	NOSIP domain_containing protein, putative
PF3D7_0518100	0.16321	0	1.03869	0.00851	0.09132	0.01957	2.50305	0	0.00575	0	1.02988	0	No	4140	N/A	RAP protein, putative		PF3D7_0518100	0.15517	0	0.1199	0	2.20214	0	0.01315	0	1.14686	0.00856	No	4140	N/A	RAP protein, putative
PF3D7_0518200	0	0	0	0	0	0	0	0	0.06166	0	0.3563	0	No	396	MDM2	SWIB/MDM2 domain_containing protein		PF3D7_0518200	0.48947	0	0.24493	0	0	0	0	0	0	0	No	396	MDM2	SWIB/MDM2 domain_containing protein
PF3D7_0518300	1.00146	0	3.3434	0	1.20967	0	5.84195	0	0	0.02091	3.42265	0	No	723	N/A	proteasome subunit beta type_1, putative		PF3D7_0518300	1.3276	0	1.26638	0	5.58532	0	0.07172	0	2.7386	0	No	723	N/A	proteasome subunit beta type_1, putative
PF3D7_0518400	0	0	0.26202	0.10481	0	0	0	0.12733	0	0	0	0	No	690	CYC3	cyclin, putative		PF3D7_0518400	0.11236	0	0.03514	0	0.04183	0.29284	0	0	0	0.10536	No	690	CYC3	cyclin, putative
PF3D7_0518500	1.32331	0.01285	2.32691	0.03217	2.39081	0.01643	2.4491	0.02605	0.10862	0.00724	2.24556	0.04184	No	3372	DDX23	ATP_dependent RNA helicase DDX23, putative		PF3D7_0518500	1.42556	0.02299	2.63191	0.01438	2.39692	0.07704	0.0828	0	2.19903	0.07546	No	3372	DDX23	ATP_dependent RNA helicase DDX23, putative
PF3D7_0518600	0.11308	0.01131	0.16045	0	0.03616	0	0.06115	0.01529	0.01275	0	0.14732	0	No	3831	WDR26	WD repeat_containing protein 26, putative		PF3D7_0518600	0.11131	0	0.01266	0	0.03014	0.01507	0	0	0.08539	0	No	3831	WDR26	WD repeat_containing protein 26, putative
PF3D7_0518700	0.08169	0	0.15909	0.00568	0.06095	0.01306	0.0092	0	0.01535	0	0.11824	0	No	5685	PUF1	mRNA_binding protein PUF1		PF3D7_0518700	0.09746	0	0.04953	0	0.05443	0	0.01755	0	0.1485	0	No	5685	PUF1	mRNA_binding protein PUF1
PF3D7_0518800	0	0	0.10682	0	0	0.02046	0	0	0	0	0.06947	0	No	612	PSOP13	secreted ookinete protein, putative		PF3D7_0518800	0.02863	0	0	0	0	0	0	0	0.08054	0	No	612	PSOP13	secreted ookinete protein, putative
PF3D7_0518900	0	0	0.08017	0	0	0	0.06493	0	0	0	0.05214	0	No	585	N/A	conserved Plasmodium protein, unknown function		PF3D7_0518900	0	0	0.02688	0	0.032	0	0	0	0	0	No	585	N/A	conserved Plasmodium protein, unknown function
PF3D7_0519000	0.09824	0	0.61494	0	0	0	0.39844	0	0	0	0.74653	0	No	882	SLBP	histone RNA hairpin_binding protein, putative		PF3D7_0519000	0	0	0	0	0.45819	0	0	0	0.41212	0	No	882	SLBP	histone RNA hairpin_binding protein, putative
PF3D7_0519100	0.23105	0.57763	0.28927	0.09642	0.07388	0.07388	0.39047	0	0.06511	0.06511	0.12542	0	No	375	N/A	mitochondrial ribosomal protein L14 precursor, putative		PF3D7_0519100	0.10338	0.4135	0	0.19398	0	0.07698	0.14891	0.07446	0.19386	0.38772	No	375	N/A	mitochondrial ribosomal protein L14 precursor, putative
PF3D7_0519200	7.22039	0	13.2105	0	12.328	0	15.1474	0	0.78184	0	12.2019	0.07723	No	498	N/A	V_type proton ATPase 16 kDa proteolipid subunit		PF3D7_0519200	5.37885	0	11.049	0	17.0635	0	0.96281	0	12.6833	0	No	498	N/A	V_type proton ATPase 16 kDa proteolipid subunit
PF3D7_0519300	0.089	0.22251	0.31571	0.16714	0.01423	0.08537	0.15041	0.03008	0	0	0.2174	0.09662	No	1947	COX10	protoheme IX farnesyltransferase, putative		PF3D7_0519300	0	0.1792	0	0.02491	0.13343	0.08895	0	0	0.13068	0.11201	No	1947	COX10	protoheme IX farnesyltransferase, putative
PF3D7_0519400	12.5869	0	17.1019	0.43976	10.6323	0.22463	16.0276	0.19787	3.49762	0	17.4779	0.38133	No	402	RPS24	40S ribosomal protein S24		PF3D7_0519400	12.5727	0.26193	9.14218	0.16384	17.7485	0.54611	4.15049	0	18.7638	0.34384	No	402	RPS24	40S ribosomal protein S24
PF3D7_0519500	0.47396	0	3.67799	0.0518	0.24175	0.05412	4.5579	0.06103	0.05406	0.00318	2.6217	0.03063	No	7467	CCR4	carbon catabolite repressor protein 4, putative		PF3D7_0519500	0.46955	0.0202	0.26528	0.00316	4.15053	0.12406	0.05091	0.00364	3.07719	0.03787	No	7467	CCR4	carbon catabolite repressor protein 4, putative
PF3D7_0519600	0.61125	0	1.17977	0.01594	0.72069	0.03665	1.61403	0.05165	0.04306	0.21532	1.11979	0	No	2268	N/A	zinc finger protein, putative		PF3D7_0519600	0.58115	0.01709	0.55595	0.02138	1.78184	0.03818	0.01231	0	1.23406	0	No	2268	N/A	zinc finger protein, putative
PF3D7_0519700	1.56662	0	1.23782	0	0.86825	0.02672	2.41453	0	0.07064	0	0.88439	0	No	579	N/A	FoP domain_containing protein, putative		PF3D7_0519700	1.25232	0	0.90024	0	2.57481	0	0.02693	0	0.99898	0.01753	No	579	N/A	FoP domain_containing protein, putative
PF3D7_0519800	4.74765	0.07913	5.92731	0.08255	5.22452	0.1265	5.99072	0.20058	0.54632	0.10035	5.90576	0.15033	No	2007	N/A	EELM2 domain_containing protein, putative		PF3D7_0519800	4.60235	0.0531	5.31465	0.07751	4.74505	0.07908	0.67573	0.0765	6.25729	0.13278	No	2007	N/A	EELM2 domain_containing protein, putative
PF3D7_0519900	0.08236	0	0.66451	0	0.05267	0.08778	0.53819	0.05567	0	0	0.50667	0	No	1578	N/A	conserved Plasmodium protein, unknown function		PF3D7_0519900	0.02457	0	0	0	0.69512	0.03659	0	0	0.36855	0	No	1578	N/A	conserved Plasmodium protein, unknown function
PF3D7_0520000	20.9399	0	13.7487	0.03884	19.9075	0.05951	31.4554	0.22019	3.12101	0.02623	23.0862	0.05052	No	570	RPS9	40S ribosomal protein S9, putative		PF3D7_0520000	19.3205	0.08328	21.6957	0.05209	32.6484	0.09302	2.99909	0.02999	21.981	0.03904	No	570	RPS9	40S ribosomal protein S9, putative
PF3D7_0520100	0.60368	0.01589	1.51157	0	0.82289	0.03048	2.24443	0.03222	0.05372	0	1.19001	0.03449	No	2121	PPM9	protein phosphatase PPM9, putative		PF3D7_0520100	0.6397	0	1.36045	0.02668	2.16996	0.03176	0.08191	0	1.14631	0	No	2121	PPM9	protein phosphatase PPM9, putative
PF3D7_0520200	0.20689	0	0.84611	0.03454	0.10584	0.02646	0.90904	0	0.03498	0	0.53904	0	No	2094	N/A	conserved Plasmodium protein, unknown function		PF3D7_0520200	0.11108	0	0.19686	0	0.86845	0.01378	0.04	0	0.5034	0.01736	No	2094	N/A	conserved Plasmodium protein, unknown function
PF3D7_0520300	0.46228	0	0.66143	0	1.05579	0.08446	2.00888	0	0	0	0.64525	0	No	312	LSM2	U6 snRNA_associated Sm_like protein LSm2, putative		PF3D7_0520300	0.59094	0	0.51749	0	1.76011	0	0	0	0.72033	0	No	312	LSM2	U6 snRNA_associated Sm_like protein LSm2, putative
PF3D7_0520400	0	0	0.11973	0	0	0.03058	0.32323	0	0	0	0.10382	0	No	906	N/A	single_stranded DNA_binding protein, putative		PF3D7_0520400	0	0	0	0	0.44605	0	0	0	0.16048	0	No	906	N/A	single_stranded DNA_binding protein, putative
PF3D7_0520500	0.1393	0	0.34879	0	0.08908	0	0.62776	0.15694	0	0	0.35286	0.05041	No	933	N/A	phosphomethylpyrimidine kinase, putative		PF3D7_0520500	0.0831	0	0.02599	0	0.43314	0.06188	0	0	0.11688	0	No	933	N/A	phosphomethylpyrimidine kinase, putative
PF3D7_0520600	2.32084	0	3.14037	0	3.05822	0.02249	3.09014	0	0.07928	0	3.55025	0	No	459	Ap4AH	bis(5'_nucleosyl)_tetraphosphatase [asymmetrical]		PF3D7_0520600	1.85648	0	2.4996	0.01968	2.83503	0	0	0	3.62897	0	No	459	Ap4AH	bis(5'_nucleosyl)_tetraphosphatase [asymmetrical]
PF3D7_0520700	0.04443	0	0.48211	0.01236	0.08524	0	0.44053	0	0	0	0.22511	0	No	2925	N/A	CDC73 domain_containing protein, putative		PF3D7_0520700	0.05301	0	0.06632	0	0.30593	0.01974	0	0	0.14912	0	No	2925	N/A	CDC73 domain_containing protein, putative
PF3D7_0520800	0.12649	0	1.03225	0	0.16177	0.00449	0.96904	0	0.0198	0.00792	0.52638	0	No	6165	N/A	conserved Plasmodium protein, unknown function		PF3D7_0520800	0.13834	0	0.0708	0	1.10968	0.00468	0.00906	0.00453	0.62497	0.0059	No	6165	N/A	conserved Plasmodium protein, unknown function
PF3D7_0520900	7.13013	0.12034	13.258	0.2511	9.92722	0.11543	12.9342	0.24404	0.55956	0	11.5619	0.06532	No	1440	SAHH	adenosylhomocysteinase		PF3D7_0520900	6.38022	0.10768	9.04251	0.16839	13.611	0.20046	0.46536	0.05817	12.6968	0.15145	No	1440	SAHH	adenosylhomocysteinase
PF3D7_0521000	0.28181	0.02562	0.87669	0	0.3932	0	1.00445	0.01732	0.02888	0	0.63969	0	No	1557	N/A	conserved Plasmodium protein, unknown function		PF3D7_0521000	0.2751	0	0.25811	0	1.19491	0	0	0	0.70935	0.0215	No	1557	N/A	conserved Plasmodium protein, unknown function
PF3D7_0521100	0	0	0	0	0.0098	0	0	0	0	0	0	0	No	4581	N/A	conserved Plasmodium protein, unknown function		PF3D7_0521100	0	0	0	0	0.00511	0	0	0	0.00643	0	No	4581	N/A	conserved Plasmodium protein, unknown function
PF3D7_0521200	0	0	0.03663	0.07327	0	0.05614	0	0	0	0	0	0	No	987	N/A	conserved Plasmodium protein, unknown function		PF3D7_0521200	0	0.03928	0	0.02457	0.02925	0	0	0	0	0	No	987	N/A	conserved Plasmodium protein, unknown function
PF3D7_0521300	0.1185	0	0.39562	0.00824	0.07578	0.01894	0.36047	0	0.0167	0	0.20369	0	No	4038	N/A	conserved Plasmodium protein, unknown function		PF3D7_0521300	0.04418	0	0.05527	0	0.31583	0	0.00636	0	0.116	0	No	4038	N/A	conserved Plasmodium protein, unknown function
PF3D7_0521400	0.0513	0	0.44957	0	0.03281	0	0.20806	0	0	0	0.05569	0	No	1689	N/A	conserved Plasmodium protein, unknown function		PF3D7_0521400	0.02295	0	0	0	0.29054	0	0	0	0.15065	0.02152	No	1689	N/A	conserved Plasmodium protein, unknown function
PF3D7_0521500	0.12779	0	0.31998	0	0.11441	0.01634	0.70837	0	0	0	0.27747	0.02775	No	1464	N/A	ribosomal large subunit pseudouridylate synthase, putative		PF3D7_0521500	0.02287	0	0.05722	0	0.35763	0	0	0	0.25734	0.02144	No	1464	N/A	ribosomal large subunit pseudouridylate synthase, putative
PF3D7_0521600	0	0	0	0	0	0	0	0	0	0	0	0	No	291	N/A	conserved Plasmodium protein, unknown function		PF3D7_0521600	0.13322	0	0	0	0.09919	0	0	0	0	0	No	291	N/A	conserved Plasmodium protein, unknown function
PF3D7_0521700	0.54882	0	0.51532	0	0.9103	0	0.85791	0	0.00967	0	0.63304	0	No	2526	DDX1	ATP_dependent RNA helicase DDX1, putative		PF3D7_0521700	0.19951	0	0.78715	0	0.97133	0	0.01105	0	0.34536	0	No	2526	DDX1	ATP_dependent RNA helicase DDX1, putative
PF3D7_0521800	0.05159	0	0.01435	0	0.011	0	0.0465	0	0	0	0.01867	0	No	1908	N/A	AFG1_like ATPase, putative		PF3D7_0521800	0	0	0.06738	0	0	0	0	0	0.01443	0	No	1908	N/A	AFG1_like ATPase, putative
PF3D7_0521900	0.02003	0	0	0.00557	0.00427	0.00854	0.01354	0	0.00376	0	0.0145	0	No	5328	N/A	conserved Plasmodium protein, unknown function		PF3D7_0521900	0	0	0.00374	0	0.02225	0	0.0043	0	0.0056	0.0056	No	5328	N/A	conserved Plasmodium protein, unknown function
PF3D7_0522000	0.23468	0	0.19587	0	0.12006	0	1.07875	0	0.02645	0	0.05095	0	No	324	N/A	conserved Plasmodium protein, unknown function		PF3D7_0522000	0.168	0	0	0	0.5942	0	0	0	0.07876	0	No	324	N/A	conserved Plasmodium protein, unknown function
PF3D7_0522100	0.0189	0	0.09466	0	0.01209	0	0.02555	0	0.01065	0	0	0	No	2292	N/A	conserved Plasmodium protein, unknown function		PF3D7_0522100	0.01691	0.01691	0.01058	0	0	0	0	0.01218	0.12687	0	No	2292	N/A	conserved Plasmodium protein, unknown function
PF3D7_0522200	0	0	0.23788	0	0.0729	0	0.84772	0	0	0	0.12377	0	No	351	TAF10	transcription initiation factor TFIID subunit 10, putative		PF3D7_0522200	0.20403	0	0.03191	0	0.41779	0	0	0	0.04783	0	No	351	TAF10	transcription initiation factor TFIID subunit 10, putative
PF3D7_0522300	1.0093	0	1.61999	0.0162	1.65081	0.03724	1.81063	0	0.08752	0	1.55928	0	No	825	N/A	18S rRNA (guanine_N(7))_methyltransferase, putative		PF3D7_0522300	1.28525	0.01737	1.58612	0.05432	1.79764	0.01293	0.10008	0	1.35168	0	No	825	N/A	18S rRNA (guanine_N(7))_methyltransferase, putative
PF3D7_0522400	0.05933	0.00608	0.06094	0	0.03988	0.0107	0.01542	0	0.00686	0	0.04954	0.00661	No	27924	N/A	conserved Plasmodium protein, unknown function		PF3D7_0522400	0.07487	0.00544	0.02299	0	0.03243	0	0.00196	0.00098	0.0485	0.00128	No	27924	N/A	conserved Plasmodium protein, unknown function
PF3D7_0522500	0.21473	0	0.53767	0	0.10299	0	0.14515	0	0	0	0.52451	0	No	501	RPL17	50S ribosomal protein L17, apicoplast, putative		PF3D7_0522500	0.24019	0	0	0	0.14308	0	0	0	0.67563	0	No	501	RPL17	50S ribosomal protein L17, apicoplast, putative
PF3D7_0522600	0.20885	0.02984	0.12451	0	0.01908	0.05724	0	0	0	0	0.25913	0	No	1452	N/A	inner membrane complex protein		PF3D7_0522600	0.32038	0.0267	0	0	0.05964	0	0	0	0.2253	0	No	1452	N/A	inner membrane complex protein
PF3D7_0522700	0	0	0.03266	0	0.02503	0.02503	0.05291	0	0	0	0	0	No	534	SufA	iron_sulfur assembly protein, putative		PF3D7_0522700	0	0	0	0	0.05215	0	0	0	0	0	No	534	SufA	iron_sulfur assembly protein, putative
PF3D7_0522800	0.75293	0	1.4502	0	1.2963	0	2.11416	0	0.03264	0	1.3204	0	No	444	BUD31	pre_mRNA_splicing factor BUD31, putative		PF3D7_0522800	0.9847	0	1.81536	0	1.50503	0	0.03733	0	1.7494	0	No	444	BUD31	pre_mRNA_splicing factor BUD31, putative
PF3D7_0522900	0.08369	0.0279	0.17074	0.05433	0.04757	0.02973	0.02514	0.01257	0	0	0.17161	0	No	4659	N/A	zinc finger protein, putative		PF3D7_0522900	0.06657	0.00832	0.02082	0.02082	0.04957	0.01239	0	0	0.14043	0.0078	No	4659	N/A	zinc finger protein, putative
PF3D7_0523000	11.6645	0.02034	10.8305	0.01698	11.3417	0.05853	16.7942	0.04812	0.48147	0	8.30224	0.0552	No	4260	MDR1	multidrug resistance protein 1		PF3D7_0523000	9.81888	0.0091	10.6441	0.01138	15.9778	0.0271	0.32116	0	8.36191	0.03413	No	4260	MDR1	multidrug resistance protein 1
PF3D7_0523100	0.30979	0.16681	2.18779	0.01989	0.9448	0.25906	3.76936	0.03222	0	0.01343	2.17306	0.02587	No	1605	N/A	mitochondrial_processing peptidase subunit alpha, putative		PF3D7_0523100	0.53308	0.2772	0.50684	0.30677	4.52516	0.04763	0	0.09215	2.37926	0.03999	No	1605	N/A	mitochondrial_processing peptidase subunit alpha, putative
PF3D7_0523200	0.05992	0	0.19004	0	0.00766	0.00766	0.14582	0	0	0	0.03903	0	No	3306	N/A	conserved Plasmodium protein, unknown function		PF3D7_0523200	0.02145	0	0.01342	0	0.23156	0.00798	0.00772	0	0.05027	0	No	3306	N/A	conserved Plasmodium protein, unknown function
PF3D7_0523300	0.31078	0.06216	0.46689	0.20751	0.31798	0.19874	0.16806	0.50419	0	0	0.80972	0	No	393	N/A	conserved Plasmodium protein, unknown function		PF3D7_0523300	0.27809	0.05562	0.06958	0.17395	0.12424	0.2899	0	0	0.6258	0.05215	No	393	N/A	conserved Plasmodium protein, unknown function
PF3D7_0523400	1.65282	0.01836	3.34146	0.03066	1.10393	0.05872	4.48151	0.06207	0.03105	0	3.38928	0.09968	No	1602	N/A	DnaJ protein, putative		PF3D7_0523400	1.49542	0.01643	1.25403	0.01028	4.2338	0.06118	0.09469	0	2.97385	0.09245	No	1602	N/A	DnaJ protein, putative
PF3D7_0523500	0	0	0.03211	0.09634	0	0.0246	0	0.10403	0	0	0	0	No	342	N/A	dynein light chain Tctex_type, putative		PF3D7_0523500	0	0	0	0.02153	0.05127	0.07691	0	0	0	0.09684	No	342	N/A	dynein light chain Tctex_type, putative
PF3D7_0523600	0.07184	0	0.3298	0	0.02297	0	0.43709	0	0.02025	0	0.42898	0	No	624	N/A	conserved Plasmodium protein, unknown function		PF3D7_0523600	0.12858	0	0.02011	0	0.35903	0	0	0	0.18084	0	No	624	N/A	conserved Plasmodium protein, unknown function
PF3D7_0523700	0.03766	0	0.14932	0.02358	0.04215	0.02409	0.1273	0	0	0	0.06133	0	No	4407	N/A	conserved Plasmodium membrane protein, unknown function		PF3D7_0523700	0.01685	0	0	0	0.09411	0	0	0	0.0553	0	No	4407	N/A	conserved Plasmodium membrane protein, unknown function
PF3D7_0523800	1.26489	0.12649	0.59824	0.10557	2.03566	0.04044	0.62703	0.07125	0.05941	0	0.5035	0	No	2055	N/A	transporter, putative		PF3D7_0523800	1.18844	0.03773	1.91153	0.0118	0.4214	0.07023	0.02717	0	0.76058	0.03538	No	2055	N/A	transporter, putative
PF3D7_0523900	0.55305	0.03687	0.30773	0	0.96669	0	0.37385	0	0.02078	0	0.16011	0	No	612	N/A	conserved Plasmodium membrane protein, unknown function		PF3D7_0523900	0.82481	0	0.6191	0	0.3685	0	0	0	0.34029	0	No	612	N/A	conserved Plasmodium membrane protein, unknown function
PF3D7_0524000	12.3595	0.0257	9.2433	0.03217	14.5174	0.02465	26.089	0	0.43447	0	9.51226	0.04184	No	3372	KASbeta	karyopherin beta		PF3D7_0524000	10.0709	0.03449	14.2742	0.04315	25.6641	0.00856	0.16561	0.00828	10.0466	0.0539	No	3372	KASbeta	karyopherin beta
PF3D7_0524100	0.33566	0	0.44824	0.00934	0.56524	0.03577	0.72607	0	0.04414	0	0.31581	0	No	3732	N/A	conserved Plasmodium protein, unknown function		PF3D7_0524100	0.41049	0	0.55109	0	0.78277	0.00745	0	0	0.3755	0	No	3732	N/A	conserved Plasmodium protein, unknown function
PF3D7_0524200	0.05634	0	0.09404	0	0	0	0	0	0	0.03175	0	0	No	465	N/A	conserved Plasmodium membrane protein, unknown function		PF3D7_0524200	0	0	0	0	0.07507	0	0	0	0.09454	0.04727	No	465	N/A	conserved Plasmodium membrane protein, unknown function
PF3D7_0524300	0.42577	0	0.50343	0	0.18152	0.04538	0.7675	0	0	0	0.53926	0	No	1221	N/A	conserved Plasmodium protein, unknown function		PF3D7_0524300	0.50799	0	0.27803	0	0.87472	0.02364	0	0	0.32747	0	No	1221	N/A	conserved Plasmodium protein, unknown function
PF3D7_0524400	5.08978	0.03946	6.45448	0.19759	8.40199	0.10092	10.4818	0.24004	0.48924	0	8.35255	0.17133	No	1098	RBG1	ribosome_interacting GTPase 1, putative		PF3D7_0524400	4.34263	0.03531	8.54645	0.15459	10.1477	0.07887	0.33058	0	6.91884	0.13242	No	1098	RBG1	ribosome_interacting GTPase 1, putative
PF3D7_0524500	0.11646	0	0.2916	0	0	0	0.78723	0.07872	0	0	0.50571	0	No	372	N/A	conserved Plasmodium protein, unknown function		PF3D7_0524500	0	0	0.06518	0	0.31038	0	0	0	0.19542	0	No	372	N/A	conserved Plasmodium protein, unknown function
PF3D7_0524600	0	0	0.23358	0	0	0	0.26485	0	0.03155	0	0.30382	0	No	774	N/A	50S ribosomal protein L12, apicoplast, putative		PF3D7_0524600	0.10017	0	0	0	0.14918	0	0	0	0.04696	0	No	774	N/A	50S ribosomal protein L12, apicoplast, putative
PF3D7_0524700	1.6348	0	3.52486	0	2.61357	0	6.81475	0	0	0	4.14112	0.1479	No	318	TOM22	mitochondrial import receptor subunit TOM22, putative		PF3D7_0524700	1.21905	0	0.61001	0	7.26182	0.09077	0.0878	0	4.00065	0	No	318	TOM22	mitochondrial import receptor subunit TOM22, putative
PF3D7_0524800	0.07469	0	0.48627	0.01247	0.07642	0.00955	0.5958	0.0101	0.00842	0	0.25948	0	No	2103	UFD1	ubiquitin fusion degradation protein 1, putative		PF3D7_0524800	0.09357	0.02674	0.04181	0	0.72662	0	0.01926	0	0.27575	0.01253	No	2103	UFD1	ubiquitin fusion degradation protein 1, putative
PF3D7_0524900	1.12431	0	1.4746	0	1.74608	0.02801	2.62548	0.12831	0.09876	0	1.64855	0.06341	No	2967	TYW1	S_adenosyl_L_methionine_dependent tRNA 4_demethylwyosine synthase, putative		PF3D7_0524900	0.97993	0.02613	1.35665	0.00817	2.87976	0.15566	0.0847	0.01882	1.67839	0.06126	No	2967	TYW1	S_adenosyl_L_methionine_dependent tRNA 4_demethylwyosine synthase, putative
PF3D7_0525000	5.24374	0.06145	21.9856	0.15386	0.53705	0.0524	49.3622	0.18	0.19626	0	19.8354	0.11119	No	2115	N/A	zinc finger protein, putative		PF3D7_0525000	4.289	0.09165	0.4242	0.03439	48.246	0.15013	0.30364	0.0132	19.8672	0.10312	No	2115	N/A	zinc finger protein, putative
PF3D7_0525100	8.48449	0.04285	5.29319	0	8.38515	0.0274	14.1646	0.05793	0.3502	0	6.34992	0.04652	No	2022	ACS10	acyl_CoA synthetase		PF3D7_0525100	7.30456	0.09586	9.58171	0	13.2051	0.04283	0.17951	0	5.87836	0	No	2022	ACS10	acyl_CoA synthetase
PF3D7_0525200	0.18699	0	0.50567	0.01249	0.10045	0.01913	0.64213	0.00506	0.03373	0	0.39788	0.01624	No	5550	SMC6	structural maintenance of chromosomes protein 6, putative		PF3D7_0525200	0.12717	0	0.08373	0	0.51332	0.00997	0.04821	0	0.41419	0	No	5550	SMC6	structural maintenance of chromosomes protein 6, putative
PF3D7_0525300	0.02996	0	0.20005	0	0	0.03832	0.06076	0	0.01689	0	0	0	No	1446	N/A	conserved Plasmodium protein, unknown function		PF3D7_0525300	0.02681	0.02681	0.01677	0	0.07985	0	0	0	0	0	No	1446	N/A	conserved Plasmodium protein, unknown function
PF3D7_0525400	0.12343	0.06171	0.12877	0	0.01973	0.03946	0.12515	0	0	0	0.10049	0	No	1404	N/A	G_protein coupled receptor, putative		PF3D7_0525400	0.05522	0	0	0	0.06168	0	0	0	0.20712	0	No	1404	N/A	G_protein coupled receptor, putative
PF3D7_0525500	0.11621	0.00775	0.44616	0.00647	0.12385	0.01982	0.71222	0.01047	0.00437	0	0.17662	0	No	5592	N/A	WD repeat_containing protein, putative		PF3D7_0525500	0.06932	0	0.0954	0	0.58846	0.00516	0.01498	0	0.2405	0	No	5592	N/A	WD repeat_containing protein, putative
PF3D7_0525600	0.25548	0	0.51785	0	0	0.02334	0.1727	0.22204	0.04114	0	0.39622	0.03962	No	1056	N/A	RNA methyltransferase, putative		PF3D7_0525600	0.09798	0.03266	0	0.04086	0.24318	0.29182	0	0	0.36747	0.06124	No	1056	N/A	RNA methyltransferase, putative
PF3D7_0525700	0.05626	0.56263	0.56351	0.04696	0.03598	0.14392	0.53245	0	0.03171	0.06342	0.18324	0.12216	No	396	N/A	conserved Plasmodium protein, unknown function		PF3D7_0525700	0	0.50345	0.09447	0.15746	0.2999	0	0	0	0.42486	0.23603	No	396	N/A	conserved Plasmodium protein, unknown function
PF3D7_0525800	14.4408	0.04798	1.12119	0	4.20313	0.03068	0.48646	0	0.45968	0	3.95834	0	No	903	IMC1g	inner membrane complex protein 1g, putative		PF3D7_0525800	14.1669	0	3.8668	0.02685	0.5754	0	0.12368	0	3.50204	0	No	903	IMC1g	inner membrane complex protein 1g, putative
PF3D7_0525900	0.02167	0	0.01809	0	0.01386	0.02772	0	0	0	0	0.02353	0.02353	No	861	NEK2	NIMA related kinase 2		PF3D7_0525900	0.01939	0	0	0	0	0	0	0	0.05455	0	No	861	NEK2	NIMA related kinase 2
PF3D7_0526000	0	0	0.17922	0	0.01144	0.01144	0.19354	0	0	0	0.03885	0	No	2421	N/A	RAP protein, putative		PF3D7_0526000	0.01601	0	0	0	0.19077	0	0	0	0.04504	0	No	2421	N/A	RAP protein, putative
PF3D7_0526100	0	0	0	0	0.02252	0	0.04762	0	0	0	0.03824	0	No	1230	N/A	conserved Plasmodium membrane protein, unknown function		PF3D7_0526100	0	0	0	0	0.02347	0	0	0	0	0	No	1230	N/A	conserved Plasmodium membrane protein, unknown function
PF3D7_0526200	0.13424	0	1.05642	0.01601	0.01226	0	0.62226	0	0	0	0.58295	0.02082	No	1521	ARF-GAP	ADP_ribosylation factor GTPase_activating protein, putative		PF3D7_0526200	0.13729	0	0.05367	0	0.74113	0	0.02472	0	0.80453	0.03218	No	1521	ARF-GAP	ADP_ribosylation factor GTPase_activating protein, putative
PF3D7_0526300	0.62398	0.08914	1.11599	0.0744	0.94056	0.057	2.62119	0.18077	0.05024	0	1.20965	0	No	972	N/A	WD repeat_containing protein, putative		PF3D7_0526300	0.71789	0	0.97292	0	3.2667	0.11879	0	0	1.08448	0	No	972	N/A	WD repeat_containing protein, putative
PF3D7_0526400	0	0	0	0	0	0.07653	0	0	0.02248	0	0.17323	0	No	1086	N/A	conserved Plasmodium protein, unknown function		PF3D7_0526400	0	0.10709	0	0	0.02658	0.1329	0	0	0.03347	0.06694	No	1086	N/A	conserved Plasmodium protein, unknown function
PF3D7_0526500	1.14692	0	1.24444	0.03481	1.20684	0.00667	1.10656	0	0.0999	0.00588	1.22247	0	No	4155	N/A	conserved Plasmodium protein, unknown function		PF3D7_0526500	0.98897	0.00933	1.19636	0.00584	1.18103	0.00695	0.14784	0.00672	1.34722	0	No	4155	N/A	conserved Plasmodium protein, unknown function
PF3D7_0526600	0.21063	0.00319	0.62861	0	0.25102	0.01224	2.08824	0.00647	0.01619	0	1.17102	0.00346	No	13575	N/A	conserved Plasmodium protein, unknown function		PF3D7_0526600	0.15135	0	0.21435	0	2.23483	0.01488	0.00823	0.00206	1.08979	0	No	13575	N/A	conserved Plasmodium protein, unknown function
PF3D7_0526700	0.07248	0	0.86199	0	0.04635	0.02317	0.78387	0.01225	0	0.43912	0.47208	0.03934	No	2391	N/A	conserved protein, unknown function		PF3D7_0526700	0.09728	0	0.05071	0	0.73643	0.04829	0.01168	0.56053	0.71451	0	No	2391	N/A	conserved protein, unknown function
PF3D7_0526800	2.85685	0	4.76884	0.16332	4.0292	0.07508	6.32259	0.07936	0.08823	0	6.07541	0.08497	No	1107	N/A	conserved Plasmodium protein, unknown function		PF3D7_0526800	2.73147	0.03502	4.00849	0	5.91917	0.05215	0.05045	0	5.74619	0.03284	No	1107	N/A	conserved Plasmodium protein, unknown function
PF3D7_0526900	2.59231	0	2.09028	0	3.73693	0	5.96986	0	0.24764	0	3.62513	0	No	645	N/A	transmembrane emp24 domain_containing protein, putative		PF3D7_0526900	2.20172	0	4.13152	0.02459	6.0015	0	0.05664	0	3.42843	0	No	645	N/A	transmembrane emp24 domain_containing protein, putative
PF3D7_0527000	0.82437	0.08528	3.67751	0.01186	0.46355	0.00909	1.68139	0.00961	0.27237	0.04005	3.24034	0.07715	No	2889	MCM3	DNA replication licensing factor MCM3, putative		PF3D7_0527000	0.87757	0.05087	0.30231	0	1.5342	0.00947	0.10993	0.02748	2.99328	0.0954	No	2889	MCM3	DNA replication licensing factor MCM3, putative
PF3D7_0527100	4.5717	0.05443	4.67877	0.13627	6.61273	0.0348	5.33458	0	0.15338	0	6.08571	0.05908	No	459	UBC13	ubiquitin_conjugating enzyme E2 N, putative		PF3D7_0527100	4.43178	0	5.23953	0	5.14941	0	0.17539	0	4.84041	0	No	459	UBC13	ubiquitin_conjugating enzyme E2 N, putative
PF3D7_0527200	1.2423	0	2.65814	0	0.70776	0	4.38206	0.07634	0.06365	0.07638	2.05976	0.04904	No	1818	USP14	ubiquitin carboxyl_terminal hydrolase 14		PF3D7_0527200	0.90952	0	0.75854	0	4.98152	0.07525	0	0	2.08465	0	No	1818	USP14	ubiquitin carboxyl_terminal hydrolase 14
PF3D7_0527300	0.84587	0.06858	1.22118	0.01908	0.43858	0.02924	1.91627	0.09272	0.05154	0	1.51394	0.07446	No	984	METAP1a	methionine aminopeptidase 1a, putative		PF3D7_0527300	0.61371	0.02046	0.72936	0.02559	1.78221	0.25895	0.0442	0	1.07416	0.07673	No	984	METAP1a	methionine aminopeptidase 1a, putative
PF3D7_0527400	2.1333	0	2.39685	0.06848	2.46606	0	6.26743	0	0.18498	0	2.31593	0.08907	No	528	N/A	conserved Plasmodium protein, unknown function		PF3D7_0527400	1.54183	0	1.92882	0	5.08431	0.10934	0	0	1.85874	0	No	528	N/A	conserved Plasmodium protein, unknown function
PF3D7_0527500	7.98304	0.04974	23.2683	0.24908	12.2139	0.04771	21.7032	0.13449	12.2647	0.18222	20.1138	0.29698	No	1377	HIP	Hsc70_interacting protein		PF3D7_0527500	7.16569	0.08901	11.442	0.09744	21.8896	0.1657	12.1495	0.17631	19.5098	0.1252	No	1377	HIP	Hsc70_interacting protein
PF3D7_0527600	0.17599	0	0.5141	0	0.07503	0.00938	0.73361	0	0.00827	0	0.55724	0	No	1368	N/A	conserved Plasmodium protein, unknown function		PF3D7_0527600	0.18372	0	0.22984	0	0.84037	0	0	0	0.55372	0	No	1368	N/A	conserved Plasmodium protein, unknown function
PF3D7_0527700	0	0	0	0	0.37951	1.13852	0	0	0	0	0	0.64426	No	73	N/A	tRNA Glutamic acid		PF3D7_0527700	1.06208	0.53104	0	0	0	0	0.38249	0	0	0.49793	No	73	N/A	tRNA Glutamic acid
PF3D7_0527800	0	0	0	0	0	0.33378	0.35283	0	0	0	0	0	No	83	N/A	tRNA Leucine		PF3D7_0527800	0	0	0	0.87644	1.04334	0	0	0	0.43794	0	No	83	N/A	tRNA Leucine
PF3D7_0527900	1.82136	0.02168	1.82782	0	4.7421	0.0416	5.643	0.04397	0.17109	0	2.70701	0.09416	No	1998	DDX41	ATP_dependent RNA helicase DDX41, putative		PF3D7_0527900	1.97904	0.0194	4.47825	0.03641	5.76448	0.01445	0.09782	0	2.38323	0.09096	No	1998	DDX41	ATP_dependent RNA helicase DDX41, putative
PF3D7_0528000	0.11553	0	0.38569	0	0.44326	0	2.65517	0	0.13023	0	1.12875	0	No	375	UMP1	proteasome maturation factor UMP1, putative		PF3D7_0528000	0.10338	0	0.06466	0	1.92438	0	0	0	0.48465	0	No	375	UMP1	proteasome maturation factor UMP1, putative
PF3D7_0528100	2.0413	0	3.00832	0	3.03594	0.0373	5.898	0.00789	0.08547	0	2.9632	0.01266	No	2790	N/A	AP_1 complex subunit beta, putative		PF3D7_0528100	1.94143	0.01044	2.77475	0.00653	5.4949	0.01554	0.16539	0	3.26884	0.00979	No	2790	N/A	AP_1 complex subunit beta, putative
PF3D7_0528200	2.34175	0.07806	2.43227	0.06515	2.06323	0.09983	5.90976	0.28142	0.10266	0.02933	2.57048	0.14124	No	1554	EIF3E	eukaryotic translation initiation factor 3 subunit E, putative		PF3D7_0528200	2.46798	0.09313	2.5486	0.24758	5.35706	0.24271	0.03354	0	2.37959	0.19648	No	1554	EIF3E	eukaryotic translation initiation factor 3 subunit E, putative
PF3D7_0528300	0.11622	0.11622	0	0	0	0.16723	0	0.05892	0.01638	0	0	0	No	1491	N/A	conserved Plasmodium protein, unknown function		PF3D7_0528300	0.104	0	0.01626	0.03253	0	0.13552	0	0	0.04876	0.17065	No	1491	N/A	conserved Plasmodium protein, unknown function
PF3D7_0528400	0.15528	0	0.1458	0	0.01241	0.01241	0	0	0.02188	0	0.04214	0	No	1221	DHHC7	palmitoyltransferase DHHC7		PF3D7_0528400	0.19105	0	0.04346	0	0.0388	0	0	0	0.14657	0	No	1221	DHHC7	palmitoyltransferase DHHC7
PF3D7_0528500	0	0.08019	0.0502	0.11713	0.03846	0.03846	0	0.24393	0	0	0.08705	0.15235	No	924	CPalpha	F_actin_capping protein subunit alpha, putative		PF3D7_0528500	0.01794	0.03588	0	0.03366	0.01336	0.36065	0.01292	0	0.05046	0.1682	No	924	CPalpha	F_actin_capping protein subunit alpha, putative
PF3D7_0528600	0.8174	0	0.79594	0.11371	0.17424	0	2.67064	0.09209	0	0	1.62687	0.1479	No	318	N/A	conserved Plasmodium protein, unknown function		PF3D7_0528600	0.24381	0	0.22876	0	4.35709	0.09077	0	0.0878	1.02874	0.1143	No	318	N/A	conserved Plasmodium protein, unknown function
PF3D7_0528700	3.24037	0.14089	4.35075	0.05879	4.54974	0.22523	4.8094	0.85712	0.23822	0	4.51195	0.53532	No	615	CYP23	peptidyl_prolyl cis_trans isomerase		PF3D7_0528700	2.83653	0.12607	3.94278	0.19714	5.16298	0.42243	0.1816	0	3.90084	0.35462	No	615	CYP23	peptidyl_prolyl cis_trans isomerase
PF3D7_0528800	0.24157	0.02684	0.42565	0	0.24031	0.01716	1.32454	0.01814	0.01513	0	0.32054	0	No	1614	N/A	nucleolar preribosomal GTPase, putative		PF3D7_0528800	0.43233	0.02402	0.15024	0	1.25192	0	0	0	0.49546	0	No	1614	N/A	nucleolar preribosomal GTPase, putative
PF3D7_0528900	0.05026	0	0.12584	0.02097	0.03214	0	0.03397	0.05096	0	0.01416	0	0	No	687	N/A	conserved Plasmodium protein, unknown function		PF3D7_0528900	0	0.02249	0	0	0.10046	0	0	0	0	0.02108	No	687	N/A	conserved Plasmodium protein, unknown function
PF3D7_0529000	1.64464	0.04011	2.47751	0.03348	1.59041	0.01283	5.30113	0.04067	0.04522	0	1.58948	0	No	2160	N/A	conserved Plasmodium protein, unknown function		PF3D7_0529000	1.43577	0.03589	1.4706	0	4.79759	0.02673	0.01293	0	1.85109	0	No	2160	N/A	conserved Plasmodium protein, unknown function
PF3D7_0529100	0.12686	0.12686	1.21763	0	0.04056	0.04056	0.60028	0	0	0	0.27544	0	No	552	ATrx2	thioredoxin_like protein, putative		PF3D7_0529100	0.22703	0	0	0	0.803	0	0	0	0.63863	0	No	552	ATrx2	thioredoxin_like protein, putative
PF3D7_0529200	0	0.03671	0.10725	0.13789	0.02348	0.01174	0.02482	0.06204	0.01035	0	0.07971	0.05979	No	1647	N/A	sugar transporter, putative		PF3D7_0529200	0.04928	0	0	0	0.15901	0.12231	0	0	0	0.09241	No	1647	N/A	sugar transporter, putative
PF3D7_0529300	0.0806	0	0.60544	0	0	0.05154	1.00795	0.13621	0	0	0.7875	0	No	840	TIC22	apicoplast TIC22 protein		PF3D7_0529300	0.03606	0	0.02256	0	1.10093	0.0537	0	0	0.541	0.03381	No	840	TIC22	apicoplast TIC22 protein
PF3D7_0529400	0.32368	0.01439	1.45281	0.006	0.11959	0.0138	1.27876	0.06807	0.02027	0	1.04635	0.05466	No	4749	N/A	conserved Plasmodium protein, unknown function		PF3D7_0529400	0.23171	0.00644	0.08052	0	1.11188	0.05751	0.02781	0	1.12251	0.0181	No	4749	N/A	conserved Plasmodium protein, unknown function
PF3D7_0529500	1.47159	0	2.27674	0	2.93794	0.02295	2.35347	0.02426	0.12138	0.02023	1.75345	0	No	540	N/A	cell cycle regulator protein, putative		PF3D7_0529500	1.18835	0	1.88842	0.02009	2.75026	0	0.1388	0	2.16828	0	No	540	N/A	cell cycle regulator protein, putative
PF3D7_0529600	0	0	0	0	0	0	0	0	0	0	0	0	No	73	N/A	tRNA Arginine		PF3D7_0529600	0	0	0	0	0.39542	0	0	0	0	0	No	73	N/A	tRNA Arginine
PF3D7_0529700	0.01399	0	0.12843	0	0.00895	0.01789	0.16075	0	0	0	0	0	No	2961	N/A	conserved Plasmodium protein, unknown function		PF3D7_0529700	0.03755	0.08762	0	0	0.18641	0	0	0	0.08216	0	No	2961	N/A	conserved Plasmodium protein, unknown function
PF3D7_0529800	0.09637	0	0.55066	0	0.02844	0.00474	0.16036	0.00501	0.00836	0.00418	0.34606	0	No	5721	N/A	conserved Plasmodium protein, unknown function		PF3D7_0529800	0.07297	0	0.03319	0	0.17288	0.03458	0.01433	0	0.42295	0.00622	No	5721	N/A	conserved Plasmodium protein, unknown function
PF3D7_0529900	3.06391	0.03563	2.05174	0	3.98699	0	3.80512	0.09633	0.14056	0	2.82342	0.03868	No	855	N/A	RING zinc finger protein, putative		PF3D7_0529900	2.90107	0	4.50663	0.03988	3.70317	0	0.02296	0	3.16856	0.02989	No	855	N/A	RING zinc finger protein, putative
PF3D7_0530000	1.03148	0	1.22987	0	1.41346	0.09423	0.99609	0	0	0	1.27976	0.15997	No	294	N/A	conserved Plasmodium protein, unknown function		PF3D7_0530000	1.97785	0	1.07219	0	0.98183	0	0	0	1.11272	0	No	294	N/A	conserved Plasmodium protein, unknown function
PF3D7_0530100	0.8912	0	0.37191	0	0.66489	0	0.97059	0	0.16743	0	0.3225	0	No	678	SYN6	SNARE protein, putative		PF3D7_0530100	0.57595	0	0.36026	0	0.6268	0.06598	0	0	0.45696	0	No	678	SYN6	SNARE protein, putative
PF3D7_0530200	0.16504	0.02751	0.96422	0	0	0.07036	0.79953	0	0.0155	0	0.50764	0.02986	No	1575	PPT	phosphoenolpyruvate/phosphate translocator		PF3D7_0530200	0.17229	0	0.0154	0	0.65979	0	0	0	0.46157	0	No	1575	PPT	phosphoenolpyruvate/phosphate translocator
PF3D7_0530300	0.05547	0	0.13118	0	0.03547	0	0.01875	0	0.01563	0	0.13048	0	No	4341	N/A	conserved Plasmodium membrane protein, unknown function		PF3D7_0530300	0.04964	0	0.0207	0	0.04928	0	0.01788	0	0.14738	0	No	4341	N/A	conserved Plasmodium membrane protein, unknown function
PF3D7_0530400	0.00809	0	0.14855	0	0.01552	0.01552	0.07656	0.00547	0	0	0.08783	0	No	5355	N/A	conserved Plasmodium protein, unknown function		PF3D7_0530400	0.00724	0.01448	0	0.00906	0.09164	0.01078	0.01564	0	0.06788	0	No	5355	N/A	conserved Plasmodium protein, unknown function
PF3D7_0530500	0	0.03601	0.01002	0.02004	0.02303	0.02303	0.00811	0.00811	0	0	0	0.05213	No	3030	N/A	conserved Plasmodium membrane protein, unknown function		PF3D7_0530500	0	0	0	0.00672	0.03199	0.016	0	0	0	0.03022	No	3030	N/A	conserved Plasmodium membrane protein, unknown function
PF3D7_0530600	0.19025	0	0.34026	0.04537	0.33022	0	0.55116	0.01837	0.04595	0	0.53109	0	No	1344	N/A	XAP_5 DNA binding protein, putative		PF3D7_0530600	0.34048	0	0.27382	0	0.86923	0	0	0	0.41046	0	No	1344	N/A	XAP_5 DNA binding protein, putative
PF3D7_0530700	0.25085	0	0.57577	0	0.29677	0.01604	0.80546	0.01696	0.07776	0	0.68082	0	No	3252	N/A	conserved Plasmodium protein, unknown function		PF3D7_0530700	0.23569	0	0.28783	0.00702	0.68529	0	0.04042	0.00808	0.49461	0.04209	No	3252	N/A	conserved Plasmodium protein, unknown function
PF3D7_0530750	0	0	0	0	0.10759	0	0.05686	0.34118	0	0.04741	0	0.09132	No	273	DPM3	dolichol_phosphate mannosyltransferase subunit 3, putative		PF3D7_0530750	0	0.15055	0	0.09417	0.1121	0.5605	0	0	0	0.28232	No	273	DPM3	dolichol_phosphate mannosyltransferase subunit 3, putative
PF3D7_0530800	0.0639	0.0213	0.28443	0.03555	0.04086	0	0.10078	0.04319	0.012	0	0.13874	0	No	765	N/A	CPW_WPC family protein		PF3D7_0530800	0.07624	0	0.03576	0	0	0	0	0	0.12509	0	No	765	N/A	CPW_WPC family protein
PF3D7_0530900	0.04317	0	0.04504	0.0045	0.01035	0.02761	0.00365	0	0	0.00608	0.05858	0	No	8028	N/A	formin 1		PF3D7_0530900	0.05795	0	0.00302	0.0151	0.00719	0	0.01043	0	0.05886	0	No	8028	N/A	formin 1
PF3D7_0531000	0.24407	0	0.32254	0	0.09105	0.01301	0.60495	0	0.01146	0	0.17664	0	No	2130	N/A	conserved Plasmodium protein, unknown function		PF3D7_0531000	0.182	0	0.07969	0	0.48787	0	0	0	0.32424	0	No	2130	N/A	conserved Plasmodium protein, unknown function
PF3D7_0531100	0.0107	0	0.03126	0	0.02737	0.01026	0.00723	0	0	0	0	0	No	8097	N/A	conserved Plasmodium protein, unknown function		PF3D7_0531100	0.00479	0.00479	0	0	0.01069	0	0	0	0	0.00449	No	8097	N/A	conserved Plasmodium protein, unknown function
PF3D7_0531200	0	0	0.11264	0	0	0	0.13685	0	0	0	0.14651	0	No	642	N/A	mitochondrial ribosomal protein S16 precursor, putative		PF3D7_0531200	0.06038	0	0	0	0.22481	0	0	0	0.22647	0	No	642	N/A	mitochondrial ribosomal protein S16 precursor, putative
PF3D7_0531300	0	0	0.03743	0	0	0.02868	0	0	0.02528	0	0	0	No	888	N/A	conserved Plasmodium protein, unknown function		PF3D7_0531300	0	0.08026	0	0	0	0	0	0	0	0	No	888	N/A	conserved Plasmodium protein, unknown function
PF3D7_0531400	0.04929	0	0.21596	0	0.11819	0.02364	0.29152	0.00833	0.01389	0.02083	0.12039	0	No	3516	N/A	conserved Plasmodium protein, unknown function		PF3D7_0531400	0.0882	0	0.06207	0	0.22987	0.00821	0	0	0.16541	0	No	3516	N/A	conserved Plasmodium protein, unknown function
PF3D7_0531500	0.57763	0	2.45876	0	4.21099	0.07388	16.751	0	0.48835	0	10.974	0	No	750	N/A	unspecified product		PF3D7_0531500	0.36182	0	4.17067	0	14.9717	0	0.67012	0	11.8739	0	No	750	N/A	unspecified product
PF3D7_0531600	76872.5	59.6821	52288.2	51.3682	70751.6	69.8159	57615.6	58.234	16019.1	24.8142	72913.6	80.5512	No	2092	N/A	18S ribosomal RNA		PF3D7_0531600	76920	80.6079	69909.5	67.4704	57163.3	57.9108	16910	23.0633	71756.2	79.9776	No	2092	N/A	18S ribosomal RNA
PF3D7_0531700	4.10295	0	13.5971	0	2.08358	0	13.1334	0	0	0	15.8518	0	No	359	N/A	unspecified product		PF3D7_0531700	2.15966	0	1.48595	0	13.1062	0	0	0	13.6687	0	No	359	N/A	unspecified product
PF3D7_0531800	63656.6	161.301	163980	455.503	86973.8	283.137	72870.8	190.997	38619.8	133.144	141640	315.021	No	159	N/A	5.8S ribosomal RNA		PF3D7_0531800	83007.8	222.355	88860.2	297.077	77090.7	190.986	41942.3	147.685	136223	308.164	No	159	N/A	5.8S ribosomal RNA
PF3D7_0531900	291.936	0.2177	1342.76	0.5451	175.411	0.27843	1574.47	0.44148	0.8589	0	814.185	0.23634	No	199	N/A	unspecified product		PF3D7_0531900	187.596	0	144.879	0.12185	1459.1	0.58022	5.19143	0	821.043	0	No	199	N/A	unspecified product
PF3D7_0532000	71057.9	81.3522	81430.7	105.927	71469	105.209	79497.3	106.624	93834.3	234.129	69474.5	107.229	No	3790	N/A	28S ribosomal RNA		PF3D7_0532000	71747.5	101.937	71324.1	104.74	79351.9	107.237	93093	214.097	70383.4	108.595	No	3790	N/A	28S ribosomal RNA
PF3D7_0532100	140.758	0.31738	299.796	0.46357	162.367	0.15222	424.418	0.58999	13.4161	0.49192	311.302	0.25841	No	546	ETRAMP5	early transcribed membrane protein 5		PF3D7_0532100	127.587	0.497	158.234	0.39969	413.425	0.63441	14.6255	0.30683	305.636	0.86545	No	546	ETRAMP5	early transcribed membrane protein 5
PF3D7_0532200	0.75125	0.20033	0.29261	0.1254	0.51244	0.09608	0.67711	0.13542	0.02823	0.05646	0.32623	0.05437	No	681	N/A	Plasmodium exported protein (PHISTc), unknown function		PF3D7_0532200	0.76187	0.13445	0.44852	0.0841	0.66742	0.2336	0	0.03228	0.54628	0	No	681	N/A	Plasmodium exported protein (PHISTc), unknown function
PF3D7_0532300	31.1827	0.0521	16.6767	0.02174	19.5077	0.11661	67.4629	0.19371	0.58731	0	30.8546	0.19797	No	1530	N/A	Plasmodium exported protein (PHISTb), unknown function		PF3D7_0532300	28.0196	0.04662	18.7802	0.05832	65.5077	0.22565	0.41975	0	30.0757	0.04371	No	1530	N/A	Plasmodium exported protein (PHISTb), unknown function
PF3D7_0532400	5.60823	0.07718	7.21447	0.10736	1.26674	0.0658	16.7989	0.24346	0.18849	0	9.43977	0.13964	No	1587	LyMP	lysine_rich membrane_associated PHISTb protein		PF3D7_0532400	5.11047	0.06906	1.25272	0	17.7068	0.15427	0.0829	0	11.0514	0.15109	No	1587	LyMP	lysine_rich membrane_associated PHISTb protein
PF3D7_0532500	0	0	1.28881	0	0.16458	0	2.95749	0	0	0	0.27939	0	No	366	N/A	Plasmodium exported protein, unknown function		PF3D7_0532500	0.30706	0	0	0	2.22923	0	0	0	0.6478	0	No	366	N/A	Plasmodium exported protein, unknown function
PF3D7_0532600	0.06198	0	6.20742	0	0	0	9.88735	0.0419	0.06986	0	4.23887	0	No	486	N/A	Plasmodium exported protein, unknown function		PF3D7_0532600	0.22184	0	0	0	10.2826	0	0.03994	0	3.48407	0	No	486	N/A	Plasmodium exported protein, unknown function
PF3D7_0532700	0	0	0	0.04254	0	0	0	0	0	0	0	0	Yes	849	VAR	erythrocyte membrane protein 1 (PfEMP1), pseudogene		PF3D7_0532700	0	0	0	0	0	0	0.03285	0	0	0	Yes	849	VAR	erythrocyte membrane protein 1 (PfEMP1), pseudogene
PF3D7_0532800	0	0	0.04583	0	0.03511	0.10534	0.11135	0	0	0	0.05961	0	Yes	786	N/A	stevor, pseudogene		PF3D7_0532800	0	0	0	0	0	0	0	0	0	0	Yes	786	N/A	stevor, pseudogene
PF3D7_0532900	0	0	0	0.03051	0.04676	0.04676	0.02471	0.12357	0.04121	0	0	0.07938	No	957	RIF	rifin		PF3D7_0532900	0	0	0	0	0.04872	0.04872	0.09425	0	0	0.18404	No	957	RIF	rifin
PF3D7_0533000	0	0	0.02883	0	0.13255	0.13255	0.04671	0	0	0	0.11252	0	Yes	1029	RIF	rifin, pseudogene		PF3D7_0533000	0	0	0	0.05801	0.06906	0	0	0	0.02899	0	Yes	1029	RIF	rifin, pseudogene
PF3D7_0533100	0	0	1.41282	0.02285	1.75356	0.07003	4.4074	0.07094	0.07458	0.00257	0.87673	0.01486	Yes	9495	VAR1CSA	erythrocyte membrane protein 1 (PfEMP1), pseudogene		PF3D7_0533100	0	0	1.72124	0.02554	4.49327	0.06688	0.09116	0.00588	0.92642	0.00383	Yes	9495	VAR1CSA	erythrocyte membrane protein 1 (PfEMP1), pseudogene
PF3D7_0600100	0.11108	0	0	0	0.14207	0.07104	0.03754	0	0	0	0.18089	0	Yes	780	VAR	erythrocyte membrane protein 1 (PfEMP1), pseudogene		PF3D7_0600100	0	0	0.03109	0	0.03701	0	0	0	0.0466	0	Yes	780	VAR	erythrocyte membrane protein 1 (PfEMP1), pseudogene
PF3D7_0600200	0.24138	0	0.03874	0.0155	0.15139	0.04453	0.01569	0.11296	0.18575	0	0.05039	0.02016	No	8640	VAR	erythrocyte membrane protein 1, PfEMP1		PF3D7_0600200	0.18276	0.02492	0.12471	0	0.03402	0.11134	0.04488	0	0.074	0.04674	No	8640	VAR	erythrocyte membrane protein 1, PfEMP1
PF3D7_0600300	0.03219	0.09656	0.10745	0.02686	0.08233	0.18524	0.1523	0.36987	0	0.01814	0.13977	0.06988	No	1116	RIF	rifin		PF3D7_0600300	0.1152	0.0576	0	0.18015	0.30024	0.19301	0	0	0.05401	0.08102	No	1116	RIF	rifin
PF3D7_0600400	0.38755	0.02095	0.12239	0.02623	0.83728	0.08708	0.11329	0.00708	0.01771	0	0.10234	0.01137	No	3978	VAR	erythrocyte membrane protein 1, PfEMP1		PF3D7_0600400	0.21557	0.01875	0.62144	0	0.06979	0	0.00675	0	0.09667	0	No	3978	VAR	erythrocyte membrane protein 1, PfEMP1
PF3D7_0600500	0	0.034	0	0.11353	0.02175	0.45666	0.06896	0.85051	0	0	0	0	No	1119	RIF	rifin		PF3D7_0600500	0.06086	0.06086	0	0.34259	0.06797	0.5891	0	0	0	0.02853	No	1119	RIF	rifin
PF3D7_0600600	0	0	0	0	0.01484	0.02968	0	0.03137	0	0	0	0	No	1323	VAR	erythrocyte membrane protein 1 (PfEMP1), exon 2		PF3D7_0600600	0	0	0	0.07793	0	0.04638	0	0	0.03894	0	No	1323	VAR	erythrocyte membrane protein 1 (PfEMP1), exon 2
PF3D7_0600700	0	0	0	0	0.06493	0.15151	0	0	0	0	0	0	No	1050	RIF	rifin		PF3D7_0600700	0	0	0	0	0.0451	0	0	0	0	0	No	1050	RIF	rifin
PF3D7_0600800	0	0	0	0	0.02232	0.04465	0	0	0	0	0.0379	0	Yes	1068	RIF	rifin, pseudogene		PF3D7_0600800	0.03124	0	0	0	0.02326	0	0	0	0	0	Yes	1068	RIF	rifin, pseudogene
PF3D7_0600900	0	0	0	0	0.07833	0.05222	0	0	0	0	0	0	Yes	963	RIF	rifin, pseudogene		PF3D7_0600900	0	0	0.04571	0	0.02721	0	0	0	0	0	Yes	963	RIF	rifin, pseudogene
PF3D7_0601000	0.30889	0	0.25781	0.03223	1.55556	0.07407	1.46164	0	0	0	0	0	No	930	EPF4	exported protein family 4		PF3D7_0601000	0.27641	0	1.25347	0.02161	1.64653	0	0	0	0.29157	0	No	930	EPF4	exported protein family 4
PF3D7_0601100	0.28241	0.05648	0.04714	0	1.98659	0.07224	1.10726	0	0.03183	0	0.06132	0	No	693	EPF3	exported protein family 3		PF3D7_0601100	0.15163	0.05054	1.45425	0.03161	1.35485	0.18817	0	0	0.23695	0	No	693	EPF3	exported protein family 3
PF3D7_0601200	0.05422	0	1.76492	0	0.06935	0	5.31455	0	0	0	0.88294	0	No	705	MC-2TM	Pfmc_2TM Maurer's cleft two transmembrane protein		PF3D7_0601200	0.04852	0	0.03035	0	4.91332	0	0	0	0.40944	0	No	705	MC-2TM	Pfmc_2TM Maurer's cleft two transmembrane protein
PF3D7_0601300	0.25514	0	0.25554	0	0.71789	0.16316	0.10348	0	0.02876	0.02876	0.27698	0	No	849	EPF1	exported protein family 1		PF3D7_0601300	0.2283	0	0.22849	0	0.068	0	0	0.06577	0.34251	0	No	849	EPF1	exported protein family 1
PF3D7_0601400	0.02799	0.08396	0	0	0.16107	0.14317	0	0.05675	0	0	0	0.03038	Yes	1548	VAR	erythrocyte membrane protein 1 (PfEMP1), pseudogene		PF3D7_0601400	0.02504	0.05009	0.01566	0.09398	0	0.05594	0	0.03607	0	0.02348	Yes	1548	VAR	erythrocyte membrane protein 1 (PfEMP1), pseudogene
PF3D7_0601500	0.02908	0	0.09707	0	0.01859	0.03719	0.25551	0	0	0	0.12626	0	No	1404	N/A	Plasmodium exported protein (PHISTb), unknown function		PF3D7_0601500	0	0	0.01627	0	0.44558	0.01937	0	0	0.07319	0	No	1404	N/A	Plasmodium exported protein (PHISTb), unknown function
PF3D7_0601600	0.15095	0	0.08399	0	0	0.06435	0.13605	0	0	0	0.05462	0	No	861	N/A	tetratricopeptide repeat protein, putative		PF3D7_0601600	0.13507	0	0	0	0	0	0	0	0	0	No	861	N/A	tetratricopeptide repeat protein, putative
PF3D7_0601700	0.04385	0	0.32938	0	0.1402	0	0.1482	0	0	0	0	0	Yes	870	N/A	Plasmodium exported protein (PHISTa), unknown function, pseudogene		PF3D7_0601700	0.11771	0.03924	0	0	0.23373	0	0	0	0.25753	0	Yes	870	N/A	Plasmodium exported protein (PHISTa), unknown function, pseudogene
PF3D7_0601800	0.2869	0	0.23946	0	0	0	1.35758	0	2.74897	0	2.80319	0	No	151	N/A	H/ACA snoRNA		PF3D7_0601800	0.25673	0	0	0	1.72047	0	3.14348	0	1.2036	0	No	151	N/A	H/ACA snoRNA
PF3D7_0601900	23.5178	0	21.3911	0.06077	9.2191	0.04656	34.9943	0	1.02594	0.04104	20.7096	0	No	387	N/A	conserved Plasmodium protein, unknown function		PF3D7_0601900	20.7838	0	10.3513	0	37.5982	0	0.93854	0	22.1147	0	No	387	N/A	conserved Plasmodium protein, unknown function
PF3D7_0602000	0.12051	0.01004	0.42746	0.00838	0.08348	0.01927	0.23759	0	0.00566	0	0.26165	0.0218	No	4314	N/A	conserved Plasmodium protein, unknown function		PF3D7_0602000	0.08087	0.00899	0.07869	0	0.18066	0	0.01942	0	0.37073	0	No	4314	N/A	conserved Plasmodium protein, unknown function
PF3D7_0602100	1.13431	0	1.3897	0.00869	1.01153	0.02662	1.51947	0.01407	0.02346	0	1.01677	0	No	4053	N/A	ATP_dependent RNA helicase, putative		PF3D7_0602100	1.03363	0	0.96107	0.01165	1.62946	0.0208	0.01341	0	0.87314	0.00873	No	4053	N/A	ATP_dependent RNA helicase, putative
PF3D7_0602200	0.81586	0	1.70237	0.03405	0.3913	0.02609	2.50935	0	0.11496	0	1.50571	0.04429	No	759	N/A	MYND_type zinc finger protein, putative		PF3D7_0602200	0.62055	0	0.59364	0	1.79392	0.02718	0	0	1.67711	0	No	759	N/A	MYND_type zinc finger protein, putative
PF3D7_0602300	0	0	0.03826	0	0	0	0	0	0	0	0	0	No	945	PALM	liver merozoite formation protein, putative		PF3D7_0602300	0	0	0	0	0	0	0	0	0	0	No	945	PALM	liver merozoite formation protein, putative
PF3D7_0602400	0.39545	0	2.84531	0	0.23544	0.01744	3.65947	0.02765	0.1076	0	2.44261	0.05921	No	2814	EF-G	elongation factor G		PF3D7_0602400	0.51249	0.04881	0.2595	0	3.38902	0.02726	0.06152	0	2.40265	0.06865	No	2814	EF-G	elongation factor G
PF3D7_0602500	0.22801	0.15201	1.0784	0.25374	0.21871	0.09721	1.87527	0	0.02142	0	1.03139	0.12377	No	1140	N/A	geranylgeranyltransferase, putative		PF3D7_0602500	0.27204	0.03401	0.08508	0.04254	1.49393	0.05064	0.02449	0	0.79712	0.15942	No	1140	N/A	geranylgeranyltransferase, putative
PF3D7_0602600	0.46805	0	0.89067	0	0.61657	0.01197	1.42375	0.01898	0.01055	0.00528	0.55893	0	No	3894	N/A	conserved Plasmodium protein, unknown function		PF3D7_0602600	0.4272	0	0.56062	0	1.41584	0.03119	0.04223	0	0.53408	0.00785	No	3894	N/A	conserved Plasmodium protein, unknown function
PF3D7_0602700	0.06184	0	0	0	0.03955	0	0	0	0	0	0.06714	0	No	1401	N/A	conserved Plasmodium protein, unknown function		PF3D7_0602700	0	0.02767	0.10385	0	0.06181	0	0	0	0.05189	0.05189	No	1401	N/A	conserved Plasmodium protein, unknown function
PF3D7_0602800	0.04464	0.04464	0.07451	0	0	0.04282	0.10561	0	0	0.01258	0	0	No	1941	JmjC2	JmjC domain_containing protein, putative		PF3D7_0602800	0.01997	0	0.01249	0	0.02974	0	0	0	0.05618	0	No	1941	JmjC2	JmjC domain_containing protein, putative
PF3D7_0602900	0.24898	0	0.25399	0	0.28305	0.05307	0.1122	0	0	0	0.39043	0	No	1413	N/A	conserved Plasmodium protein, unknown function		PF3D7_0602900	0.34657	0	0.40259	0	0.09216	0	0	0	0.46422	0	No	1413	N/A	conserved Plasmodium protein, unknown function
PF3D7_0603000	0.29222	0	0.28455	0	0.03115	0	0.08231	0	0.02745	0	0.13218	0	No	1779	N/A	conserved Plasmodium protein, unknown function		PF3D7_0603000	0.13075	0	0.02726	0	0.22716	0	0	0	0.0613	0	No	1779	N/A	conserved Plasmodium protein, unknown function
PF3D7_0603100	0	0	0.02661	0	0.02039	0	0.0431	0	0	0	0.03461	0.03461	No	1359	N/A	RNA_binding protein, putative		PF3D7_0603100	0.05705	0	0	0	0.04248	0.02124	0	0	0	0	No	1359	N/A	RNA_binding protein, putative
PF3D7_0603200	0	0.06119	0.48517	0.12768	0.03913	0	0.57908	0.08273	0.03449	0	0.19929	0.13286	No	1416	N/A	mitochondrial chaperone BCS1, putative		PF3D7_0603200	0	0.02738	0.05137	0	0.55041	0.08154	0	0	0.46206	0	No	1416	N/A	mitochondrial chaperone BCS1, putative
PF3D7_0603300	0.48136	0	1.56474	0.08458	0.34022	0.0162	3.08263	0.01713	0.01428	0	1.89775	0.0275	No	1710	DHODH	dihydroorotate dehydrogenase		PF3D7_0603300	0.40806	0.04534	0.45377	0.01418	3.00474	0	0.01633	0	1.4667	0	No	1710	DHODH	dihydroorotate dehydrogenase
PF3D7_0603400	0.6671	0.01308	1.37559	0.01092	0.30949	0.02509	2.06905	0.05305	0.09584	0.02212	1.40583	0.0142	No	3312	TEX1	trophozoite exported protein 1		PF3D7_0603400	0.38625	0	0.26357	0	1.69952	0	0.07587	0.02529	1.05359	0.05487	No	3312	TEX1	trophozoite exported protein 1
PF3D7_0603500	0.06534	0	0.57264	0.08181	0.04179	0.04179	0.08834	0.02209	0	0	0.28375	0.03547	No	1326	CAX	cation/H+ antiporter		PF3D7_0603500	0.05847	0	0.05486	0	0.13061	0	0	0.04211	0.19189	0	No	1326	CAX	cation/H+ antiporter
PF3D7_0603600	0.04029	0	0.09609	0	0.02577	0.01841	0.08171	0	0	0.00324	0.13748	0.00625	No	7107	N/A	conserved Plasmodium protein, unknown function		PF3D7_0603600	0.03091	0	0.00644	0	0.0537	0	0	0.01484	0.11591	0	No	7107	N/A	conserved Plasmodium protein, unknown function
PF3D7_0603700	0	0	0.02715	0	0	0.0208	0.02199	0	0	0	0.03531	0	No	1332	mFRS	phenylalanine__tRNA ligase		PF3D7_0603700	0	0	0	0	0.19504	0	0	0	0.08187	0	No	1332	mFRS	phenylalanine__tRNA ligase
PF3D7_0603800	0.17515	0	0.04568	0.03198	0.042	0.0175	0.0222	0.0222	0	0.00617	0.1129	0.02377	No	5481	CEP76	centrosomal protein CEP76, putative		PF3D7_0603800	0.12244	0	0.05208	0	0.02188	0.02188	0.02117	0	0.10103	0.00459	No	5481	CEP76	centrosomal protein CEP76, putative
PF3D7_0603900	0.07681	0	0.09617	0	0.07368	0	0.05192	0	0	0	0	0	No	1128	N/A	conserved Plasmodium protein, unknown function		PF3D7_0603900	0.03437	0	0	0	0	0	0	0	0	0	No	1128	N/A	conserved Plasmodium protein, unknown function
PF3D7_0604000	0.02872	0	0.21576	0.00599	0.00918	0.02296	0.23785	0	0	0	0.1715	0	No	6033	N/A	conserved Plasmodium protein, unknown function		PF3D7_0604000	0.00643	0	0	0	0.22488	0	0	0	0.12652	0.00602	No	6033	N/A	conserved Plasmodium protein, unknown function
PF3D7_0604100	0.56159	0	0.46263	0	0.11193	0.01866	0.36483	0	0.02055	0	0.6255	0	No	5940	SIP2	AP2 domain transcription factor		PF3D7_0604100	0.40463	0.01958	0.09797	0	0.29643	0	0.05171	0	0.59969	0.01224	No	5940	SIP2	AP2 domain transcription factor
PF3D7_0604200	0.07934	0	0.52979	0.06622	0.05074	0	0.58999	0.21454	0	0	0.25841	0	No	282	N/A	mitochondrial ribosomal protein L41, putative		PF3D7_0604200	0	0	0	0	0.74015	0	0	0	0.19972	0.06657	No	282	N/A	mitochondrial ribosomal protein L41, putative
PF3D7_0604300	0.2612	0	0.70074	0	0.10738	0.01193	0.81978	0	0.01052	0.02103	0.70891	0	No	2322	N/A	conserved Plasmodium protein, unknown function		PF3D7_0604300	0.21704	0.0167	0.1462	0	1.09396	0	0	0	0.50093	0.06262	No	2322	N/A	conserved Plasmodium protein, unknown function
PF3D7_0604400	0	0	0	0	0.0291	0	0	0	0	0	0	0	No	537	N/A	conserved Plasmodium protein, unknown function		PF3D7_0604400	0	0.04072	0	0	0	0	0	0	0	0	No	537	N/A	conserved Plasmodium protein, unknown function
PF3D7_0604500	3.84153	0.02389	4.92106	0.02393	3.4099	0.02444	8.64952	0.04522	0.2693	0.00269	4.55426	0.05187	No	8625	N/A	conserved Plasmodium protein, unknown function		PF3D7_0604500	3.06553	0.01283	2.93106	0.02139	8.66895	0.02865	0.12626	0	4.62227	0.02405	No	8625	N/A	conserved Plasmodium protein, unknown function
PF3D7_0604600	0.02366	0.01577	0.16454	0.01316	0.03026	0.00504	0.1226	0	0.02222	0	0.05136	0	No	5139	N/A	DNA helicase, putative		PF3D7_0604600	0.05645	0	0.01765	0	0.11033	0.01051	0.02541	0	0.09263	0.01323	No	5139	N/A	DNA helicase, putative
PF3D7_0604700	0.13815	0	0.27672	0	0.10601	0	0.33618	0.01868	0.01557	0	0.29994	0	No	924	GILP	glyoxalase I		PF3D7_0604700	0.07417	0.02472	0.01546	0	0.18409	0	0.05342	0	0.48681	0	No	924	GILP	glyoxalase I
PF3D7_0604800	0.01006	0	0.28557	0.0084	0.01287	0	0.28571	0	0	0	0.0437	0	No	4305	N/A	RAP protein, putative		PF3D7_0604800	0.01801	0	0.00563	0.01127	0.2615	0	0	0	0.07599	0	No	4305	N/A	RAP protein, putative
PF3D7_0604900	0	0	0.46807	0	0	0	0.18955	0.09477	0	0	0.68492	0	No	288	N/A	conserved Plasmodium protein, unknown function		PF3D7_0604900	0.12546	0	0	0	0.18683	0	0	0	0.05882	0	No	288	N/A	conserved Plasmodium protein, unknown function
PF3D7_0605000	0.07406	0	0.74171	0.06181	0	0.09471	0.60072	0.15018	0	0	0.64316	0.0804	No	585	N/A	50S ribosomal protein L24, putative		PF3D7_0605000	0.26507	0	0	0	0.29606	0.04934	0	0	0.68348	0.06213	No	585	N/A	50S ribosomal protein L24, putative
PF3D7_0605100	3.55289	0.0191	4.08135	0.03189	3.24922	0.01222	6.72728	0.01291	0.17226	0.01077	3.73264	0	No	2268	N/A	RNA_binding protein, putative		PF3D7_0605100	2.71772	0.01709	2.76907	0.01069	7.0637	0.02545	0.28315	0	4.43942	0	No	2268	N/A	RNA_binding protein, putative
PF3D7_0605200	0.18474	0	0.25699	0	0.03938	0.01969	0	0	0.01735	0.01735	0.20056	0	No	630	N/A	conserved Plasmodium protein, unknown function		PF3D7_0605200	0.0551	0	0.06894	0.01723	0.02052	0.02052	0.09922	0	0.20667	0	No	630	N/A	conserved Plasmodium protein, unknown function
PF3D7_0605300	0.22374	0.02797	0.23343	0.04669	0.01789	0.07154	0.03781	0	0	0	0.39471	0	No	1062	ARK1	serine/threonine protein kinase		PF3D7_0605300	0.12513	0	0.01565	0.06262	0.09318	0	0	0	0.39892	0.0704	No	1062	ARK1	serine/threonine protein kinase
PF3D7_0605400	0	0	0.07486	0	0.05736	0	0	0	0	0	0	0	No	483	N/A	calcium_binding protein, putative		PF3D7_0605400	0	0	0	0	0	0	0	0	0.15051	0	No	483	N/A	calcium_binding protein, putative
PF3D7_0605500	0	0.02062	0.08605	0	0.05274	0.01319	0.01394	0.01394	0	0	0.06716	0	No	1824	N/A	cyclin dependent kinase binding protein, putative		PF3D7_0605500	0	0	0.03462	0	0.02748	0.01374	0	0	0.1038	0	No	1824	N/A	cyclin dependent kinase binding protein, putative
PF3D7_0605600	0.07108	0	0.03775	0	0.00413	0.00413	0.0131	0.00437	0.01457	0.00364	0.03508	0.01403	No	5487	N/A	nucleoside diphosphate kinase, putative		PF3D7_0605600	0.05204	0.00578	0.0217	0.00362	0.00431	0	0.00416	0.00416	0.01627	0	No	5487	N/A	nucleoside diphosphate kinase, putative
PF3D7_0605700	0.05067	0.05067	0.12687	0.04229	0.12961	0.12961	0	0.03425	0	0.05712	0	0	No	855	N/A	conserved Plasmodium protein, unknown function		PF3D7_0605700	0	0.09068	0.02836	0.08508	0	0	0	0.03266	0	0	No	855	N/A	conserved Plasmodium protein, unknown function
PF3D7_0605800	0.40669	0	0.57112	0.01078	0.17751	0.01238	0.77674	0	0.02547	0	0.5186	0.00701	No	6711	RAD50	DNA repair protein RAD50, putative		PF3D7_0605800	0.30615	0	0.14453	0	0.76132	0	0.0208	0	0.60121	0.01083	No	6711	RAD50	DNA repair protein RAD50, putative
PF3D7_0605900	9.78795	0.08511	2.0601	0.09472	9.03505	0.01814	0.63288	0.01918	0.95942	0	1.87879	0.0616	No	882	N/A	long chain polyunsaturated fatty acid elongation enzyme, putative		PF3D7_0605900	9.11393	0.07616	9.27366	0.06352	0.96408	0.05671	0.53027	0	1.80911	0.04761	No	882	N/A	long chain polyunsaturated fatty acid elongation enzyme, putative
PF3D7_0606000	3.97664	0.14929	1.58589	0.05664	4.92976	0.12151	2.32115	0.06422	0.29833	0	2.26905	0.0442	No	3192	N/A	conserved Plasmodium protein, unknown function		PF3D7_0606000	2.90259	0.08501	3.74508	0.11395	1.95332	0.09043	0.22743	0	2.27749	0.07971	No	3192	N/A	conserved Plasmodium protein, unknown function
PF3D7_0606100	2.02816	0.03654	2.42478	0	2.185	0.02337	2.97667	0	0.18537	0	2.26131	0.01984	No	1749	N/A	RNA_binding protein, putative		PF3D7_0606100	1.5369	0	2.09652	0.02045	3.37234	0.02435	0.07066	0	2.46822	0.04599	No	1749	N/A	RNA_binding protein, putative
PF3D7_0606200	1.18367	0.04735	1.22503	0	1.99831	0.03028	1.24821	0	0.05337	0	1.28501	0.1028	No	468	N/A	ubiquitin_conjugating enzyme E2, putative		PF3D7_0606200	0.93208	0	1.61654	0	1.7351	0	0	0	1.03286	0	No	468	N/A	ubiquitin_conjugating enzyme E2, putative
PF3D7_0606300	0	0.1174	0	0	0	0.52555	0	0.07936	0	0	0	0.12746	No	369	N/A	conserved Plasmodium protein, unknown function		PF3D7_0606300	0	0	0	0	0	0.07823	0	0.07567	0	0	No	369	N/A	conserved Plasmodium protein, unknown function
PF3D7_0606400	0.0484	0	0	0	0.03095	0	0.13088	0	0	0	0	0	No	378	N/A	conserved Plasmodium protein, unknown function		PF3D7_0606400	0.04331	0	0	0	0	0	0	0	0	0	No	378	N/A	conserved Plasmodium protein, unknown function
PF3D7_0606500	1.18413	0.08458	1.17186	0.02824	1.48201	0.02164	1.32646	0	0.05721	0	0.86313	0.05509	No	1992	N/A	polypyrimidine tract_binding protein, putative		PF3D7_0606500	1.13528	0.01514	1.74215	0.01894	1.53289	0.01127	0.06542	0	1.23481	0.01419	No	1992	N/A	polypyrimidine tract_binding protein, putative
PF3D7_0606600	2.54186	0.00583	2.69569	0.03406	3.33669	0.04101	3.62565	0.04729	0.14786	0.01972	3.37339	0.01899	No	7245	N/A	conserved Plasmodium protein, unknown function		PF3D7_0606600	1.89891	0.03652	3.30552	0.05874	3.42613	0.03108	0.09394	0	2.92512	0.07826	No	7245	N/A	conserved Plasmodium protein, unknown function
PF3D7_0606700	1.96167	0.00872	2.43772	0	2.67059	0.01673	3.2827	0.02947	0.09828	0	1.97817	0.00946	No	4539	N/A	coatomer alpha subunit, putative		PF3D7_0606700	1.91138	0.0078	2.77665	0.0244	3.14276	0.03485	0.05057	0	1.94582	0.03658	No	4539	N/A	coatomer alpha subunit, putative
PF3D7_0606800	0.09627	0.04814	0.28123	0	0.30782	0.03078	0.42301	0.03254	0	0	0.41806	0	No	900	N/A	conserved Plasmodium protein, unknown function		PF3D7_0606800	0.21537	0.04307	0.10777	0	0.4811	0	0	0	0.52504	0	No	900	N/A	conserved Plasmodium protein, unknown function
PF3D7_0606900	0.26256	0	0.76699	0	0.08395	0	1.41988	0	0.07399	0	0.3563	0	No	660	GLP2	glutaredoxin_like protein		PF3D7_0606900	0.23494	0	0.1837	0	1.53076	0	0	0	0.38552	0	No	660	GLP2	glutaredoxin_like protein
PF3D7_0607000	4.76929	0.02953	8.56509	0.06162	6.96846	0.12275	18.4454	0.14972	1.36484	0.01664	9.58579	0.06412	No	2934	N/A	translation initiation factor IF_2, putative		PF3D7_0607000	3.81846	0	6.42153	0.06612	18.8601	0.20661	1.16102	0.01903	9.9482	0.07433	No	2934	N/A	translation initiation factor IF_2, putative
PF3D7_0607100	0	0	0	0	0	0.00851	0	0	0	0	0.02888	0	No	1419	N/A	MYND_type zinc finger protein, putative		PF3D7_0607100	0	0	0	0	0	0	0	0	0.02232	0	No	1419	N/A	MYND_type zinc finger protein, putative
PF3D7_0607200	0	0	0.1531	0	0	0.0391	0.02067	0	0	0	0.03319	0	No	1290	N/A	RING zinc finger protein, putative		PF3D7_0607200	0.05472	0	0	0	0	0	0	0	0.02565	0	No	1290	N/A	RING zinc finger protein, putative
PF3D7_0607300	0	0	0.02574	0	0	0	0	0	0.01738	0	0.06695	0	No	1242	UROD	uroporphyrinogen III decarboxylase		PF3D7_0607300	0	0	0	0	0.02055	0	0	0	0.02587	0	No	1242	UROD	uroporphyrinogen III decarboxylase
PF3D7_0607400	0.24216	0	0.5255	0	0.08517	0.00774	0.39287	0	0.00682	0	0.28918	0	No	1902	N/A	G_protein associated signal transduction protein, putative		PF3D7_0607400	0.21669	0	0.11521	0.01355	0.52439	0	0	0	0.31493	0	No	1902	N/A	G_protein associated signal transduction protein, putative
PF3D7_0607500	0	0.02766	0.48488	0.06927	0.1946	0.07076	0.1122	0	0.03118	0	0.12013	0	No	1566	COQ2	4_hydroxybenzoate polyprenyltransferase, putative		PF3D7_0607500	0.12377	0	0.04645	0	0.25806	0	0	0	0.18569	0	No	1566	COQ2	4_hydroxybenzoate polyprenyltransferase, putative
PF3D7_0607600	0.02862	0.01431	0.2628	0	0.02746	0.00915	0.04837	0	0	0	0.07769	0	No	2586	SAS6	spindle assembly abnormal protein 6, putative		PF3D7_0607600	0.1921	0	0	0	0.12397	0	0.01845	0.00922	0.15611	0.01201	No	2586	SAS6	spindle assembly abnormal protein 6, putative
PF3D7_0607700	0.08393	0.00525	0.10069	0	0.04696	0.00671	0.00355	0	0.02956	0	0.13667	0	No	8259	N/A	conserved Plasmodium protein, unknown function		PF3D7_0607700	0.12204	0	0.01762	0	0.01049	0	0.01014	0	0.11883	0	No	8259	N/A	conserved Plasmodium protein, unknown function
PF3D7_0607800	0	0.01979	0.26429	0	0.01266	0.01266	0.29432	0.01338	0.01115	0	0.21485	0	No	2025	N/A	GTP_binding protein, putative		PF3D7_0607800	0.01771	0	0.01108	0	0.30329	0	0.01276	0	0.21587	0.01661	No	2025	N/A	GTP_binding protein, putative
PF3D7_0607900	0.03343	0	0.40455	0.01395	0.01069	0.03206	0.33895	0	0	0	0.34475	0.05443	No	2592	N/A	conserved Plasmodium protein, unknown function		PF3D7_0607900	0.01496	0	0.00935	0.00935	0.30068	0.04455	0.01077	0	0.35059	0	No	2592	N/A	conserved Plasmodium protein, unknown function
PF3D7_0608000	0.51711	0	0.47955	0.01599	0.40417	0.01225	0.66027	0.02589	0.02159	0	0.54059	0	No	1038	DPH7	diphthine methyltransferase, putative		PF3D7_0608000	0.46272	0	0.53599	0.03216	0.86776	0.10209	0	0	0.67491	0	No	1038	DPH7	diphthine methyltransferase, putative
PF3D7_0608100	0.18556	0	0.93835	0.03644	0.27222	0.02792	1.13628	0.00738	0.01846	0.0123	0.59248	0	No	3969	N/A	conserved Plasmodium protein, unknown function		PF3D7_0608100	0.17581	0	0.18939	0.00611	1.18547	0.04364	0.05628	0	0.68686	0.04579	No	3969	N/A	conserved Plasmodium protein, unknown function
PF3D7_0608200	0.1371	0	0.53398	0.22885	0.08767	0.11689	0.52515	0.18535	0	0	0.19844	0	No	471	N/A	conserved Plasmodium protein, unknown function		PF3D7_0608200	0	0.08178	0	0.02558	0.42629	0.1218	0	0	0.2684	0.11503	No	471	N/A	conserved Plasmodium protein, unknown function
PF3D7_0608300	0.01008	0	0.31142	0	0	0.01935	0.27949	0.00682	0	0	0.08758	0	No	4296	N/A	conserved Plasmodium protein, unknown function		PF3D7_0608300	0	0	0	0	0.22173	0	0	0	0.17768	0.00846	No	4296	N/A	conserved Plasmodium protein, unknown function
PF3D7_0608310	0.09542	0	0.26548	0	0	0.02034	0.58054	0	0	0	0.10359	0	No	1362	SAM50	sorting assembly machinery 50 kDa subunit, putative		PF3D7_0608310	0.02846	0	0.0178	0	0.76297	0.04239	0	0	0.05338	0	No	1362	SAM50	sorting assembly machinery 50 kDa subunit, putative
PF3D7_0608400	0.22801	0	0.44405	0	0	0	0.30826	0	0	0	0.33004	0	No	321	N/A	conserved Plasmodium protein, unknown function		PF3D7_0608400	0.06801	0	0.12762	0	0.35449	0	0	0	0.31885	0	No	321	N/A	conserved Plasmodium protein, unknown function
PF3D7_0608500	1.87034	0.0435	3.81186	0	1.69672	0.02782	8.58556	0.17642	0.07355	0	4.76924	0	No	708	N/A	proteasome subunit alpha type_2, putative		PF3D7_0608500	1.24549	0	1.50942	0	9.10024	0.08694	0.0841	0	4.56184	0.03649	No	708	N/A	proteasome subunit alpha type_2, putative
PF3D7_0608600	0.08268	0	0.69004	0.069	0.02643	0	0.27944	0.13972	0.0233	0.0466	0.22439	0	No	852	N/A	conserved Plasmodium protein, unknown function		PF3D7_0608600	0.07398	0	0.11569	0	0.49579	0.08263	0	0.02664	0.13874	0	No	852	N/A	conserved Plasmodium protein, unknown function
PF3D7_0608700	3.72768	0.04779	9.37362	0.19944	4.78285	0.10696	18.9634	1.24376	0.17508	0	8.53464	0.31129	No	1632	CCT6	T_complex protein 1 subunit zeta		PF3D7_0608700	3.54944	0	4.72122	0.0535	18.5964	1.08266	0.1078	0	8.34036	0.28069	No	1632	CCT6	T_complex protein 1 subunit zeta
PF3D7_0608800	44.7838	0	278.433	0.14521	8.12202	0.17802	576.691	0.39988	1.51015	0	270.59	0.11333	No	1245	OAT	ornithine aminotransferase		PF3D7_0608800	41.506	0.03114	8.06322	0.07791	575.298	0.46371	3.05006	0	270.645	0.11678	No	1245	OAT	ornithine aminotransferase
PF3D7_0608900	0.01365	0	0.17093	0.0114	0	0.02619	0.07384	0.00923	0	0	0.05929	0	No	2988	N/A	conserved Plasmodium protein, unknown function		PF3D7_0608900	0.02443	0.01222	0	0	0.07278	0.0091	0	0.0088	0.04582	0	No	2988	N/A	conserved Plasmodium protein, unknown function
PF3D7_0609000	1.14756	0.00238	1.73514	0.01983	1.18965	0.01367	3.3374	0.04176	0.43923	0.00402	1.2845	0.02579	No	18234	N/A	conserved Plasmodium protein, unknown function		PF3D7_0609000	0.84191	0.01063	1.15429	0.00798	3.36561	0.03641	0.42417	0.00613	1.17614	0.02791	No	18234	N/A	conserved Plasmodium protein, unknown function
PF3D7_0609100	1.96061	0	2.30671	0	3.08156	0.03021	3.38518	0.03194	0.03994	0	2.25668	0	No	1077	ZIP1	zinc transporter ZIP1, putative		PF3D7_0609100	2.11374	0	2.90871	0	2.62845	0	0	0	2.06121	0.01982	No	1077	ZIP1	zinc transporter ZIP1, putative
PF3D7_0609200	0.13363	0	0.44612	0	0.11963	0.01709	0.36132	0	0	0	0.2031	0	No	1398	N/A	citrate synthase_like protein, putative		PF3D7_0609200	0.04783	0	0.04488	0	0.30273	0.01781	0	0	0.35878	0	No	1398	N/A	citrate synthase_like protein, putative
PF3D7_0609300	0	0	0.46265	0.01186	0.03636	0.04545	0.28824	0.01922	0.00801	0	0.12344	0	No	2964	N/A	conserved Plasmodium protein, unknown function		PF3D7_0609300	0.01272	0	0.01591	0	0.23676	0	0	0	0.19081	0	No	2964	N/A	conserved Plasmodium protein, unknown function
PF3D7_0609400	0.04782	0	0.41905	0.01995	0.01529	0	0.92122	0	0.01348	0	0.33742	0	No	1812	CLS	mitochondrial cardiolipin synthase, putative		PF3D7_0609400	0	0	0.10706	0	0.93989	0.01593	0.06164	0	0.18054	0	No	1812	CLS	mitochondrial cardiolipin synthase, putative
PF3D7_0609500	0	0	0.016	0	0.01226	0.00613	0.00648	0	0	0	0.0104	0	No	3204	N/A	conserved Plasmodium protein, unknown function		PF3D7_0609500	0.00857	0	0.00536	0	0.00638	0	0	0	0	0	No	3204	N/A	conserved Plasmodium protein, unknown function
PF3D7_0609600	0	0	0.01825	0	0	0.01398	0.00739	0	0	0	0	0	No	3774	N/A	conserved Plasmodium protein, unknown function		PF3D7_0609600	0.00978	0	0.00612	0	0	0	0	0	0	0	No	3774	N/A	conserved Plasmodium protein, unknown function
PF3D7_0609700	2.69969	0	1.53953	0.0118	4.73632	0.05423	2.7183	0.05255	0.13543	0.00398	2.02549	0.02302	No	5706	N/A	conserved Plasmodium protein, unknown function		PF3D7_0609700	2.11221	0.03794	4.33143	0.0712	2.41097	0.02354	0.08654	0	1.98643	0.01186	No	5706	N/A	conserved Plasmodium protein, unknown function
PF3D7_0609800	0.65013	0.0591	0.3453	0	0.20787	0.11339	0.03995	0.05993	0.01666	0.01666	0.5133	0.12833	No	855	DHHC2	palmitoyltransferase DHHC2, putative		PF3D7_0609800	0.58175	0.10577	0.1654	0.26464	0.01969	0.03938	0.01905	0	0.4711	0.09918	No	855	DHHC2	palmitoyltransferase DHHC2, putative
PF3D7_0609900	0.10734	0	0.14334	0	0.19677	0.05034	0.20317	0.00967	0.0605	0	0.17091	0.00777	No	6054	N/A	conserved Plasmodium protein, unknown function		PF3D7_0609900	0.21771	0	0.2243	0.00401	0.20026	0.00954	0.04612	0.00461	0.11408	0	No	6054	N/A	conserved Plasmodium protein, unknown function
PF3D7_0610000	0.037	0.07399	0.40142	0	0.02366	0	0.02501	0.05002	0	0	0.36147	0	No	942	N/A	mitochondrial ribosomal protein L19 precursor, putative		PF3D7_0610000	0.0331	0.0331	0	0.02071	0.1972	0	0	0	0.37249	0	No	942	N/A	mitochondrial ribosomal protein L19 precursor, putative
PF3D7_0610100	0.99231	0	1.78721	0	1.00195	0	1.72992	0.01765	0.08831	0	1.75765	0.02835	No	1335	SLU7	pre_mRNA_splicing factor SLU7, putative		PF3D7_0610100	0.81785	0	0.86235	0.01462	1.65295	0	0	0	1.57752	0.02191	No	1335	SLU7	pre_mRNA_splicing factor SLU7, putative
PF3D7_0610200	0.33059	0	0.79014	0	0.43242	0	1.26973	0.01016	0.02541	0	0.91355	0	No	2883	RBM25	RNA_binding protein 25, putative		PF3D7_0610200	0.25548	0	0.37007	0	1.50186	0.02002	0.06779	0	1.12211	0	No	2883	RBM25	RNA_binding protein 25, putative
PF3D7_0610300	0	0	0	0	0	0	0	0	0	0	0	0	No	414	N/A	unspecified product		PF3D7_0610300	0	0	0	0	0	0	0	0	0	0	No	414	N/A	unspecified product
PF3D7_0610400	136.081	0.31622	136.891	0.08798	27.2994	0.06741	34.8427	0	11.1096	0	177.369	0.34329	No	411	H3	histone H3		PF3D7_0610400	138.086	0.37728	28.4959	0	32.2369	0.07023	12.2963	0	175.73	0.08844	No	411	H3	histone H3
PF3D7_0610500	0.57476	0	0.95942	0	0.82698	0	0.97131	0	0.12148	0	0.38998	0	No	372	N/A	peptidyl_tRNA hydrolase PTRHD1, putative		PF3D7_0610500	0.32144	0	0.72382	0	1.19676	0	0.09261	0	1.2056	0	No	372	N/A	peptidyl_tRNA hydrolase PTRHD1, putative
PF3D7_0610600	0.1796	0.01996	0.99931	0	0.0638	0.01276	1.7401	0.05396	0.02249	0	0.8882	0.02166	No	1542	CDPK2	calcium_dependent protein kinase 2		PF3D7_0610600	0.19642	0.03571	0.02234	0	1.96782	0.02659	0.05144	0	0.9376	0	No	1542	CDPK2	calcium_dependent protein kinase 2
PF3D7_0610700	0.27771	0.05554	0.88078	0.13907	0.28414	0.03552	2.02742	0	0.06261	0	0.60297	0	No	264	N/A	conserved Plasmodium protein, unknown function		PF3D7_0610700	0.0994	0	0.15544	0	1.62832	0.03701	0	0	0.60581	0.0932	No	264	N/A	conserved Plasmodium protein, unknown function
PF3D7_0610800	7.57443	0.10729	9.65294	0.01791	10.4696	0.02744	17.5507	0.0145	0.33863	0.04838	10.133	0	No	2019	TK	transketolase		PF3D7_0610800	7.14261	0.1728	9.48786	0.08407	18.2144	0.04289	0.17978	0.05532	10.0999	0.07201	No	2019	TK	transketolase
PF3D7_0610900	1.21749	0.05637	2.58744	0.06586	1.05971	0.02884	3.5968	0.04572	0.29227	0.02541	2.23959	0.04895	No	3843	SPT5	transcription elongation factor SPT5, putative		PF3D7_0610900	0.98857	0.04035	1.09157	0.01262	3.26739	0.06009	0.28336	0	1.82548	0.02838	No	3843	SPT5	transcription elongation factor SPT5, putative
PF3D7_0611000	0	0.03892	0.03249	0	0	0	0	0	0	0	0	0	No	864	N/A	SNARE associated Golgi protein, putative		PF3D7_0611000	0	0	0.02179	0	0	0	0	0	0	0	No	864	N/A	SNARE associated Golgi protein, putative
PF3D7_0611100	0	0	0.28697	0	0	0.10994	0	0	0	0	0.5599	0	No	252	SDH3	succinate dehydrogenase subunit 3, putative		PF3D7_0611100	0	0	0	0	0	0	0	0	0.14424	0	No	252	SDH3	succinate dehydrogenase subunit 3, putative
PF3D7_0611200	0.07457	0	0.28006	0	0	0.04768	0.27722	0	0	0	0.44522	0	No	837	ApiAP2	AP2 domain transcription factor, putative		PF3D7_0611200	0.06672	0	0	0	0.22357	0	0	0	0.37537	0	No	837	ApiAP2	AP2 domain transcription factor, putative
PF3D7_0611300	0.07368	0	0.55344	0.03075	0.02356	0	0.54785	0.0249	0	0.02076	0.83984	0	No	843	N/A	conserved Apicomplexan protein, unknown function		PF3D7_0611300	0.06593	0.03296	0	0	0.46637	0	0	0	0.43272	0	No	843	N/A	conserved Apicomplexan protein, unknown function
PF3D7_0611400	0.29542	0	0.49313	0	0.11113	0.01111	0.91626	0	0.02938	0	0.24525	0	No	2493	SWIB	SWIB/MDM2 domain_containing protein		PF3D7_0611400	0.1866	0	0.13617	0.01945	1.12314	0	0.0112	0	0.34993	0	No	2493	SWIB	SWIB/MDM2 domain_containing protein
PF3D7_0611500	0.04	0	0	0	0.02558	0.05116	0	0	0	0	0.04343	0	No	1083	N/A	conserved Plasmodium protein, unknown function		PF3D7_0611500	0	0	0	0	0	0	0	0	0	0	No	1083	N/A	conserved Plasmodium protein, unknown function
PF3D7_0611600	0.17746	0	0.14811	0	0.02837	0.02837	0.02999	0	0	0	0.02408	0	No	1953	N/A	conserved Plasmodium protein, unknown function		PF3D7_0611600	0.01985	0	0.01242	0	0.02956	0	0	0	0.01861	0	No	1953	N/A	conserved Plasmodium protein, unknown function
PF3D7_0611700	6.96579	0	8.21083	0	5.78304	0.03907	19.248	0.08261	0.55103	0	9.28686	0.06633	No	156	RPL39	60S ribosomal protein L39		PF3D7_0611700	5.74107	0	6.53228	0	19.0131	0	0.23629	0	10.5099	0	No	156	RPL39	60S ribosomal protein L39
PF3D7_0611800	0.45079	0.00421	1.83903	0.01407	0.25594	0.01078	3.81049	0.05981	0.02849	0.00475	1.34924	0.00457	No	9747	N/A	conserved Plasmodium protein, unknown function		PF3D7_0611800	0.37322	0.00754	0.25939	0.00236	4.19105	0.05895	0.01629	0.00272	1.29022	0.01767	No	9747	N/A	conserved Plasmodium protein, unknown function
PF3D7_0611900	0.10579	0.10579	1.32448	0	0.06765	0.03383	1.03695	0	0.02981	0	0.86138	0	No	531	N/A	lsm12, putative		PF3D7_0611900	0.09467	0	0.05921	0	0.95162	0.03525	0	0	1.06516	0	No	531	N/A	lsm12, putative
PF3D7_0612000	0.07114	0	0.17812	0	0.04549	0	0.48087	0	0.04009	0	0.15445	0	No	255	N/A	conserved Plasmodium protein, unknown function		PF3D7_0612000	0.06366	0	0.11945	0	0.18959	0	0	0	0.23874	0	No	255	N/A	conserved Plasmodium protein, unknown function
PF3D7_0612100	1.25285	0	2.4399	0	1.3353	0.04217	4.47224	0	0.03716	0	1.26467	0	No	1971	EIF3L	eukaryotic translation initiation factor 3 subunit L, putative		PF3D7_0612100	0.82606	0	1.11952	0.0123	5.12583	0.02929	0.02833	0	1.73353	0.01844	No	1971	EIF3L	eukaryotic translation initiation factor 3 subunit L, putative
PF3D7_0612200	0.1515	0	0.15394	0.011	0.04212	0.02949	0.01336	0.01781	0.24503	0.04084	0.32179	0	No	5595	LRR6	leucine_rich repeat protein		PF3D7_0612200	0.11199	0.01179	0.03687	0.00369	0.01756	0.03511	0.25047	0.02547	0.28739	0.01105	No	5595	LRR6	leucine_rich repeat protein
PF3D7_0612300	0	0	0.10128	0	0	0	0	0	0	0	0	0	No	357	N/A	conserved protein, unknown function		PF3D7_0612300	0	0	0	0	0.16171	0	0	0	0	0	No	357	N/A	conserved protein, unknown function
PF3D7_0612400	0.06093	0	0.4577	0	0	0	0.12357	0	0	0	0	0	No	711	N/A	conserved Plasmodium protein, unknown function		PF3D7_0612400	0	0	0	0	0.0812	0	0	0	0.10225	0	No	711	N/A	conserved Plasmodium protein, unknown function
PF3D7_0612500	0.11837	0	0.29638	0	0	0.07569	0.24004	0	0	0	0.89951	0	No	366	N/A	conserved Plasmodium protein, unknown function		PF3D7_0612500	0	0	0	0	0.31547	0	0	0	0.49657	0	No	366	N/A	conserved Plasmodium protein, unknown function
PF3D7_0612600	0.14949	0	0.54899	0.02495	0.68829	0.03824	1.41473	0	0.01685	0	1.10356	0	No	1449	NCS6	cytoplasmic tRNA 2_thiolation protein 1, putative		PF3D7_0612600	0.18727	0	0.25102	0	1.29487	0	0	0.01927	0.77765	0	No	1449	NCS6	cytoplasmic tRNA 2_thiolation protein 1, putative
PF3D7_0612700	0.20748	0.08299	0.1039	0.55415	0.02654	0.07961	0.19636	1.03788	0.07016	0	0.0901	0.0901	No	1044	P12	6_cysteine protein		PF3D7_0612700	0.14853	0	0	0.02323	0.13825	0.74653	0.02674	0	0.10445	0.03482	No	1044	P12	6_cysteine protein
PF3D7_0612800	0.73757	0.03882	1.0692	0.0324	0.47166	0.02482	2.59786	0	0	0	0.885	0	No	1116	P12p	6_cysteine protein		PF3D7_0612800	0.48631	0	0.73874	0	2.17269	0.0776	0.02502	0	0.97712	0	No	1116	P12p	6_cysteine protein
PF3D7_0612900	2.71159	0	5.579	0.01754	3.03788	0.02688	6.20938	0.01421	0.13032	0	4.44983	0	No	2061	NOG1	nucleolar GTP_binding protein 1, putative		PF3D7_0612900	2.48282	0	3.05895	0.02353	5.74233	0.01401	0.09483	0	3.98584	0.03527	No	2061	NOG1	nucleolar GTP_binding protein 1, putative
PF3D7_0613000	0	0	0.0992	0	0	0	0.48206	0	0	0	0.2258	0	No	366	N/A	conserved Plasmodium protein, unknown function		PF3D7_0613000	0	0	0.01663	0	0.39596	0	0	0	0.07479	0	No	366	N/A	conserved Plasmodium protein, unknown function
PF3D7_0613100	0.16085	0	0.40275	0	0.17143	0	1.37726	0.07249	0	0	0.23283	0	No	237	N/A	conserved Plasmodium protein, unknown function		PF3D7_0613100	0.19191	0	0.12004	0	1.39327	0	0	0	0.17994	0	No	237	N/A	conserved Plasmodium protein, unknown function
PF3D7_0613200	0.35032	0	0	0	0	0.07467	0.07894	0	0	0	0.12677	0	No	183	N/A	conserved Plasmodium protein, unknown function		PF3D7_0613200	0	0	0.06536	0	0	0	0	0	0	0	No	183	N/A	conserved Plasmodium protein, unknown function
PF3D7_0613300	0.13762	0.01835	0.03063	0	0.04107	0.04694	0.0124	0	0.02585	0	0.01992	0	No	4269	ROP14	rhoptry protein ROP14		PF3D7_0613300	0.09031	0	0.03081	0	0.01223	0	0.00591	0	0.03849	0	No	4269	ROP14	rhoptry protein ROP14
PF3D7_0613400	0.50116	0.05568	1.30132	0.04648	0.17805	0.03561	1.0916	0	0.06277	0.03138	1.45084	0	No	642	N/A	apicoplast ribosomal protein L18 precursor, putative		PF3D7_0613400	0.59793	0.04983	0.34284	0	1.33569	0	0.323	0	1.77539	0.09344	No	642	N/A	apicoplast ribosomal protein L18 precursor, putative
PF3D7_0613500	0.21174	0	0.61854	0.00884	0.04739	0	0.50097	0	0	0	0.19539	0	No	4092	N/A	AP_3 complex subunit beta, putative		PF3D7_0613500	0.12316	0	0.02963	0	0.52201	0	0.00682	0	0.34643	0	No	4092	N/A	AP_3 complex subunit beta, putative
PF3D7_0613600	0.0804	0	0.23006	0	0.0661	0	0.06987	0	0	0	0.09975	0	No	3105	N/A	conserved Plasmodium protein, unknown function		PF3D7_0613600	0.07194	0.01028	0.01929	0.00643	0.10714	0	0	0.0074	0.12527	0	No	3105	N/A	conserved Plasmodium protein, unknown function
PF3D7_0613700	0.24615	0.06154	0.66769	0.03424	0.05247	0.02623	1.08155	0.01387	0	0	0.73486	0	No	2112	N/A	syntaxin binding protein, putative		PF3D7_0613700	0.42217	0	0.04592	0	1.01139	0.01367	0.02644	0	0.63679	0.03442	No	2112	N/A	syntaxin binding protein, putative
PF3D7_0613800	0.38082	0.01685	0.35722	0.01125	0.08405	0.01078	0.08657	0.00228	0.06838	0.0038	0.46098	0.01463	No	12330	ApiAP2	AP2 domain transcription factor, putative		PF3D7_0613800	0.38902	0.01508	0.08488	0.00377	0.0741	0	0.08037	0.00652	0.50614	0.00566	No	12330	ApiAP2	AP2 domain transcription factor, putative
PF3D7_0613900	1.24027	0.04693	0.15667	0	0.56591	0.01286	0.14502	0	0.31362	0.01889	0.70598	0.00728	No	6462	myoE	myosin E, putative		PF3D7_0613900	1.18781	0.024	0.37524	0.02251	0.16975	0.00893	0.22901	0	0.75375	0.03937	No	6462	myoE	myosin E, putative
PF3D7_0614000	0.24113	0	0.64848	0.06708	0.06853	0	0.61576	0.01811	0.0302	0.0151	0.69805	0.05817	No	1617	N/A	thiamin_phosphate pyrophosphorylase, putative		PF3D7_0614000	0.23974	0.02397	0.015	0	0.33918	0.01785	0	0.01727	0.4271	0	No	1617	N/A	thiamin_phosphate pyrophosphorylase, putative
PF3D7_0614100	0.07714	0	0.03863	0.01288	0.0296	0.00987	0.01043	0.02086	0.0087	0	0	0	No	2808	N/A	conserved Plasmodium protein, unknown function		PF3D7_0614100	0.02761	0	0	0	0.0514	0.03084	0.01989	0	0	0	No	2808	N/A	conserved Plasmodium protein, unknown function
PF3D7_0614200	0.22192	0	0.66151	0.03969	0.24328	0.09123	1.0501	0	0.01787	0	0.30976	0	No	2733	NAR1	cytosolic Fe_S cluster assembly factor NAR1, putative		PF3D7_0614200	0.19858	0	0.21294	0.00887	0.7499	0.01056	0	0	0.3458	0.0133	No	2733	NAR1	cytosolic Fe_S cluster assembly factor NAR1, putative
PF3D7_0614300	3.85531	0.01428	5.78007	0.04767	3.79855	0.07305	6.75659	0.13513	0.12072	0	5.34799	0.031	No	2562	MFR1	major facilitator superfamily_related transporter, putative		PF3D7_0614300	4.06314	0.01278	4.01204	0.01598	6.89771	0.04757	0.08283	0	4.64842	0.04792	No	2562	MFR1	major facilitator superfamily_related transporter, putative
PF3D7_0614400	1.97432	0	1.88324	0.04708	2.12829	0.03607	2.02097	0	0	0.03179	2.51079	0	No	768	CWF7	pre_mRNA_splicing factor CWF7, putative		PF3D7_0614400	1.31239	0.05048	1.89438	0	2.66858	0.03759	0	0	1.89316	0.18932	No	768	CWF7	pre_mRNA_splicing factor CWF7, putative
PF3D7_0614500	8.60246	0.0775	12.8721	0.09703	4.58427	0.14868	13.2018	0.07858	0.52416	0	14.4291	0	No	549	RPL19	60S ribosomal protein L19		PF3D7_0614500	7.73238	0.10402	5.14025	0.02169	14.9751	0	0.22477	0	14.3704	0.03251	No	549	RPL19	60S ribosomal protein L19
PF3D7_0614600	0	0	0.0196	0	0.01502	0.03003	0	0.04762	0	0	0	0.05098	No	1845	N/A	conserved Plasmodium protein, unknown function		PF3D7_0614600	0	0	0	0.01314	0	0.03129	0	0	0	0	No	1845	N/A	conserved Plasmodium protein, unknown function
PF3D7_0614700	0.02247	0	0.11253	0	0.01437	0	0	0	0	0	0	0	No	1815	N/A	conserved Plasmodium protein, unknown function		PF3D7_0614700	0.06032	0	0.01258	0	0	0	0	0	0	0	No	1815	N/A	conserved Plasmodium protein, unknown function
PF3D7_0614800	0.23079	0	1.04567	0	0	0.04217	1.13663	0	0.05575	0	1.14536	0	No	1314	N/A	endonuclease III homologue, putative		PF3D7_0614800	0	0	0	0	1.12036	0	0.02125	0	0.63624	0	No	1314	N/A	endonuclease III homologue, putative
PF3D7_0614900	0.05738	0.02295	0.06705	0	0.02936	0.04403	0.00776	0	0	0	0.04983	0	No	3291	N/A	conserved Plasmodium membrane protein, unknown function		PF3D7_0614900	0.04108	0.03081	0.02569	0.00642	0.06882	0.00765	0	0	0.07703	0	No	3291	N/A	conserved Plasmodium membrane protein, unknown function
PF3D7_0615000	0.39295	0	0.49195	0	0.37692	0	0.79687	0	0	0	0.53323	0	No	441	N/A	conserved Plasmodium protein, unknown function		PF3D7_0615000	0.61533	0	0.65981	0	0.72001	0	0.12663	0	0.41212	0	No	441	N/A	conserved Plasmodium protein, unknown function
PF3D7_0615100	0.03335	0	0.08351	0.02784	0	0.04265	0	0.02254	0	0	0.14482	0.14482	No	1299	ENR	enoyl_acyl carrier reductase		PF3D7_0615100	0	0.02984	0	0.01867	0	0	0	0	0.05596	0.02798	No	1299	ENR	enoyl_acyl carrier reductase
PF3D7_0615200	0.01927	0	0	0.01608	0	0.02465	0	0	0	0.01086	0	0.04184	No	1134	N/A	conserved Plasmodium protein, unknown function		PF3D7_0615200	0	0	0	0	0	0	0	0	0.03234	0	No	1134	N/A	conserved Plasmodium protein, unknown function
PF3D7_0615300	0.03301	0.0165	0.0551	0	0	0.02111	0.02231	0	0	0	0.03583	0	No	2625	GWT1	GPI_anchored wall transfer protein 1, putative		PF3D7_0615300	0	0	0	0	0.09897	0	0	0	0.02769	0.01385	No	2625	GWT1	GPI_anchored wall transfer protein 1, putative
PF3D7_0615400	0.82707	0.0047	1.21979	0	0.84743	0.00601	1.75983	0.01588	0.03443	0	1.12745	0.0051	No	8190	N/A	ribonuclease, putative		PF3D7_0615400	0.67701	0.00421	0.92847	0.01315	1.65323	0.00313	0.0212	0.00303	1.13553	0.00394	No	8190	N/A	ribonuclease, putative
PF3D7_0615500	0.24545	0.02045	0.30729	0	0.11772	0	0.09679	0	0.01153	0.03459	0.26647	0.02221	No	2118	CRK5	cdc2_related protein kinase 5		PF3D7_0615500	0.20133	0	0.04579	0	0.0954	0	0.01318	0.01318	0.27459	0	No	2118	CRK5	cdc2_related protein kinase 5
PF3D7_0615600	0.60438	0	0.89185	0.00807	0.89357	0.01237	1.44137	0.01634	0.03815	0.00273	0.65613	0	No	7587	N/A	conserved Plasmodium protein, unknown function		PF3D7_0615600	0.48025	0.00433	0.93637	0.00271	1.40463	0	0.03428	0	0.73833	0.00406	No	7587	N/A	conserved Plasmodium protein, unknown function
PF3D7_0615700	0.44662	0	1.1183	0	0.17576	0.02197	0.95217	0	0.01936	0	0.67134	0.0373	No	471	N/A	RNA and export factor binding protein, putative		PF3D7_0615700	0.64559	0.06148	0.36536	0	0.73252	0	0	0	0.77828	0.08648	No	471	N/A	RNA and export factor binding protein, putative
PF3D7_0615800	0.045	0	0.33802	0.03756	0.05755	0.00719	0.25855	0	0.00634	0	0.26868	0	No	3558	N/A	conserved Plasmodium protein, unknown function		PF3D7_0615800	0.07047	0	0.0063	0	0.32231	0	0.0145	0	0.26429	0	No	3558	N/A	conserved Plasmodium protein, unknown function
PF3D7_0615900	0.27171	0	1.83426	0.10005	0.02044	0.04088	1.05882	0.10804	0.19368	0.00901	0.71141	0.01735	No	5421	N/A	conserved Plasmodium protein, unknown function		PF3D7_0615900	0.19308	0	0.00895	0.04473	1.05963	0	0.37084	0.05151	0.63029	0	No	5421	N/A	conserved Plasmodium protein, unknown function
PF3D7_0616000	0.41539	0.02443	2.77356	0	0.17188	0.03125	3.51816	0.03303	0.26166	0	2.3078	0	No	1494	PDXK	pyridoxal kinase		PF3D7_0616000	0.50289	0	0.08206	0	3.79341	0.01628	0.28347	0.06299	3.03419	0	No	1494	PDXK	pyridoxal kinase
PF3D7_0616100	0.27247	0	0.22741	0	0.08712	0	0.27627	0	0.03839	0	0.51764	0	No	444	N/A	conserved Plasmodium protein, unknown function		PF3D7_0616100	0.12191	0	0.07625	0	0.72618	0	0	0	0.40006	0	No	444	N/A	conserved Plasmodium protein, unknown function
PF3D7_0616200	0.05756	0	0.51243	0.01601	0	0	0.32424	0.02594	0.06488	0	0.18746	0	No	1776	NDC80	kinetochore protein NDC80, putative		PF3D7_0616200	0.0515	0	0	0	0.31959	0.02557	0.02473	0	0.38635	0.0161	No	1776	NDC80	kinetochore protein NDC80, putative
PF3D7_0616300	0.06334	0	0.26431	0.10573	0.08101	0.0405	0.34251	0	0	0	0.41256	0	No	684	N/A	conserved Plasmodium protein, unknown function		PF3D7_0616300	0.11335	0	0.3545	0	0.46421	0.0422	0	0.04082	0.21257	0	No	684	N/A	conserved Plasmodium protein, unknown function
PF3D7_0616400	0.05154	0	0.19359	0	0.02197	0	0.19744	0	0.01453	0	0.16787	0	No	5043	N/A	conserved Plasmodium protein, unknown function		PF3D7_0616400	0.02306	0	0.0577	0	0.19461	0	0	0	0.07208	0	No	5043	N/A	conserved Plasmodium protein, unknown function
PF3D7_0616500	0.02105	0.01053	0.12299	0.00878	0.01346	0.00673	0.07115	0	0.00593	0	0.06856	0	No	4116	TLP	TRAP_like protein		PF3D7_0616500	0.01884	0.00942	0.02356	0	0.08416	0	0	0	0.17662	0.00883	No	4116	TLP	TRAP_like protein
PF3D7_0616600	0	0	0.11552	0	0.01475	0	0.04678	0	0	0	0.1753	0	No	1878	N/A	conserved protein, unknown function		PF3D7_0616600	0.04128	0	0	0	0.06148	0	0	0	0.15484	0	No	1878	N/A	conserved protein, unknown function
PF3D7_0616700	0.02793	0	0.60613	0	0.05359	0.03572	0.3021	0	0.01574	0	0.30323	0	No	1551	N/A	ras GTPAse, putative		PF3D7_0616700	0.09998	0	0	0	0.29778	0	0	0	0.11718	0	No	1551	N/A	ras GTPAse, putative
PF3D7_0616800	0.80227	0	1.91643	0.09236	0.08845	0	2.97338	0.0374	0	0	1.71187	0.06007	No	1566	MQO	malate:quinone oxidoreductase, putative		PF3D7_0616800	0.59411	0	0.2942	0	3.44693	0.03687	0.05349	0	1.83368	0.02321	No	1566	MQO	malate:quinone oxidoreductase, putative
PF3D7_0616900	0.08739	0	0.33733	0	0.12574	0.05588	1.08545	0.02954	0	0	0.29647	0	No	3966	N/A	conserved Plasmodium protein, unknown function		PF3D7_0616900	0.04887	0	0.16508	0	1.09902	0	0	0	0.19247	0	No	3966	N/A	conserved Plasmodium protein, unknown function
PF3D7_0617000	1.68094	0	3.57118	0.06377	1.71012	0	9.29682	0.15495	0.02153	0	4.52064	0.1659	No	1134	TOM40	mitochondrial import receptor subunit TOM40, putative		PF3D7_0617000	2.15366	0	1.83892	0	9.13827	0.33091	0.09849	0.02462	4.16696	0.06411	No	1134	TOM40	mitochondrial import receptor subunit TOM40, putative
PF3D7_0617100	1.10271	0.00959	2.01679	0.01601	1.36741	0.0184	3.16314	0.01296	0.01081	0	2.11318	0	No	3711	N/A	AP_2 complex subunit alpha, putative		PF3D7_0617100	0.87519	0	1.34712	0.0161	2.79202	0.01278	0.01236	0	2.18833	0	No	3711	N/A	AP_2 complex subunit alpha, putative
PF3D7_0617200	3.20047	0.02319	5.47793	0	2.16529	0.04449	6.85093	0.01568	0.19607	0	4.43121	0.02518	No	1341	N/A	conserved Plasmodium protein, unknown function		PF3D7_0617200	3.1544	0.04151	2.025	0	7.09281	0	0.04484	0	5.85705	0.01946	No	1341	N/A	conserved Plasmodium protein, unknown function
PF3D7_0617300	0.38979	0	0.1859	0	0	0	0.07528	0	0	0	0.42316	0	No	420	N/A	conserved Plasmodium protein, unknown function		PF3D7_0617300	0.34879	0	0.187	0	0.14841	0	0	0	0.18688	0	No	420	N/A	conserved Plasmodium protein, unknown function
PF3D7_0617400	0.34662	0.04139	0.12522	0.0475	0.41354	0.03308	0.02448	0.01049	0.04665	0.00583	0.12356	0.0337	No	7185	VAR	erythrocyte membrane protein 1, PfEMP1		PF3D7_0617400	0.31479	0.06018	0.41987	0.00579	0.06549	0.04481	0.06669	0.01334	0.1606	0.03907	No	7185	VAR	erythrocyte membrane protein 1, PfEMP1
PF3D7_0617500	0	0	0	0.18832	0	0.08657	0	0	0	0.02543	0	0.04899	Yes	960	RIF	rifin, pseudogene		PF3D7_0617500	0	0.16152	0	0	0	0.03007	0	0	0	0	Yes	960	RIF	rifin, pseudogene
PF3D7_0617600	0.12906	0	0.17953	0	0.02751	0.08253	0.05816	0	0.02425	0	0.32693	0	No	909	N/A	stevor		PF3D7_0617600	0.0385	0	0.02408	0	0.14333	0.02867	0	0	0.10829	0	No	909	N/A	stevor
PF3D7_0617700	0	0	0	0	0.07303	0.12172	0	0.02573	0	0	0	0	No	996	RIF	rifin		PF3D7_0617700	0.03406	0.03406	0	0.02131	0.02537	0	0	0	0	0	No	996	RIF	rifin
PF3D7_0617800	163.626	0	168.285	0	37.1468	0	42.8632	0	11.6273	0.12239	195.551	0	No	399	H2A	histone H2A		PF3D7_0617800	147.68	0.09716	37.861	0.06077	37.6195	0	15.0454	0	204.61	0	No	399	H2A	histone H2A
PF3D7_0617900	64.5091	0	75.2197	1.14369	39.4325	1.21331	49.4496	0.57002	5.82214	0.5941	91.0874	1.37318	No	411	H3.3	histone H3 variant		PF3D7_0617900	59.0449	1.03753	40.5905	0.88497	49.7951	0.49163	7.13323	0.40761	90.5623	0.79596	No	411	H3.3	histone H3 variant
PF3D7_0618000	0.39912	0	0.13627	0	0.13922	0.0348	0.01226	0.01226	0.01023	0	0.05908	0	No	2388	N/A	conserved Plasmodium membrane protein, unknown function		PF3D7_0618000	0.40584	0	0.05077	0	0	0.01209	0.03508	0	0.16744	0	No	2388	N/A	conserved Plasmodium membrane protein, unknown function
PF3D7_0618100	0.05823	0.01941	0.1782	0	0.01241	0.02482	0.11808	0	0	0	0.12643	0.02107	No	2232	N/A	conserved Plasmodium protein, unknown function		PF3D7_0618100	0	0.01737	0	0	0.05173	0	0.01251	0	0.04886	0	No	2232	N/A	conserved Plasmodium protein, unknown function
PF3D7_0618200	1.99304	0	2.05743	0.04378	1.44221	0	5.03447	0.10636	0.08868	0	4.15652	0.05694	No	600	N/A	conserved Plasmodium protein, unknown function		PF3D7_0618200	1.87728	0.04693	1.35038	0	5.27691	0.03495	0.06761	0	3.8285	0	No	600	N/A	conserved Plasmodium protein, unknown function
PF3D7_0618300	18.9576	0.06515	30.1772	0.05437	28.7037	0.04166	68.8748	0.13211	5.32408	0.03672	33.3816	0.07072	No	447	N/A	60S ribosomal protein L27a, putative		PF3D7_0618300	16.2642	0.05829	31.796	0.07293	66.4563	0.17363	4.07276	0	37.2233	0	No	447	N/A	60S ribosomal protein L27a, putative
PF3D7_0618400	0	0.01836	0	0	0.05869	0	0	0	0	0	0	0	No	1797	N/A	conserved Plasmodium membrane protein, unknown function		PF3D7_0618400	0	0	0	0	0	0	0	0	0	0	No	1797	N/A	conserved Plasmodium membrane protein, unknown function
PF3D7_0618500	0.09198	0.04599	0.30708	0.15354	0.11764	0	0.06218	0.15544	0	0.02592	0.59912	0.04993	No	942	MDH	malate dehydrogenase		PF3D7_0618500	0.04115	0.08231	0.15445	0	0	0.06129	0.05928	0	0.50163	0.03859	No	942	MDH	malate dehydrogenase
PF3D7_0618600	0.04668	0	0.4286	0	0.02985	0.01493	0.72581	0	0	0	0.30408	0	No	825	ROM10	rhomboid protease ROM10		PF3D7_0618600	0	0	0.01306	0	0.63766	0	0	0	0.41127	0	No	825	ROM10	rhomboid protease ROM10
PF3D7_0618700	0.09169	0	0.34436	0	0.14658	0	0.43385	0	0	0	0.09954	0	No	855	N/A	trafficking protein particle complex subunit 6A, putative		PF3D7_0618700	0.12307	0	0.02566	0	0.48873	0	0	0	0.30771	0	No	855	N/A	trafficking protein particle complex subunit 6A, putative
PF3D7_0618800	0	0	0.14681	0.03146	0.01607	0.0241	0.01699	0	0	0	0.08184	0	No	3078	N/A	conserved Plasmodium protein, unknown function		PF3D7_0618800	0	0	0	0	0.05023	0	0	0	0.01054	0	No	3078	N/A	conserved Plasmodium protein, unknown function
PF3D7_0618900	0.01179	0	0.09842	0.01968	0.03016	0.00754	0.0558	0.00797	0	0	0.0128	0	No	2190	GPI1	phosphatidylinositol N_acetylglucosaminyltransferase subunit GPI1		PF3D7_0618900	0.03165	0	0.0066	0	0.02357	0	0	0	0.02968	0	No	2190	GPI1	phosphatidylinositol N_acetylglucosaminyltransferase subunit GPI1
PF3D7_0619000	0.46761	0.01776	1.33389	0.01976	0.70783	0.03028	1.86057	0.02801	0.06005	0	1.32374	0	No	5391	N/A	conserved protein, unknown function		PF3D7_0619000	0.34958	0.01059	0.53671	0.00994	1.78266	0.01578	0.0763	0.00381	1.29125	0.0298	No	5391	N/A	conserved protein, unknown function
PF3D7_0619100	0.16561	0	0.58052	0	0.06354	0	0.403	0	0	0	0.07191	0	No	1002	N/A	conserved Plasmodium protein, unknown function		PF3D7_0619100	0.05928	0	0.11123	0	0.30896	0	0	0	0.30569	0	No	1002	N/A	conserved Plasmodium protein, unknown function
PF3D7_0619200	0.75332	0	0.76728	0	1.3309	0.00817	2.59793	0.02589	0.03598	0	0.80395	0.01386	No	3189	N/A	conserved Plasmodium protein, unknown function		PF3D7_0619200	0.67409	0	1.0291	0.05717	2.33955	0.01701	0.0576	0	0.80346	0.02143	No	3189	N/A	conserved Plasmodium protein, unknown function
PF3D7_0619300	0	0	0.0938	0	0.01239	0.03717	0.11526	0.00262	0	0	0.08414	0	No	10857	N/A	conserved Plasmodium protein, unknown function		PF3D7_0619300	0.0104	0.00347	0	0.00868	0.11103	0.00516	0.005	0	0.09755	0.0065	No	10857	N/A	conserved Plasmodium protein, unknown function
PF3D7_0619400	4.81726	0.0165	7.28397	0.01377	5.71801	0.03165	20.185	0.07806	0.21386	0	11.1399	0.05373	No	2487	N/A	cell division cycle protein 48 homologue, putative		PF3D7_0619400	3.61677	0	6.01123	0	20.0389	0.08794	0.27645	0	10.9628	0.05537	No	2487	N/A	cell division cycle protein 48 homologue, putative
PF3D7_0619500	0.19697	0	0.43262	0.00865	0.1591	0.00663	1.0091	0.02102	0.00584	0	0.19132	0.02251	No	4179	ACS12	acyl_CoA synthetase		PF3D7_0619500	0.14842	0	0.10444	0.0058	0.89795	0.00691	0	0	0.24354	0	No	4179	ACS12	acyl_CoA synthetase
PF3D7_0619600	0.01656	0	0.2488	0	0	0	0.08956	0.02239	0	0	0.03596	0	No	2616	N/A	conserved Plasmodium protein, unknown function		PF3D7_0619600	0	0	0	0	0.20965	0	0	0	0.02779	0	No	2616	N/A	conserved Plasmodium protein, unknown function
PF3D7_0619700	0.05932	0	0.03301	0	0.01264	0.01264	0.0802	0	0	0	0.08586	0	No	1902	N/A	conserved Plasmodium protein, unknown function		PF3D7_0619700	0.01769	0	0.02213	0	0.0527	0	0	0	0.09954	0	No	1902	N/A	conserved Plasmodium protein, unknown function
PF3D7_0619800	0.05591	0	0.28934	0	0.07151	0.02145	0.37797	0.0189	0.0063	0	0.09712	0	No	7593	N/A	conserved Plasmodium membrane protein, unknown function		PF3D7_0619800	0.07005	0	0.04381	0.00313	0.3055	0.00373	0.0036	0.0036	0.09383	0	No	7593	N/A	conserved Plasmodium membrane protein, unknown function
PF3D7_0619900	0.80227	0	0.56658	0	0.27625	0	2.00239	0	0.06957	0	1.00494	0	No	702	SF3A2	splicing factor 3A subunit 2, putative		PF3D7_0619900	0.497	0	0.20725	0	1.23358	0	0	0	0.88024	0	No	702	SF3A2	splicing factor 3A subunit 2, putative
PF3D7_0620000	0	0	0.1191	0.04764	0	0.05475	0	0	0	0	0.03098	0	No	1518	PSOP25	secreted ookinete protein 25, putative		PF3D7_0620000	0.02554	0	0.01597	0	0	0	0	0	0.07184	0.02395	No	1518	PSOP25	secreted ookinete protein 25, putative
PF3D7_0620100	0.08699	0.08699	0.43564	0	0	0	0.11761	0	0	0	0	0	No	393	N/A	conserved Plasmodium protein, unknown function		PF3D7_0620100	0.07784	0	0	0	0.05796	0	0	0	0	0	No	393	N/A	conserved Plasmodium protein, unknown function
PF3D7_0620200	0	0	0.0744	0	0	0	0	0	0	0	0	0	No	972	N/A	conserved Plasmodium protein, unknown function		PF3D7_0620200	0	0	0	0	0.0297	0	0	0	0.0374	0	No	972	N/A	conserved Plasmodium protein, unknown function
PF3D7_0620300	0.05283	0	0.11759	0	0	0	0.04762	0	0	0	0.03824	0	No	2460	N/A	conserved Plasmodium protein, unknown function		PF3D7_0620300	0.01576	0	0.00986	0	0.09387	0	0	0	0	0	No	2460	N/A	conserved Plasmodium protein, unknown function
PF3D7_0620400	0.16472	0	0	0	0	0.01756	0	0.16702	0.01547	0	0.08941	0	No	1578	MSP10	merozoite surface protein 10		PF3D7_0620400	0.27023	0	0.10756	0	0	0.21951	0	0	0.0691	0.02303	No	1578	MSP10	merozoite surface protein 10
PF3D7_0620500	0.48801	0.02218	1.12937	0.03703	0.83693	0	1.06464	0	0.05001	0	0.89102	0	No	1953	N/A	cleavage stimulation factor subunit 1, putative		PF3D7_0620500	0.83368	0	0.58354	0	1.37456	0.01478	0.07148	0	1.41449	0	No	1953	N/A	cleavage stimulation factor subunit 1, putative
PF3D7_0620600	0	0	0.24514	0	0	0.0313	0.06618	0	0.02759	0	0.05314	0	No	885	N/A	conserved Plasmodium protein, unknown function		PF3D7_0620600	0.0438	0	0.0274	0	0.16308	0	0	0	0.04107	0	No	885	N/A	conserved Plasmodium protein, unknown function
PF3D7_0620700	0	0	0	0.0332	0.02544	0.05088	0.02689	0	0	0	0.12956	0	No	1089	N/A	DnaJ protein, putative		PF3D7_0620700	0.0356	0	0	0	0	0	0	0	0.03338	0	No	1089	N/A	DnaJ protein, putative
PF3D7_0620800	0	0	0.5022	0	0.76955	0.38478	0.81347	1.22021	0	0	1.95964	0.65321	No	72	N/A	tRNA Alanine		PF3D7_0620800	1.61525	1.07683	0	0.33678	2.00456	1.20274	0	0	1.00969	0.50484	No	72	N/A	tRNA Alanine
PF3D7_0620900	0	0	0.8928	0	0.34202	0.34202	11.9309	0	0	0	5.80633	0	No	81	N/A	tRNA Leucine		PF3D7_0620900	0	0.95718	0.89808	0	13.1856	0	0.34471	0	4.93625	0	No	81	N/A	tRNA Leucine
PF3D7_0621000	0.01709	0	0.44217	0	0	0.01093	0.23105	0	0	0	0.09276	0	No	2535	N/A	conserved Plasmodium protein, unknown function		PF3D7_0621000	0.06117	0	0	0	0.33022	0	0	0	0.07169	0	No	2535	N/A	conserved Plasmodium protein, unknown function
PF3D7_0621100	0.10657	0	0.19569	0	0.04089	0.01363	0.05043	0	0.01802	0	0.19669	0	No	4065	N/A	conserved Plasmodium protein, unknown function		PF3D7_0621100	0.07629	0	0.02983	0	0.05681	0	0	0	0.12519	0	No	4065	N/A	conserved Plasmodium protein, unknown function
PF3D7_0621200	18.1227	0	35.0008	0.15964	12.5371	0	98.2954	0.16162	1.9135	0	35.8185	0.05191	No	906	PDX1	pyridoxine biosynthesis protein PDX1		PF3D7_0621200	15.3181	0	12.9537	0.02676	93.957	0.38233	2.18811	0.06164	37.5122	0.08024	No	906	PDX1	pyridoxine biosynthesis protein PDX1
PF3D7_0621300	0.61837	0.01819	1.03223	0.01518	0.54663	0.03489	1.15566	0	0.05125	0	0.82927	0	No	2382	N/A	mRNA binding Pumilio_homology domain protein, putative		PF3D7_0621300	0.6998	0	0.45809	0.01018	1.30877	0	0	0	0.68669	0.01526	No	2382	N/A	mRNA binding Pumilio_homology domain protein, putative
PF3D7_0621350	0	0.13975	0	0.2916	0	0.04468	0	0.04723	0	0	0	0.07586	No	417	SYS1	protein SYS1, putative		PF3D7_0621350	0	0.18758	0	0	0	0.09312	0	0	0	0.11725	No	417	SYS1	protein SYS1, putative
PF3D7_0621400	0.8469	0.04343	0.145	0.01812	0.37494	0.01389	0.11743	0.3523	0	0	0.42434	0.11787	No	1995	ALV7	Pf77 protein		PF3D7_0621400	0.44693	0.03886	0.29171	0.04862	0.07235	0.3762	0.05598	0	0.34618	0.12754	No	1995	ALV7	Pf77 protein
PF3D7_0621500	0	0.04198	0.21022	0	0.05369	0.02684	0.25539	0.22702	0	0	0.09115	0.04557	No	1032	RPP1	ribonuclease P/MRP protein subunit RPP1, putative		PF3D7_0621500	0	0.03756	0	0.0235	0.02797	0.11188	0	0	0.10566	0.03522	No	1032	RPP1	ribonuclease P/MRP protein subunit RPP1, putative
PF3D7_0621600	0	0	0	0	0	0	0.35713	0.71427	0	0	0	1.1471	No	82	N/A	tRNA Serine		PF3D7_0621600	0	0.94551	0	0	0	0	0	0	0	0	No	82	N/A	tRNA Serine
PF3D7_0621700	0.07517	0	0.49494	0.02788	0.05341	0.01068	0.49683	0.01129	0	0	0.30828	0	No	4851	N/A	conserved Plasmodium protein, unknown function		PF3D7_0621700	0.04484	0.00747	0.03272	0	0.48972	0.04452	0	0	0.38542	0.00701	No	4851	N/A	conserved Plasmodium protein, unknown function
PF3D7_0621800	14.6996	0	17.9634	0	17.346	0.10642	30.1849	0.11249	1.78206	0.03126	21.1972	0.12044	No	555	N/A	nascent polypeptide_associated complex subunit alpha, putative		PF3D7_0621800	13.6003	0.14891	16.7346	0.06209	28.4592	0.07392	1.07253	0	23.4568	0	No	555	N/A	nascent polypeptide_associated complex subunit alpha, putative
PF3D7_0621900	1.11512	0.03717	1.81489	0.06205	1.60447	0.03565	3.50515	0.03769	0.0838	0	1.87641	0.02018	No	2331	SRP68	signal recognition particle subunit SRP68, putative		PF3D7_0621900	1.44686	0.04989	1.45634	0.0208	4.32181	0.01238	0.02396	0	1.63733	0.01559	No	2331	SRP68	signal recognition particle subunit SRP68, putative
PF3D7_0622000	0	0.08841	0.14758	0	0.19788	0.02827	1.13554	0	0	0	0.28795	0	No	639	N/A	conserved Plasmodium protein, unknown function		PF3D7_0622000	0	0	0.02474	0	1.2371	0	0.05698	0	0.18545	0	No	639	N/A	conserved Plasmodium protein, unknown function
PF3D7_0622100	0.08615	0	0.08988	0.01798	0.03443	0.01377	0.02184	0	0	0	0.02338	0	No	4023	N/A	conserved Plasmodium protein, unknown function		PF3D7_0622100	0.02891	0.00964	0.0663	0	0.04305	0	0.00694	0	0.04518	0.03614	No	4023	N/A	conserved Plasmodium protein, unknown function
PF3D7_0622200	1.42563	0	1.8758	0	1.6839	0.10725	3.62803	0.11338	0.37812	0.00945	2.34883	0.05462	No	2583	N/A	radical SAM protein, putative		PF3D7_0622200	1.38075	0.01501	1.65221	0.00939	3.35258	0.0447	0.29186	0.01081	1.6746	0	No	2583	N/A	radical SAM protein, putative
PF3D7_0622300	0.09846	0	0.14088	0	0.07196	0.00899	0.1141	0.00951	0	0	0.10689	0	No	2505	N/A	vacuolar transporter chaperone, putative		PF3D7_0622300	0.06293	0	0.02362	0	0.04686	0	0	0	0.10621	0	No	2505	N/A	vacuolar transporter chaperone, putative
PF3D7_0622400	0	0	0.2803	0	0	0	2.19448	0	0	0	0.60764	0	No	387	N/A	conserved Apicomplexan protein, unknown function		PF3D7_0622400	0	0	0	0	1.11883	0	0	0	0.3757	0	No	387	N/A	conserved Apicomplexan protein, unknown function
PF3D7_0622500	0.0332	0.0332	0.30478	0.05541	0	0.02123	0.33661	0	0	0	0.07208	0	No	1305	N/A	RNA methyltransferase, putative		PF3D7_0622500	0.11882	0	0.03716	0	0.30967	0	0.0214	0	0.36209	0	No	1305	N/A	RNA methyltransferase, putative
PF3D7_0622600	0	0	0.10526	0	0.08065	0.08065	0	0	0	0	0	0	No	291	QCR9	cytochrome b_c1 complex subunit 9, putative		PF3D7_0622600	0	0.05643	0	0	0.08403	0	0	0	0.05291	0	No	291	QCR9	cytochrome b_c1 complex subunit 9, putative
PF3D7_0622700	0	0	0.1947	0	0.06393	0	0.18022	0	0	0.01878	0.10853	0	No	1146	N/A	conserved Plasmodium membrane protein, unknown function		PF3D7_0622700	0	0	0	0	0.26645	0	0	0.02148	0.05592	0	No	1146	N/A	conserved Plasmodium membrane protein, unknown function
PF3D7_0622800	2.84228	0.02992	4.12024	0.03329	7.18107	0.06378	30.7816	0.06741	0.08993	0.02248	5.08856	0.02165	No	4344	N/A	leucine__tRNA ligase, putative		PF3D7_0622800	2.2667	0.04462	7.45751	0.08373	31.1848	0.11296	0.0707	0.02571	5.53096	0.05021	No	4344	N/A	leucine__tRNA ligase, putative
PF3D7_0622900	1.87222	0.00726	0.86005	0	1.38287	0.00464	0.80938	0	0.09407	0	0.59085	0	No	5970	AP2-SP3	AP2 domain transcription factor AP2_SP3, putative		PF3D7_0622900	1.53246	0	1.29161	0.00812	0.80747	0.00484	0.02338	0.00468	0.68801	0.00609	No	5970	AP2-SP3	AP2 domain transcription factor AP2_SP3, putative
PF3D7_0623000	0.6564	0.2735	1.57507	0.02283	0.5072	0.27984	2.311	0.03698	0.03083	0.01541	1.84087	0.11877	No	1584	CS	chorismate synthase		PF3D7_0623000	0.48947	0.07342	0.24493	0.10716	2.60593	0.05467	0.05288	0	1.308	0.06884	No	1584	CS	chorismate synthase
PF3D7_0623100	2.859	0.02134	4.62996	0.03562	4.48201	0.0614	4.68733	0.07211	0.42088	0	4.3777	0.02316	No	2361	NAB2	nuclear polyadenylated RNA_binding protein NAB2, putative		PF3D7_0623100	2.57739	0	4.54987	0.02388	5.18176	0.04976	0.35753	0	4.22472	0.04475	No	2361	NAB2	nuclear polyadenylated RNA_binding protein NAB2, putative
PF3D7_0623200	0.58229	0	1.29599	0.0324	0.7199	0	1.65318	0	0	0	1.09571	0	No	1116	FNR	ferredoxin__NADP reductase		PF3D7_0623200	0.31263	0	0.71701	0	1.65538	0	0	0	1.13997	0	No	1116	FNR	ferredoxin__NADP reductase
PF3D7_0623300	0.03761	0.07521	0.03139	0.09416	0	0.12024	0.20337	0.10168	0	0	0.36743	0.12248	No	711	N/A	EGF_like membrane protein, putative		PF3D7_0623300	0.0673	0	0	0.06315	0.05011	0.05011	0	0	0.12621	0	No	711	N/A	EGF_like membrane protein, putative
PF3D7_0623400	0	0	0	0	0	0.0863	0	0	0	0	0.07326	0	No	1284	PlasMei2	MEI2_like RNA_binding protein, putative		PF3D7_0623400	0	0	0	0	0	0	0	0	0	0	No	1284	PlasMei2	MEI2_like RNA_binding protein, putative
PF3D7_0623500	0.31215	0	0.68855	0.01861	0.54182	0.04277	0.34666	0	0.01257	0	0.33888	0	No	801	SOD2	superoxide dismutase [Fe]		PF3D7_0623500	0.25937	0	0.52415	0	0.20799	0	0.01437	0	0.57993	0.03742	No	801	SOD2	superoxide dismutase [Fe]
PF3D7_0623600	2.17482	0.21748	3.14025	0.07261	3.47689	0.1808	2.71974	0.07351	0.02452	0.07355	3.21097	0.02361	No	1848	N/A	transcription or splicing factor_like protein, putative		PF3D7_0623600	2.00446	0.23353	2.99449	0.09738	2.92715	0.07245	0.05607	0.02803	2.75535	0.01825	No	1848	N/A	transcription or splicing factor_like protein, putative
PF3D7_0623700	0.17765	0.01269	0.38128	0	0.11361	0.00811	0.72054	0.03431	0.02146	0	0.3444	0	No	3414	SUV3	ATP_dependent RNA helicase SUV3, putative		PF3D7_0623700	0.18168	0	0.10654	0.01421	0.72714	0.02537	0	0	0.25553	0.01065	No	3414	SUV3	ATP_dependent RNA helicase SUV3, putative
PF3D7_0623800	6.81508	0.05404	2.4306	0.06014	6.92309	0.13823	3.00359	0.05277	3.44178	0.06768	3.2006	0.06519	No	7215	TKL4	tyrosine kinase_like protein, putative		PF3D7_0623800	4.95387	0.0591	6.59386	0.09074	2.99259	0.04401	3.23525	0.03483	3.15375	0.07557	No	7215	TKL4	tyrosine kinase_like protein, putative
PF3D7_0623900	0.99936	0.1499	1.50138	0.04171	0.76689	0	1.89153	0.13511	0.02816	0	1.19341	0.27123	No	867	N/A	ribonuclease H2 subunit A, putative		PF3D7_0623900	0.80483	0	0.58732	0.02797	1.26516	0.33294	0.09661	0.0322	1.17389	0.08385	No	867	N/A	ribonuclease H2 subunit A, putative
PF3D7_0624000	11.8976	0.02923	14.273	0	11.1227	0	26.7359	0	0.36247	0	18.1524	0	No	1482	HK	hexokinase		PF3D7_0624000	11.6664	0.02616	10.8151	0	27.3465	0.03896	0.48985	0	18.5423	0.04905	No	1482	HK	hexokinase
PF3D7_0624100	0.16599	0	0.38098	0.58878	0.07961	0.02654	0.25246	0.39271	0	0	0.13515	0.36039	No	819	N/A	conserved Plasmodium protein, unknown function		PF3D7_0624100	0.22279	0.18566	0.18581	0	0.0553	0.1659	0	0	0.17408	0.31335	No	819	N/A	conserved Plasmodium protein, unknown function
PF3D7_0624200	0.09501	0	0.73347	0.01982	0.03038	0	0.67433	0.03211	0	0	0.59305	0	No	1026	N/A	conserved Plasmodium protein, unknown function		PF3D7_0624200	0.17003	0	0.01329	0	0.7438	0	0.03062	0	0.45834	0	No	1026	N/A	conserved Plasmodium protein, unknown function
PF3D7_0624300	0.07106	0	0.15816	0	0.01515	0	0.24017	0	0	0	0.23143	0.02571	No	558	N/A	CPW_WPC family protein		PF3D7_0624300	0.04239	0	0.01326	0	0.33143	0	0	0	0.33785	0	No	558	N/A	CPW_WPC family protein
PF3D7_0624400	0.59378	0	1.46695	0	0.41009	0	2.21564	0.04817	0.02677	0	1.21188	0	No	1824	N/A	conserved Plasmodium protein, unknown function		PF3D7_0624400	0.36131	0.02125	0.23929	0.02659	2.08897	0	0.01531	0	1.25547	0	No	1824	N/A	conserved Plasmodium protein, unknown function
PF3D7_0624500	0.48136	0.48136	0.6696	0	0.71825	0.10261	0.65078	0	0.2713	0	1.7419	0.17419	No	270	APC11	anaphase_promoting complex subunit 11, putative		PF3D7_0624500	0.28715	0.14358	0	0.08981	0.21382	0	0	0	0.26925	0.40387	No	270	APC11	anaphase_promoting complex subunit 11, putative
PF3D7_0624600	6.89122	0.0584	6.07512	0.06204	10.226	0.10185	18.5866	0.10408	0.40396	0	10.0691	0.09798	No	8160	ISWI	SNF2 helicase, putative		PF3D7_0624600	5.32081	0.09977	9.86861	0.0208	18.1154	0.10966	0.32849	0.00342	9.497	0.049	No	8160	ISWI	SNF2 helicase, putative
PF3D7_0624700	0	0	0.02865	0	0	0	0	0.06962	0	0	0	0	No	744	N/A	N_acetylglucosaminylphosphatidylinositol deacetylase, putative		PF3D7_0624700	0.03072	0	0	0.01921	0.02287	0.09149	0	0	0.0576	0.0576	No	744	N/A	N_acetylglucosaminylphosphatidylinositol deacetylase, putative
PF3D7_0624800	0	0.02759	0	0	0.0441	0	0	0	0	0	0.02995	0	No	1875	N/A	conserved Plasmodium protein, unknown function		PF3D7_0624800	0	0	0	0.00772	0	0	0	0	0.01157	0	No	1875	N/A	conserved Plasmodium protein, unknown function
PF3D7_0624900	0	0	0	0	0.01075	0	0	0	0	0	0	0	No	1338	N/A	GAS8_like protein, putative		PF3D7_0624900	0.01504	0	0	0	0	0	0	0	0.01411	0	No	1338	N/A	GAS8_like protein, putative
PF3D7_0625000	0.04678	0	0	0.01952	0	0	0.01581	0	0.01318	0	0	0	No	1320	SMS1	sphingomyelin synthase 1, putative		PF3D7_0625000	0.04186	0	0.01309	0	0	0	0	0	0.01963	0	No	1320	SMS1	sphingomyelin synthase 1, putative
PF3D7_0625100	0	0	0	0	0.02309	0	0	0	0	0	0	0	No	1200	SMS2	sphingomyelin synthase 2, putative		PF3D7_0625100	0	0	0	0	0	0	0	0	0	0	No	1200	SMS2	sphingomyelin synthase 2, putative
PF3D7_0625200	0.07482	0	0.1249	0	0.02392	0	0	0	0.02109	0	0.16246	0	No	1158	N/A	conserved Plasmodium protein, unknown function		PF3D7_0625200	0	0	0	0	0.04985	0	0	0	0.03139	0	No	1158	N/A	conserved Plasmodium protein, unknown function
PF3D7_0625300	0.03997	0	0.367	0	0.01917	0.01917	0.29049	0	0.0169	0	0.21698	0	No	4335	N/A	DNA polymerase 1, putative		PF3D7_0625300	0.0626	0	0.01678	0	0.32628	0	0.00644	0	0.15093	0	No	4335	N/A	DNA polymerase 1, putative
PF3D7_0625400	1.64338	0	1.69264	0	1.40867	0	3.89994	0	0.05912	0	1.29061	0	No	1239	N/A	conserved Plasmodium protein, unknown function		PF3D7_0625400	1.18895	0	0.86111	0	2.9355	0	0	0	1.46686	0	No	1239	N/A	conserved Plasmodium protein, unknown function
PF3D7_0625500	0.08545	0	0.39225	0.03566	0.13661	0	0.49097	0	0	0	0.37106	0	No	1014	N/A	conserved Plasmodium membrane protein, unknown function		PF3D7_0625500	0.07646	0	0.21522	0	0.19927	0	0	0	0.39432	0	No	1014	N/A	conserved Plasmodium membrane protein, unknown function
PF3D7_0625600	2.58197	0.02285	1.94522	0.03814	2.68856	0.04384	2.51764	0.01545	0.03864	0	1.95964	0.02481	No	1896	N/A	poly(A) polymerase PAP, putative		PF3D7_0625600	1.90149	0.02045	2.32761	0.01279	2.80132	0	0.01473	0	1.55287	0.01917	No	1896	N/A	poly(A) polymerase PAP, putative
PF3D7_0625700	0	0	0	0	0.09328	0	0.78882	0	0	0	0.63342	0	No	297	N/A	conserved Plasmodium protein, unknown function		PF3D7_0625700	0	0	0	0	0.87472	0	0	0	0.12239	0	No	297	N/A	conserved Plasmodium protein, unknown function
PF3D7_0625800	0.15721	0	0.1687	0	0.11489	0	0.25808	0	0	0	0.19505	0	No	1929	N/A	conserved Plasmodium protein, unknown function		PF3D7_0625800	0.10048	0	0.06285	0	0.16461	0	0	0	0.22612	0.01884	No	1929	N/A	conserved Plasmodium protein, unknown function
PF3D7_0625900	0	0	0	0	0.02596	0	0	0	0	0	0	0	No	981	N/A	conserved Plasmodium protein, unknown function		PF3D7_0625900	0	0.07266	0	0	0	0	0	0	0	0	No	981	N/A	conserved Plasmodium protein, unknown function
PF3D7_0626000	0.28024	0.01648	0.76362	0	0.12123	0.01581	0.61846	0	0.00465	0	0.31318	0	No	5256	N/A	conserved Plasmodium protein, unknown function		PF3D7_0626000	0.19914	0	0.17992	0.00461	0.64256	0.00549	0.00531	0	0.45643	0.00692	No	5256	N/A	conserved Plasmodium protein, unknown function
PF3D7_0626100	0.22728	0.03497	1.02142	0.07296	0.13416	0.02236	1.13453	0.01182	0.01971	0	0.91102	0.01898	No	1152	N/A	oxidoreductase, short_chain dehydrogenase family, putative		PF3D7_0626100	0.34417	0	0.09785	0	1.03674	0.01165	0.0338	0	1.01213	0.01467	No	1152	N/A	oxidoreductase, short_chain dehydrogenase family, putative
PF3D7_0626200	0	0	0.0863	0	0	0	0.06989	0.0466	0	0	0	0.03742	No	1257	N/A	conserved Plasmodium protein, unknown function		PF3D7_0626200	0	0	0	0	0	0	0	0	0.02892	0	No	1257	N/A	conserved Plasmodium protein, unknown function
PF3D7_0626300	0.02438	0.1219	0.0407	0.12209	0.01559	0.24944	0	0.31312	0	0.01374	0.10587	0.3176	No	1422	FabB/FabF	3_oxoacyl_acyl_carrier protein synthase I/II		PF3D7_0626300	0	0.10908	0.02729	0.19104	0	0.61728	0	0	0	0.30683	No	1422	FabB/FabF	3_oxoacyl_acyl_carrier protein synthase I/II
PF3D7_0626400	0.08714	0	0.15585	0	0.07165	0.01592	0.01683	0.00842	0	0	0.16218	0	No	3480	N/A	Sec14 domain containing protein		PF3D7_0626400	0.0557	0	0	0	0.01659	0	0.01605	0	0.15668	0	No	3480	N/A	Sec14 domain containing protein
PF3D7_0626500	0	0	0	0	0.00974	0.07793	0	0.03089	0	0.00859	0	0	No	2844	N/A	conserved Plasmodium protein, unknown function		PF3D7_0626500	0	0.01363	0	0.04263	0.0203	0	0	0	0	0.02556	No	2844	N/A	conserved Plasmodium protein, unknown function
PF3D7_0626600	0.19782	0	0.16511	0.08255	0.56926	0	0.46802	0	0	0	0.85902	0	No	438	N/A	conserved Plasmodium protein, unknown function		PF3D7_0626600	0	0	0.83041	0	0.46132	0	0	0	0.49793	0	No	438	N/A	conserved Plasmodium protein, unknown function
PF3D7_0626700	1.66475	0	1.09864	0	2.32722	0.04952	3.84709	0.10468	0.13092	0	1.89134	0	No	1119	N/A	conserved protein, unknown function		PF3D7_0626700	1.10859	0	2.77369	0	3.76622	0.15478	0	0	1.81906	0.03248	No	1119	N/A	conserved protein, unknown function
PF3D7_0626800	22.8346	0.03725	32.0543	0.07773	32.2418	0.03573	49.782	0.02518	1.44866	0	41.7944	0.08088	No	1536	PyrK	pyruvate kinase		PF3D7_0626800	20.5496	0.03333	31.7539	0.0417	48.6473	0.03723	1.34446	0.04802	42.3339	0.03125	No	1536	PyrK	pyruvate kinase
PF3D7_0626840	0	0	0	0	0.36293	0	1.91823	0	0	0	1.23226	0	No	229	N/A	small nucleolar RNA snoR35		PF3D7_0626840	0.33857	0	0.63532	0	1.89077	0	0	0	1.74601	0	No	229	N/A	small nucleolar RNA snoR35
PF3D7_0626900	0.15486	0	0.2585	0	0.04952	0	0.15702	0	0	0	0.16812	0	No	1119	N/A	mitochondrial ribosomal protein L46 precursor, putative		PF3D7_0626900	0.13857	0	0.04334	0	0.20637	0	0	0	0.06497	0	No	1119	N/A	mitochondrial ribosomal protein L46 precursor, putative
PF3D7_0627000	0	0	0.10858	0	0	0	0	0	0	0	0	0	No	333	N/A	conserved Plasmodium protein, unknown function		PF3D7_0627000	0	0	0	0	0	0	0	0	0	0	No	333	N/A	conserved Plasmodium protein, unknown function
PF3D7_0627100	4.27406	0.04215	3.41248	0.03518	3.89763	0.0593	5.80685	0.05129	0.17105	0	3.17569	0.03661	No	5139	N/A	ankyrin_repeat protein, putative		PF3D7_0627100	3.11546	0.04526	3.73701	0.06606	6.02142	0.0337	0.1141	0	3.41631	0.06366	No	5139	N/A	ankyrin_repeat protein, putative
PF3D7_0627200	0.06619	0	0	0	0.02116	0	0	0	0.01865	0	0	0	No	420	N/A	myosin light chain, putative		PF3D7_0627200	0.05923	0	0.05557	0	0	0	0	0	0.05554	0.02777	No	420	N/A	myosin light chain, putative
PF3D7_0627300	3.30533	0.03209	5.03537	0	4.4121	0.04104	6.48608	0.02169	0.05426	0.01809	4.45926	0	No	1350	RNF5	E3 ubiquitin_protein ligase RNF5, putative		PF3D7_0627300	2.52696	0	3.75396	0.01796	6.90639	0.02138	0.08273	0.02068	5.51962	0	No	1350	RNF5	E3 ubiquitin_protein ligase RNF5, putative
PF3D7_0627400	0.29775	0	0.62128	0	0.23801	0.0952	0.8554	0.15095	0	0	0.56567	0.08081	No	582	TIM22	mitochondrial import inner membrane translocase subunit TIM22, putative		PF3D7_0627400	0.06661	0	0.24998	0.16665	0.99195	0.0496	0	0	0.37473	0	No	582	TIM22	mitochondrial import inner membrane translocase subunit TIM22, putative
PF3D7_0627500	5.18784	0	5.42858	0.03231	10.4725	0.02476	9.15974	0.18319	0.26185	0	9.7509	0	No	570	DJ1	protein DJ_1		PF3D7_0627500	4.43435	0.03464	10.0329	0.02167	8.53848	0.28376	0.14971	0	8.83544	0.09745	No	570	DJ1	protein DJ_1
PF3D7_0627600	0.03656	0.03656	0.18308	0	0.09352	0.11689	0.14828	0	0.02061	0	0.15876	0	No	1185	N/A	conserved Plasmodium protein, unknown function		PF3D7_0627600	0	0	0.02046	0.08185	0	0	0.02356	0	0.15337	0.03067	No	1185	N/A	conserved Plasmodium protein, unknown function
PF3D7_0627700	3.19508	0.01258	3.32815	0.0105	4.09445	0.05631	6.99813	0.01701	0.15598	0	3.20916	0.04097	No	3444	N/A	transportin		PF3D7_0627700	3.03914	0.02251	3.83013	0.00704	6.68002	0.00838	0.13782	0	2.56468	0	No	3444	N/A	transportin
PF3D7_0627800	2.60455	0.28939	4.35976	0.04831	3.03503	0.1388	5.15471	0.04891	0.04893	0.03262	3.18883	0.07854	No	2994	ACS	acetyl_CoA synthetase, putative		PF3D7_0627800	2.09755	0.22011	3.07758	0.19437	4.87844	0.03856	0.0373	0	3.13226	0.03642	No	2994	ACS	acetyl_CoA synthetase, putative
PF3D7_0627900	0.37464	0	1.02335	0	0.37026	0.02178	1.013	0	0.0192	0	0.92436	0	No	876	POP4	ribonuclease P protein subunit p29, putative		PF3D7_0627900	0.39619	0	0.34313	0	1.13466	0	0	0	0.68583	0	No	876	POP4	ribonuclease P protein subunit p29, putative
PF3D7_0628000	0	0	0.34634	0	0.10615	0	1.96355	0	0	0	0.27029	0	No	522	PTPS	6_pyruvoyltetrahydropterin synthase		PF3D7_0628000	0.14853	0	0	0	1.32716	0	0	0	0.27853	0.06963	No	522	PTPS	6_pyruvoyltetrahydropterin synthase
PF3D7_0628100	0.63024	0.0014	0.06561	0.00234	0.13195	0.01167	0.05219	0	0.01978	0.00079	0.22553	0.00152	No	30864	N/A	HECT_domain (ubiquitin_transferase), putative		PF3D7_0628100	0.48357	0.0113	0.10763	0.00314	0.05237	0.00094	0.01809	0.0009	0.21434	0.00471	No	30864	N/A	HECT_domain (ubiquitin_transferase), putative
PF3D7_0628200	2.66447	0.03759	3.12203	0.01961	3.3086	0.04207	7.82077	0.08577	0.44231	0	3.45886	0.0153	No	9219	PK4	eukaryotic translation initiation factor 2_alpha kinase		PF3D7_0628200	1.81656	0.02103	3.17206	0.04208	8.02817	0.06262	0.38464	0	3.1503	0.01971	No	9219	PK4	eukaryotic translation initiation factor 2_alpha kinase
PF3D7_0628300	15.998	0	4.33799	0.07523	12.8241	0.03842	3.69616	0.01015	0.55879	0.0254	5.02276	0.01631	No	1176	CEPT	choline/ethanolaminephosphotransferase, putative		PF3D7_0628300	14.5843	0.06721	14.1503	0.01682	3.76335	0	0.30981	0	5.54558	0.0126	No	1176	CEPT	choline/ethanolaminephosphotransferase, putative
PF3D7_0628400	0.14919	0	0	0.01557	0.17889	0	0.01261	0	0	0	0	0	No	1020	N/A	conserved Plasmodium membrane protein, unknown function		PF3D7_0628400	0.06675	0	0.03131	0	0	0	0	0	0	0	No	1020	N/A	conserved Plasmodium membrane protein, unknown function
PF3D7_0628500	0	0	0.07604	0.07604	0.02913	0	0.06159	0	0	0	0.04945	0	No	951	N/A	conserved Plasmodium protein, unknown function		PF3D7_0628500	0.04076	0	0	0	0.09106	0	0	0	0	0	No	951	N/A	conserved Plasmodium protein, unknown function
PF3D7_0628600	0.92434	0	1.15723	0	0.55999	0	1.7594	0.01644	0.02742	0	1.02988	0	No	1158	N/A	DNA methyltransferase 1_associated protein 1, putative		PF3D7_0628600	0.56593	0	0.54459	0	1.75042	0	0.06271	0	1.24496	0	No	1158	N/A	DNA methyltransferase 1_associated protein 1, putative
PF3D7_0628700	0.15095	0	0.31497	0.08399	0.09653	0	0.34013	0.18707	0	0	0	0.10925	No	1722	N/A	conserved Plasmodium protein, unknown function		PF3D7_0628700	0.06754	0	0.12673	0	0.43584	0.40231	0	0	0.23219	0.08443	No	1722	N/A	conserved Plasmodium protein, unknown function
PF3D7_0628800	0.04906	0	0.46409	0.01365	0.01046	0.02092	5.11852	0.03317	0	0	0.65691	0	No	2649	GATB	glutamyl_tRNA(Gln) amidotransferase subunit B		PF3D7_0628800	0	0	0.01831	0	4.41322	0.03269	0	0	0.53515	0.01372	No	2649	GATB	glutamyl_tRNA(Gln) amidotransferase subunit B
PF3D7_0628900	0.03845	0	0.31288	0.00802	0.01229	0.01229	1.17608	0.0065	0	0	0.27131	0	No	4329	N/A	RAP protein, putative		PF3D7_0628900	0.0258	0	0.01614	0	1.22329	0.02562	0	0	0.3226	0.00806	No	4329	N/A	RAP protein, putative
PF3D7_0629000	0	0	0.12383	0	0	0	0	0	0	0	0.05369	0	No	876	N/A	N_acetyltransferase, putative		PF3D7_0629000	0	0	0	0	0	0	0	0	0	0	No	876	N/A	N_acetyltransferase, putative
PF3D7_0629100	0.41197	0	1.3211	0	0.38824	0.02773	1.15792	0.01466	0.0611	0	0.58848	0	No	1998	NAPRT	nicotinate phosphoribosyltransferase, putative		PF3D7_0629100	0.27163	0	0.35195	0	1.40139	0	0.04192	0	0.47301	0.01819	No	1998	NAPRT	nicotinate phosphoribosyltransferase, putative
PF3D7_0629200	1.36448	0	2.78384	0	0.94528	0.04848	5.76476	0	0.06409	0	2.46883	0.04115	No	1143	N/A	DnaJ protein, putative		PF3D7_0629200	0.88181	0.03392	0.4455	0	5.4802	0	0	0	2.7349	0.0318	No	1143	N/A	DnaJ protein, putative
PF3D7_0629300	0.4847	0.06686	0.18135	0.04185	0.13895	0.05344	0.13558	0.32765	0.11304	0.00942	0.30846	0.03629	No	2592	PL	phospholipase, putative		PF3D7_0629300	0.47859	0	0.09355	0	0.04455	0.42319	0.02154	0	0.2384	0.05609	No	2592	PL	phospholipase, putative
PF3D7_0629400	0.14792	0	1.17287	0.01543	0.0473	0.0473	2.52478	0	0.01042	0	1.26461	0	No	2343	N/A	RNA_binding protein, putative		PF3D7_0629400	0.21509	0.03309	0	0	2.91984	0	0	0	1.03942	0	No	2343	N/A	RNA_binding protein, putative
PF3D7_0629500	1.663	0.0421	4.04101	0.03514	1.27885	0	5.03736	0.02846	0.07119	0	3.108	0.02285	No	1821	N/A	amino acid transporter, putative		PF3D7_0629500	1.37508	0.01884	1.46101	0	4.36212	0	0	0	2.86127	0	No	1821	N/A	amino acid transporter, putative
PF3D7_0629600	0.32091	0	0.84178	0	0.49838	0	1.27057	0	0.02584	0	0.84607	0	No	780	N/A	conserved Plasmodium protein, unknown function		PF3D7_0629600	0.41022	0	0.28225	0	1.52729	0.03055	0	0	0.57696	0	No	780	N/A	conserved Plasmodium protein, unknown function
PF3D7_0629700	0.82383	0.02065	0.98573	0.00862	0.90577	0.02377	2.72026	0.04187	0.03491	0	0.95264	0.03138	No	20262	SET1	SET domain protein, putative		PF3D7_0629700	0.58014	0.01109	0.90373	0.0104	2.60702	0.04678	0.01996	0.00133	1.05155	0.01732	No	20262	SET1	SET domain protein, putative
PF3D7_0629800	0.46417	0.0119	0.46688	0	0.19027	0	0.52295	0.00805	0.00671	0	0.29718	0	No	3390	N/A	cullin_like protein, putative		PF3D7_0629800	0.22365	0.0213	0.23982	0.01998	0.57097	0	0.00767	0	0.17975	0	No	3390	N/A	cullin_like protein, putative
PF3D7_0629900	2.13118	0	1.89539	0	2.97146	0	1.72404	0	0.09846	0	2.38949	0	No	987	N/A	sec14_like cytosolic factor or phosphatidylinositol/phosphatidylcholine transfer protein, putative		PF3D7_0629900	1.87577	0	3.207	0.01955	2.14165	0	0.04503	0	1.31911	0.02931	No	987	N/A	sec14_like cytosolic factor or phosphatidylinositol/phosphatidylcholine transfer protein, putative
PF3D7_0630000	0	0	0.07478	0	0.01432	0	0	0	0	0	0	0	No	843	N/A	CPW_WPC family protein		PF3D7_0630000	0.06013	0	0	0.01254	0	0	0	0	0.05638	0	No	843	N/A	CPW_WPC family protein
PF3D7_0630100	0.12779	0	0.17777	0	0.05448	0	0.18717	0	0.012	0	0.09249	0.02312	No	2034	N/A	conserved Plasmodium protein, unknown function		PF3D7_0630100	0.05718	0	0.01192	0	0.19868	0	0	0	0.08935	0	No	2034	N/A	conserved Plasmodium protein, unknown function
PF3D7_0630200	0.04087	0	0	0.06822	0.02614	0	0	0	0	0	0.08874	0	No	408	PSOP6	secreted ookinete protein, putative		PF3D7_0630200	0.03657	0	0	0	0	0	0	0	0.17146	0	No	408	PSOP6	secreted ookinete protein, putative
PF3D7_0630300	0.02826	0	0.18081	0	0.03614	0.01807	0.07322	0	0.00531	0	0.07669	0	No	8724	N/A	DNA polymerase epsilon catalytic subunit A, putative		PF3D7_0630300	0.0295	0	0.00264	0	0.08159	0	0.00304	0	0.07903	0	No	8724	N/A	DNA polymerase epsilon catalytic subunit A, putative
PF3D7_0630400	0	0.03703	0	0.0309	0.04736	0	0	0	0	0	0	0	No	1170	N/A	conserved Plasmodium protein, unknown function		PF3D7_0630400	0.03313	0	0	0	0	0	0	0	0.03107	0	No	1170	N/A	conserved Plasmodium protein, unknown function
PF3D7_0630500	0.11576	0	0.43477	0.04831	0.01851	0.01851	0.97812	0.01956	0	0	0.25134	0	No	1497	YTM1	ribosome biogenesis protein YTM1, putative		PF3D7_0630500	0	0	0.0162	0	0.96412	0	0	0	0.21853	0	No	1497	YTM1	ribosome biogenesis protein YTM1, putative
PF3D7_0630600	0.42981	0	0.66471	0.01055	0.33144	0.01617	1.5638	0	0	0	0.72736	0.01372	No	2808	N/A	conserved protein, unknown function		PF3D7_0630600	0.24886	0.01131	0.44576	0	1.51615	0.04212	0.0163	0	0.74246	0	No	2808	N/A	conserved protein, unknown function
[truncated: 4,129 more rows]

## Sheet: B
Table S2. Oligo_nucleotide sequences used in this study
	Forward (5'-3')	Reverse (5'-3')
Primers for recombinant PfRrp6
rRrp6 WT	GATCTGGTTCCGCGTGGATCCTTGGGAGACATAAATAAAAAAGC	CTCGAGTCGACCCGGGAATTCCTAGTCATAAATTTCATCTACTGTATCATC
[truncated: 42 more rows]
